# Supplementary material for: Crystal structure of bis­(acetyl­acetonato-κ2 O,O′)(tetra­hydro­furan-κO)(tri­fluoro­methane­sulfonato-κO)iron(III)
Source: Acta Crystallogr E Crystallogr Commun. 2015 Sep 12;71(Pt 10):1165–8. doi: 10.1107/S2056989015016849 (PMC4647377; doi:10.1107/S2056989015016849)
Supplement: Supplementary file 1 [file e-71-01165-sup1.cif]

##############################################################################
#                                                                            #
# This CIF contains the data in a paper accepted for publication in          #
# Acta Crystallographica Section E. It conforms to the requirements of       #
# Notes for Authors for Acta Crystallographica Section E, and has been       #
# peer reviewed under the auspices of the IUCr Commission on Journals.       #
#                                                                            #
# Full details of the Crystallographic Information File format               #
# are given in the paper "The Crystallographic Information File (CIF):       #
# a New Standard Archive File for Crystallography" by S. R. Hall, F. H.      #
# Allen and I. D. Brown [Acta Cryst. (1991), A47, 655-685].                  #
#                                                                            #
# The current version of the core CIF dictionary is obtainable from          #
# ftp://ftp.iucr.org/pub/cif_core.dic.                                       #
#                                                                            #
# Software is freely available for graphical display of the structure(s)     #
# in this CIF. For information consult the CIF software page                 #
# http://www.iucr.org/resources/cif/software.                                #
#                                                                            #
# This file may be used for bona fide research purposes within the           #
# scientific community so long as proper attribution is given to the journal # 
# article from which it was obtained.                                        #
#                                                                            #
##############################################################################
data_I
_audit_creation_method     SHELXL-2014/6
_journal_date_recd_electronic     2015-08-20
_journal_date_accepted     2015-09-08
_journal_name_full     'Acta Crystallographica, Section E'
_journal_year     2015
_journal_volume     71
_journal_issue     10
_journal_page_first     1165
_journal_page_last     1168
_journal_paper_category     GM
_journal_paper_doi     10.1107/S2056989015016849
_journal_coeditor_code     ZS2341
_publ_contact_author
;
Jeffery A. Bertke
School of Chemical Sciences
University of Illinois at Urbana-Champaign
Urbana, Illinois  61801
USA
;
_publ_contact_author_email     jbertke@illinois.edu
_publ_contact_author_fax     ?
_publ_contact_author_phone     '1  217 300 6645'
_publ_section_title
;\
Crystal structure of
bis(acetylacetonato-\k^2^<i>O</i>,<i>O</i>')(tetrahydrofuran-\k<i>O</i>)\
(trifluoromethanesulfonato-\k<i>O</i>)iron(III)
;
loop_
    _publ_author_name
    _publ_author_footnote
    _publ_author_address
    'Richers, Casseday P.' .
;
School of Chemical Sciences
University of Illinois at Urbana-Champaign
Urbana, Illinois 61801
USA
;
    'Bertke, Jeffery A.' .
;
School of Chemical Sciences
University of Illinois at Urbana-Champaign
Urbana, Illinois 61801
USA
;
    'Rauchfuss, Thomas B.' .
;
School of Chemical Sciences
University of Illinois at Urbana-Champaign
Urbana, Illinois 61801
USA
;
_publ_section_synopsis
;
The mononuclear complex [Fe(acac)~2~(OTf)(THF)] (acac = acetylacetonate; OTf =
trifluoromethanesulfonate) consists of a mononuclear six-coordinate Fe^3+^
center in a slightly distorted octahedral environment and is only the second
crystal structure reported of a mononuclear bis(acetylacetonato)iron(III)
complex.
;
_database_code_depnum_ccdc_archive     'CCDC 1423096'
_chemical_name_systematic
;\
Bis(acetylacetonato-\k^2^<i>O</i>,<i>O</i>')(tetrahydrofuran-\
\k<i>O</i>)(trifluoromethanesulfonato-\k<i>O</i>)iron(III)
;
_chemical_name_common     ?
_chemical_formula_moiety     'C15 H22 F3 Fe O8 S'
_chemical_formula_sum     'C15 H22 F3 Fe O8 S'
_chemical_formula_structural     ?
_chemical_formula_analytical     ?
_chemical_formula_iupac     '[Fe (C F3 O3 S) (C5 H7 O2)2 (C4 H8 O)] '
_chemical_formula_weight     475.23
_chemical_melting_point     ?
_shelx_space_group_comment
;
The symmetry employed for this shelxl refinement is uniquely defined
by the following loop, which should always be used as a source of
symmetry information in preference to the above space-group names.
They are only intended as comments.
;
_space_group_crystal_system     monoclinic
_space_group_name_H-M_alt     'P 21/c'
_space_group_name_Hall     '-P 2ybc'
loop_
    _space_group_symop_operation_xyz
    'x, y, z'
    '-x, y+1/2, -z+1/2'
    '-x, -y, -z'
    'x, -y-1/2, z-1/2'
_cell_length_a     15.0118(8)
_cell_length_b     8.4523(4)
_cell_length_c     15.9842(9)
_cell_angle_alpha     90
_cell_angle_beta     100.451(2)
_cell_angle_gamma     90
_cell_volume     1994.50(18)
_cell_formula_units_Z     4
_cell_measurement_reflns_used     9821
_cell_measurement_theta_min     2.59
_cell_measurement_theta_max     27.14
_cell_measurement_temperature     103(2)
_exptl_crystal_description     'needle'
_exptl_crystal_colour     'red'
_exptl_crystal_size_max     0.768
_exptl_crystal_size_mid     0.088
_exptl_crystal_size_min     0.079
_exptl_crystal_density_diffrn     1.583
_exptl_crystal_density_meas     ?
_exptl_crystal_density_method     'not measured'
_exptl_crystal_F_000     980
loop_
    _exptl_crystal_face_index_h
    _exptl_crystal_face_index_k
    _exptl_crystal_face_index_l
    _exptl_crystal_face_perp_dist
    1.00 0.00 0.00 0.0400
    -1.00 0.00 0.00 0.0210
    0.00 1.00 0.00 0.3840
    0.00 -1.00 0.00 0.3790
    0.00 0.00 1.00 0.0330
    0.00 0.00 -1.00 0.0240
    -1.00 -1.00 -1.00 0.2840
    -3.00 1.00 1.00 0.1810
_exptl_absorpt_coefficient_mu     0.927
_exptl_absorpt_correction_type     integration
_exptl_absorpt_process_details
;
(SADABS; Bruker, 2013)
;
_shelx_estimated_absorpt_T_min     0.536
_shelx_estimated_absorpt_T_max     0.930
_exptl_absorpt_correction_T_min     0.72044
_exptl_absorpt_correction_T_max     0.95448
_exptl_special_details
;
One distinct cell was identified using <i>APEX2</i> (Bruker, 2013). Six frame
series were integrated and filtered for statistical outliers using
<i>SAINT</i> (Bruker, 2013) then corrected for absorption by integration using
<i>SAINT</i>/<i>SADABS</i> (Bruker, 2013) to sort, merge, and scale
the combined data. No decay correction was applied.
;
_diffrn_ambient_temperature     103(2)
_diffrn_radiation_type     'MoK\a'
_diffrn_radiation_wavelength     0.71073
_diffrn_radiation_source     'microfocus sealed tube'
_diffrn_radiation_monochromator     'multilayer mirrors'
_diffrn_measurement_device_type     ?
_diffrn_measurement_device     'Bruker D8 Venture/Photon 100'
_diffrn_measurement_method     'profile data from \f and \w scans'
_diffrn_detector_area_resol_mean     ?
_diffrn_reflns_number     48981
_diffrn_reflns_av_R_equivalents     0.0580
_diffrn_reflns_theta_min     2.591
_diffrn_reflns_theta_max     27.156
_diffrn_reflns_theta_full     25.242
_diffrn_measured_fraction_theta_max     0.997
_diffrn_measured_fraction_theta_full     1.000
_diffrn_reflns_limit_h_min     -19
_diffrn_reflns_limit_h_max     19
_diffrn_reflns_limit_k_min     -10
_diffrn_reflns_limit_k_max     10
_diffrn_reflns_limit_l_min     -20
_diffrn_reflns_limit_l_max     20
_diffrn_standards_number     0
_diffrn_standards_interval_time     ?
_diffrn_standards_decay_%     ?
_refine_special_details
;
Structure was phased by direct methods (Sheldrick, 2008). Systematic conditions
suggested the unambiguous space group. The space group choice was confirmed by
successful convergence of the full-matrix least-squares refinement on
<i>F</i>^2^. The final map had no significant features. A final analysis of
variance between observed and calculated structure factors showed little
dependence on amplitude or resolution.
;
_reflns_number_total     4417
_reflns_number_gt     3800
_reflns_threshold_expression     'I > 2\s(I)'
_refine_ls_structure_factor_coef     Fsqd
_refine_ls_matrix_type     full
_refine_ls_R_factor_all     0.0327
_refine_ls_R_factor_gt     0.0254
_refine_ls_wR_factor_gt     0.0636
_refine_ls_wR_factor_ref     0.0656
_refine_ls_goodness_of_fit_ref     1.057
_refine_ls_restrained_S_all     1.038
_refine_ls_number_reflns     4417
_refine_ls_number_parameters     330
_refine_ls_number_restraints     344
_refine_ls_hydrogen_treatment     constr
_refine_ls_weighting_scheme     calc
_refine_ls_weighting_details
              'w=1/[\s^2^(Fo^2^)+(0.0300P)^2^+1.2450P] where P=(Fo^2^+2Fc^2^)/3'
_atom_sites_solution_hydrogens     geom
_atom_sites_solution_primary     ?
_atom_sites_solution_secondary     ?
_refine_ls_shift/su_max     0.001
_refine_ls_shift/su_mean     0.000
_refine_diff_density_max     0.290
_refine_diff_density_min     -0.382
_refine_ls_extinction_method     none
_refine_ls_extinction_coef     .
loop_
    _atom_type_symbol
    _atom_type_description
    _atom_type_scat_dispersion_real
    _atom_type_scat_dispersion_imag
    _atom_type_scat_source
    'C' 'C' 0.0033 0.0016
                         'International Tables Vol C Tables 4.2.6.8 and 6.1.1.4'
    'H' 'H' 0.0000 0.0000
                         'International Tables Vol C Tables 4.2.6.8 and 6.1.1.4'
    'O' 'O' 0.0106 0.0060
                         'International Tables Vol C Tables 4.2.6.8 and 6.1.1.4'
    'F' 'F' 0.0171 0.0103
                         'International Tables Vol C Tables 4.2.6.8 and 6.1.1.4'
    'S' 'S' 0.1246 0.1234
                         'International Tables Vol C Tables 4.2.6.8 and 6.1.1.4'
    'Fe' 'Fe' 0.3463 0.8444
                         'International Tables Vol C Tables 4.2.6.8 and 6.1.1.4'
_computing_data_collection
;
APEX2 (Bruker, 2013)
;
_computing_cell_refinement
;
SAINT (Bruker, 2013)
;
_computing_data_reduction
;
SAINT, XPREP, SADABS and <i>TWINABS</i> (Bruker, 2013)
;
_computing_structure_solution
;
SHELXS97 (Sheldrick, 2008)
;
_computing_structure_refinement
;
SHELXL2013 (Sheldrick, 2015)
;
_computing_molecular_graphics
;
SHELXTL (Sheldrick, 2008) and CrystalMaker (CrystalMaker, 1994)
;
_computing_publication_material
;
<i>XCIF</i> (Bruker, 2013) and publCIF (Westrip, 2010)
;
loop_
    _atom_site_type_symbol
    _atom_site_label
    _atom_site_fract_x
    _atom_site_fract_y
    _atom_site_fract_z
    _atom_site_U_iso_or_equiv
    _atom_site_adp_type
    _atom_site_calc_flag
    _atom_site_occupancy
    _atom_site_disorder_assembly
    _atom_site_disorder_group
    Fe Fe1 0.70581(2) 0.58797(3) 0.74733(2) 0.01158(7) Uani d 1 . .
    O O1 0.63555(7) 0.39298(13) 0.72713(7) 0.0148(2) Uani d 1 . .
    O O2 0.59623(7) 0.70589(13) 0.69469(7) 0.0149(2) Uani d 1 . .
    C C1 0.53914(11) 0.19970(19) 0.65236(11) 0.0190(3) Uani d 1 . .
    H H1A 0.5792 0.1539 0.6167 0.028 Uiso calc 1 . .
    H H1B 0.4762 0.1933 0.6225 0.028 Uiso calc 1 . .
    H H1C 0.5457 0.1409 0.7060 0.028 Uiso calc 1 . .
    C C2 0.56412(10) 0.36918(19) 0.67064(10) 0.0142(3) Uani d 1 . .
    C C3 0.51150(11) 0.48966(19) 0.62755(10) 0.0161(3) Uani d 1 . .
    H H3 0.4612 0.4605 0.5852 0.019 Uiso calc 1 . .
    C C4 0.52805(10) 0.65102(19) 0.64266(9) 0.0139(3) Uani d 1 . .
    C C5 0.46288(11) 0.7717(2) 0.59819(11) 0.0189(3) Uani d 1 . .
    H H5A 0.4358 0.8302 0.6403 0.028 Uiso calc 1 . .
    H H5B 0.4150 0.7183 0.5583 0.028 Uiso calc 1 . .
    H H5C 0.4952 0.8455 0.5670 0.028 Uiso calc 1 . .
    O O3 0.68185(7) 0.60779(13) 0.86430(7) 0.0160(2) Uani d 1 . .
    O O4 0.82353(7) 0.49312(13) 0.79526(7) 0.0146(2) Uani d 1 . .
    C C6 0.69073(12) 0.5923(2) 1.01300(10) 0.0207(4) Uani d 1 . .
    H H6A 0.6823 0.7058 1.0215 0.031 Uiso calc 1 . .
    H H6B 0.7315 0.5487 1.0625 0.031 Uiso calc 1 . .
    H H6C 0.6320 0.5386 1.0062 0.031 Uiso calc 1 . .
    C C7 0.73100(11) 0.56757(18) 0.93464(10) 0.0145(3) Uani d 1 . .
    C C8 0.81768(11) 0.5026(2) 0.94177(11) 0.0205(4) Uani d 1 . .
    H H8 0.8498 0.4788 0.9972 0.025 Uiso calc 1 . .
    C C9 0.85978(11) 0.47054(18) 0.87341(10) 0.0143(3) Uani d 1 . .
    C C10 0.95457(11) 0.4060(2) 0.88703(11) 0.0211(4) Uani d 1 . .
    H H10A 0.9567 0.3141 0.8501 0.032 Uiso calc 1 . .
    H H10B 0.9730 0.3741 0.9466 0.032 Uiso calc 1 . .
    H H10C 0.9959 0.4878 0.8733 0.032 Uiso calc 1 . .
    S S1 0.7575(2) 0.4546(5) 0.5659(2) 0.0133(7) Uani d 0.622(16) A 1
    O O5 0.7471(8) 0.5722(10) 0.6313(4) 0.0148(14) Uani d 0.622(16) A 1
    O O6 0.7263(6) 0.5123(11) 0.4815(4) 0.0255(14) Uani d 0.622(16) A 1
    O O7 0.7340(4) 0.2959(7) 0.5840(5) 0.0218(11) Uani d 0.622(16) A 1
    C C11 0.8807(3) 0.4490(8) 0.5760(4) 0.0251(11) Uani d 0.622(16) A 1
    F F1 0.9134(4) 0.5931(7) 0.5691(5) 0.0487(14) Uani d 0.622(16) A 1
    F F2 0.9202(3) 0.3903(10) 0.6507(2) 0.0451(12) Uani d 0.622(16) A 1
    F F3 0.9047(7) 0.3580(11) 0.5158(6) 0.0374(15) Uani d 0.622(16) A 1
    S S1B 0.7611(4) 0.4453(9) 0.5676(3) 0.0166(12) Uani d 0.378(16) A 2
    O O5B 0.7429(13) 0.5656(16) 0.6296(7) 0.014(2) Uani d 0.378(16) A 2
    O O6B 0.7140(9) 0.4806(17) 0.4836(6) 0.0209(19) Uani d 0.378(16) A 2
    O O7B 0.7585(8) 0.2869(11) 0.5971(9) 0.027(2) Uani d 0.378(16) A 2
    C C11B 0.8794(5) 0.4866(12) 0.5638(6) 0.0249(18) Uani d 0.378(16) A 2
    F F1B 0.8914(6) 0.6304(9) 0.5356(7) 0.0424(16) Uani d 0.378(16) A 2
    F F2B 0.9310(4) 0.4709(16) 0.6402(4) 0.047(2) Uani d 0.378(16) A 2
    F F3B 0.9104(11) 0.3852(18) 0.5118(9) 0.037(2) Uani d 0.378(16) A 2
    O O8 0.76794(8) 0.80858(13) 0.75681(7) 0.0171(2) Uani d 1 . .
    C C12 0.72268(12) 0.9548(2) 0.77383(13) 0.0237(4) Uani d 1 . .
    H H12A 0.6923 0.9419 0.8235 0.028 Uiso calc 1 . .
    H H12B 0.6768 0.9859 0.7239 0.028 Uiso calc 1 . .
    C C13 0.79668(13) 1.0771(2) 0.79186(12) 0.0252(4) Uani d 1 . .
    H H13A 0.8229 1.0812 0.8533 0.030 Uiso calc 1 . .
    H H13B 0.7738 1.1834 0.7728 0.030 Uiso calc 1 . .
    C C14 0.86588(12) 1.0189(2) 0.74034(12) 0.0238(4) Uani d 1 . .
    H H14A 0.8492 1.0511 0.6800 0.029 Uiso calc 1 . .
    H H14B 0.9272 1.0593 0.7639 0.029 Uiso calc 1 . .
    C C15 0.86120(12) 0.8415(2) 0.74971(14) 0.0291(4) Uani d 1 . .
    H H15A 0.8771 0.7876 0.6994 0.035 Uiso calc 1 . .
    H H15B 0.9032 0.8055 0.8012 0.035 Uiso calc 1 . .
loop_
    _atom_site_aniso_label
    _atom_site_aniso_U_11
    _atom_site_aniso_U_22
    _atom_site_aniso_U_33
    _atom_site_aniso_U_12
    _atom_site_aniso_U_13
    _atom_site_aniso_U_23
    Fe1 0.00926(11) 0.01369(11) 0.01071(11) 0.00065(8) -0.00107(8) -0.00028(8)
    O1 0.0115(5) 0.0167(5) 0.0150(5) -0.0007(4) -0.0010(4) 0.0020(4)
    O2 0.0116(5) 0.0162(5) 0.0152(6) 0.0010(4) -0.0023(4) -0.0011(4)
    C1 0.0140(8) 0.0176(8) 0.0242(9) -0.0032(6) 0.0002(7) -0.0022(7)
    C2 0.0111(7) 0.0194(8) 0.0129(7) -0.0026(6) 0.0044(6) -0.0020(6)
    C3 0.0118(8) 0.0206(8) 0.0142(8) -0.0003(6) -0.0021(6) -0.0024(6)
    C4 0.0103(7) 0.0216(8) 0.0098(7) 0.0018(6) 0.0019(6) 0.0001(6)
    C5 0.0155(8) 0.0207(8) 0.0182(8) 0.0039(6) -0.0027(7) 0.0004(6)
    O3 0.0127(5) 0.0222(6) 0.0123(5) 0.0033(5) -0.0002(4) 0.0000(4)
    O4 0.0117(5) 0.0179(5) 0.0132(5) 0.0025(4) -0.0006(4) -0.0004(4)
    C6 0.0208(9) 0.0269(9) 0.0142(8) 0.0013(7) 0.0031(7) -0.0014(7)
    C7 0.0154(8) 0.0140(7) 0.0133(7) -0.0024(6) 0.0002(6) -0.0011(6)
    C8 0.0161(8) 0.0308(9) 0.0126(8) 0.0047(7) -0.0025(6) 0.0030(7)
    C9 0.0118(8) 0.0116(7) 0.0178(8) -0.0010(6) -0.0017(6) 0.0015(6)
    C10 0.0140(8) 0.0265(9) 0.0211(8) 0.0050(7) -0.0013(7) 0.0018(7)
    S1 0.0083(9) 0.0132(9) 0.0184(12) -0.0024(7) 0.0027(7) -0.0013(7)
    O5 0.017(2) 0.015(2) 0.012(2) -0.0008(19) 0.0022(19) -0.0018(19)
    O6 0.031(3) 0.034(3) 0.0109(15) 0.002(2) 0.0008(14) -0.0019(14)
    O7 0.019(2) 0.0163(17) 0.032(3) -0.0012(15) 0.0075(19) -0.0042(13)
    C11 0.0187(18) 0.028(2) 0.030(2) -0.0036(14) 0.0092(15) -0.0096(16)
    F1 0.032(2) 0.040(2) 0.081(3) -0.0199(16) 0.030(2) -0.021(2)
    F2 0.0209(13) 0.076(3) 0.0348(13) 0.0163(16) -0.0044(10) -0.0075(17)
    F3 0.025(2) 0.047(3) 0.043(2) 0.0016(19) 0.0147(16) -0.0223(19)
    S1B 0.023(2) 0.0207(19) 0.0045(16) 0.0033(12) -0.0006(12) -0.0060(12)
    O5B 0.016(4) 0.013(4) 0.014(4) 0.000(3) 0.003(3) -0.002(3)
    O6B 0.019(3) 0.030(4) 0.012(3) -0.009(3) -0.0012(19) -0.003(2)
    O7B 0.036(5) 0.016(2) 0.029(4) 0.011(3) 0.010(4) 0.004(2)
    C11B 0.018(3) 0.034(4) 0.022(3) 0.000(3) 0.001(2) -0.011(3)
    F1B 0.029(3) 0.038(3) 0.065(4) -0.017(2) 0.021(3) -0.006(2)
    F2B 0.019(2) 0.082(5) 0.036(3) 0.013(3) -0.0121(17) -0.020(3)
    F3B 0.022(3) 0.049(5) 0.044(4) -0.002(3) 0.015(3) -0.023(3)
    O8 0.0116(5) 0.0136(5) 0.0260(6) 0.0004(4) 0.0029(5) -0.0043(5)
    C12 0.0208(9) 0.0162(8) 0.0346(10) 0.0029(7) 0.0063(8) -0.0087(7)
    C13 0.0318(10) 0.0166(8) 0.0279(10) -0.0043(7) 0.0075(8) -0.0068(7)
    C14 0.0225(9) 0.0190(8) 0.0299(10) -0.0038(7) 0.0050(8) -0.0013(7)
    C15 0.0131(9) 0.0202(9) 0.0541(13) -0.0033(7) 0.0066(8) -0.0066(9)
_geom_special_details
;
All e.s.d.'s (except the e.s.d. in the dihedral angle between two l.s. planes)
are estimated using the full covariance matrix. The cell e.s.d.'s are taken
into account individually in the estimation of e.s.d.'s in distances, angles
and torsion angles; correlations between e.s.d.'s in cell parameters are only
used when they are defined by crystal symmetry. An approximate (isotropic)
treatment of cell e.s.d.'s is used for estimating e.s.d.'s involving l.s.
planes.
;
loop_
    _geom_bond_atom_site_label_1
    _geom_bond_atom_site_label_2
    _geom_bond_site_symmetry_2
    _geom_bond_distance
    _geom_bond_publ_flag
    Fe1 O1 . 1.9517(11) y
    Fe1 O4 . 1.9651(11) y
    Fe1 O3 . 1.9742(11) y
    Fe1 O2 . 1.9762(11) y
    Fe1 O8 . 2.0781(11) y
    Fe1 O5 . 2.063(4) y
    Fe1 O5B . 2.066(6) y
    O1 C2 . 1.2862(19) ?
    O2 C4 . 1.2827(19) ?
    C1 C2 . 1.496(2) ?
    C1 H1A . 0.9800 ?
    C1 H1B . 0.9800 ?
    C1 H1C . 0.9800 ?
    C2 C3 . 1.392(2) ?
    C3 C4 . 1.399(2) ?
    C3 H3 . 0.9500 ?
    C4 C5 . 1.500(2) ?
    C5 H5A . 0.9800 ?
    C5 H5B . 0.9800 ?
    C5 H5C . 0.9800 ?
    O3 C7 . 1.2740(19) ?
    O4 C9 . 1.2830(19) ?
    C6 C7 . 1.501(2) ?
    C6 H6A . 0.9800 ?
    C6 H6B . 0.9800 ?
    C6 H6C . 0.9800 ?
    C7 C8 . 1.398(2) ?
    C8 C9 . 1.385(2) ?
    C8 H8 . 0.9500 ?
    C9 C10 . 1.503(2) ?
    C10 H10A . 0.9800 ?
    C10 H10B . 0.9800 ?
    C10 H10C . 0.9800 ?
    S1 O7 . 1.430(4) ?
    S1 O6 . 1.431(4) ?
    S1 O5 . 1.472(4) ?
    S1 C11 . 1.829(4) ?
    C11 F1 . 1.324(5) ?
    C11 F2 . 1.329(5) ?
    C11 F3 . 1.332(4) ?
    S1B O7B . 1.422(6) ?
    S1B O6B . 1.431(6) ?
    S1B O5B . 1.479(6) ?
    S1B C11B . 1.822(6) ?
    C11B F1B . 1.319(7) ?
    C11B F2B . 1.330(7) ?
    C11B F3B . 1.335(6) ?
    O8 C15 . 1.452(2) ?
    O8 C12 . 1.4596(19) ?
    C12 C13 . 1.506(2) ?
    C12 H12A . 0.9900 ?
    C12 H12B . 0.9900 ?
    C13 C14 . 1.520(3) ?
    C13 H13A . 0.9900 ?
    C13 H13B . 0.9900 ?
    C14 C15 . 1.509(2) ?
    C14 H14A . 0.9900 ?
    C14 H14B . 0.9900 ?
    C15 H15A . 0.9900 ?
    C15 H15B . 0.9900 ?
loop_
    _geom_angle_atom_site_label_1
    _geom_angle_atom_site_label_2
    _geom_angle_atom_site_label_3
    _geom_angle_site_symmetry_1
    _geom_angle_site_symmetry_3
    _geom_angle
    _geom_angle_publ_flag
    O1 Fe1 O4 . . 98.09(5) ?
    O1 Fe1 O3 . . 92.44(5) ?
    O4 Fe1 O3 . . 88.33(5) ?
    O1 Fe1 O2 . . 88.42(5) ?
    O4 Fe1 O2 . . 172.76(5) ?
    O3 Fe1 O2 . . 94.58(5) ?
    O1 Fe1 O5 . . 92.2(3) ?
    O4 Fe1 O5 . . 85.9(3) ?
    O3 Fe1 O5 . . 173.1(3) ?
    O2 Fe1 O5 . . 90.7(3) ?
    O1 Fe1 O5B . . 89.9(4) ?
    O4 Fe1 O5B . . 86.9(5) ?
    O3 Fe1 O5B . . 174.9(6) ?
    O2 Fe1 O5B . . 89.9(5) ?
    O1 Fe1 O8 . . 172.60(5) ?
    O4 Fe1 O8 . . 88.72(5) ?
    O3 Fe1 O8 . . 90.64(5) ?
    O2 Fe1 O8 . . 84.63(5) ?
    O5 Fe1 O8 . . 85.4(2) ?
    O5B Fe1 O8 . . 87.5(4) ?
    C2 O1 Fe1 . . 127.22(10) ?
    C4 O2 Fe1 . . 126.75(10) ?
    C2 C1 H1A . . 109.5 ?
    C2 C1 H1B . . 109.5 ?
    H1A C1 H1B . . 109.5 ?
    C2 C1 H1C . . 109.5 ?
    H1A C1 H1C . . 109.5 ?
    H1B C1 H1C . . 109.5 ?
    O1 C2 C3 . . 123.98(15) ?
    O1 C2 C1 . . 115.74(14) ?
    C3 C2 C1 . . 120.28(14) ?
    C2 C3 C4 . . 124.09(15) ?
    C2 C3 H3 . . 118.0 ?
    C4 C3 H3 . . 118.0 ?
    O2 C4 C3 . . 124.06(14) ?
    O2 C4 C5 . . 115.87(14) ?
    C3 C4 C5 . . 120.06(14) ?
    C4 C5 H5A . . 109.5 ?
    C4 C5 H5B . . 109.5 ?
    H5A C5 H5B . . 109.5 ?
    C4 C5 H5C . . 109.5 ?
    H5A C5 H5C . . 109.5 ?
    H5B C5 H5C . . 109.5 ?
    C7 O3 Fe1 . . 129.59(10) ?
    C9 O4 Fe1 . . 129.27(10) ?
    C7 C6 H6A . . 109.5 ?
    C7 C6 H6B . . 109.5 ?
    H6A C6 H6B . . 109.5 ?
    C7 C6 H6C . . 109.5 ?
    H6A C6 H6C . . 109.5 ?
    H6B C6 H6C . . 109.5 ?
    O3 C7 C8 . . 123.95(15) ?
    O3 C7 C6 . . 116.28(14) ?
    C8 C7 C6 . . 119.77(15) ?
    C9 C8 C7 . . 124.32(15) ?
    C9 C8 H8 . . 117.8 ?
    C7 C8 H8 . . 117.8 ?
    O4 C9 C8 . . 124.44(15) ?
    O4 C9 C10 . . 114.74(14) ?
    C8 C9 C10 . . 120.83(15) ?
    C9 C10 H10A . . 109.5 ?
    C9 C10 H10B . . 109.5 ?
    H10A C10 H10B . . 109.5 ?
    C9 C10 H10C . . 109.5 ?
    H10A C10 H10C . . 109.5 ?
    H10B C10 H10C . . 109.5 ?
    O7 S1 O6 . . 117.4(4) ?
    O7 S1 O5 . . 115.3(4) ?
    O6 S1 O5 . . 112.4(4) ?
    O7 S1 C11 . . 103.9(3) ?
    O6 S1 C11 . . 104.2(4) ?
    O5 S1 C11 . . 101.0(4) ?
    S1 O5 Fe1 . . 140.4(5) ?
    F1 C11 F2 . . 107.9(4) ?
    F1 C11 F3 . . 108.5(5) ?
    F2 C11 F3 . . 107.4(5) ?
    F1 C11 S1 . . 110.6(3) ?
    F2 C11 S1 . . 111.6(4) ?
    F3 C11 S1 . . 110.7(5) ?
    O7B S1B O6B . . 118.0(7) ?
    O7B S1B O5B . . 114.0(7) ?
    O6B S1B O5B . . 111.4(8) ?
    O7B S1B C11B . . 106.1(5) ?
    O6B S1B C11B . . 104.3(6) ?
    O5B S1B C11B . . 101.0(7) ?
    S1B O5B Fe1 . . 141.8(8) ?
    F1B C11B F2B . . 108.2(6) ?
    F1B C11B F3B . . 107.2(8) ?
    F2B C11B F3B . . 107.3(9) ?
    F1B C11B S1B . . 112.5(5) ?
    F2B C11B S1B . . 111.0(5) ?
    F3B C11B S1B . . 110.5(8) ?
    C15 O8 C12 . . 109.89(12) ?
    C15 O8 Fe1 . . 126.35(10) ?
    C12 O8 Fe1 . . 123.75(10) ?
    O8 C12 C13 . . 105.35(14) ?
    O8 C12 H12A . . 110.7 ?
    C13 C12 H12A . . 110.7 ?
    O8 C12 H12B . . 110.7 ?
    C13 C12 H12B . . 110.7 ?
    H12A C12 H12B . . 108.8 ?
    C12 C13 C14 . . 103.12(14) ?
    C12 C13 H13A . . 111.1 ?
    C14 C13 H13A . . 111.1 ?
    C12 C13 H13B . . 111.1 ?
    C14 C13 H13B . . 111.1 ?
    H13A C13 H13B . . 109.1 ?
    C15 C14 C13 . . 102.66(15) ?
    C15 C14 H14A . . 111.2 ?
    C13 C14 H14A . . 111.2 ?
    C15 C14 H14B . . 111.2 ?
    C13 C14 H14B . . 111.2 ?
    H14A C14 H14B . . 109.1 ?
    O8 C15 C14 . . 105.13(14) ?
    O8 C15 H15A . . 110.7 ?
    C14 C15 H15A . . 110.7 ?
    O8 C15 H15B . . 110.7 ?
    C14 C15 H15B . . 110.7 ?
    H15A C15 H15B . . 108.8 ?
loop_
    _geom_hbond_atom_site_label_D
    _geom_hbond_atom_site_label_H
    _geom_hbond_atom_site_label_A
    _geom_hbond_site_symmetry_A
    _geom_hbond_distance_DH
    _geom_hbond_distance_HA
    _geom_hbond_distance_DA
    _geom_hbond_angle_DHA
    C1 H1B O3 2_646 0.98 2.53 3.370(2) 144
    C5 H5A O1 2_656 0.98 2.60 3.539(2) 161
    C5 H5B O6B 3_666 0.98 2.56 3.471(12) 154
    C6 H6A O5 4_576 0.98 2.63 3.429(9) 138
    C6 H6A O6 4_576 0.98 2.58 3.436(10) 145
    C10 H10B F3 4_566 0.98 2.56 3.214(6) 124
    C12 H12A O6 4_576 0.99 2.51 3.321(7) 138
    C12 H12A O6B 4_576 0.99 2.60 3.423(11) 140
    C14 H14A O7B 1_565 0.99 2.63 3.411(10) 136
    C14 H14B F2B 2_756 0.99 2.50 3.316(6) 139
_shelx_hkl_file
;
   2   0   0  485.76   10.33
  -2   0   0  494.92   10.47
  -3   0   0   13.84    0.72
  -3   0   0   14.60    0.36
  -3   0   0   12.93    0.35
   3   0   0   13.22    0.67
   3   0   0   14.14    0.36
   3   0   0   13.47    0.35
   4   0   0  118.15    3.00
  -4   0   0  112.08    2.39
   4   0   0  110.29    2.40
  -4   0   0  118.34    3.02
  -4   0   0  114.43    2.40
   4   0   0  109.77    2.40
  -5   0   0  383.13    8.61
  -5   0   0  373.19    7.80
   5   0   0  385.42    8.59
  -5   0   0  372.30    7.80
   6   0   0  110.26    2.44
  -6   0   0  116.53    3.33
   6   0   0  114.13    2.46
  -6   0   0  114.74    2.44
  -6   0   0  112.21    2.44
   6   0   0  115.06    3.27
  -7   0   0   57.49    1.29
   7   0   0   54.66    2.10
   7   0   0   55.35    1.29
  -7   0   0   52.82    2.15
  -7   0   0   56.69    1.29
   7   0   0   57.29    1.31
   8   0   0    0.55    0.12
  -8   0   0    0.58    0.12
   8   0   0    0.83    0.60
  -8   0   0    0.31    0.58
  -8   0   0    0.47    0.11
   8   0   0    0.42    0.10
   9   0   0   17.50    1.33
   9   0   0   16.70    0.54
  -9   0   0   18.81    1.51
  -9   0   0   17.73    0.54
  -9   0   0   17.73    0.55
   9   0   0   17.90    0.57
 -10   0   0    4.59    0.29
  10   0   0    4.51    0.30
 -10   0   0    5.07    1.14
 -10   0   0    4.61    0.28
  10   0   0    5.25    0.97
  10   0   0    4.37    0.27
 -11   0   0    3.60    0.28
  11   0   0    3.41    0.27
  11   0   0    2.97    0.30
 -11   0   0    3.49    0.29
  11   0   0    2.34    1.00
 -11   0   0    2.77    1.07
 -12   0   0    5.67    0.35
 -12   0   0    8.45    1.80
 -12   0   0    6.29    0.38
  12   0   0    6.00    0.36
  12   0   0    6.01    0.40
  12   0   0    4.55    1.12
 -13   0   0   22.67    2.33
  13   0   0   16.92    1.84
  13   0   0   20.39    0.70
 -13   0   0   19.33    0.77
  13   0   0   19.76    0.73
 -13   0   0   20.64    0.68
  14   0   0    0.63    0.24
 -14   0   0    0.32    0.20
  14   0   0    0.34    1.10
  14   0   0    0.57    0.20
 -14   0   0   -1.64    1.56
 -14   0   0    0.51    0.19
 -15   0   0   12.80    0.57
  15   0   0   11.64    0.64
  15   0   0   12.77    0.60
 -15   0   0   12.41    2.55
  16   0   0    0.60    0.26
  16   0   0    1.35    0.32
 -16   0   0    2.25    2.50
 -16   0   0    1.04    0.28
 -16   0   0    0.54    0.24
  16   0   0   -2.54    1.69
  17   0   0   26.34    2.89
 -17   0   0   23.89    0.94
  17   0   0   23.91    0.99
  17   0   0   25.41    0.95
 -17   0   0   24.75    0.88
 -17   0   0   29.42    3.67
  18   0   0   24.75    3.28
 -18   0   0   12.25    3.44
  18   0   0   15.25    0.87
 -18   0   0   12.90    0.83
  18   0   0   14.22    0.79
 -18   0   0   16.17    0.76
   0  -1   0   -0.73    0.09
   0  -1   0   -0.70    0.02
   0  -1   0   -0.70    0.01
   0  -1   0   -0.70    0.02
   0   1   0   -0.67    0.02
   0   1   0   -0.71    0.02
   0   1   0   -0.88    0.10
   1  -1   0   33.05    0.73
  -1  -1   0   34.72    0.75
   1  -1   0   32.59    0.73
  -1  -1   0   35.07    0.76
   1  -1   0   32.73    0.73
   1  -1   0   33.78    0.76
  -1  -1   0   34.68    0.76
  -1  -1   0   35.17    1.08
   1   1   0   34.62    0.76
  -1   1   0   34.52    0.73
   1   1   0   35.50    0.75
   1   1   0   36.35    1.08
  -1   1   0   34.91    0.76
  -1   1   0   36.25    0.86
   1   1   0   34.25    0.76
   2  -1   0   28.26    0.76
  -2  -1   0   27.72    0.61
   2  -1   0   26.01    0.58
  -2  -1   0   27.16    0.63
  -2  -1   0   28.79    0.62
   2  -1   0   26.18    0.60
  -2  -1   0   26.02    1.02
   2  -1   0   25.65    0.60
   2   1   0   29.21    1.05
  -2   1   0   27.58    0.59
  -2   1   0   26.97    0.76
   2   1   0   28.58    0.63
  -2   1   0   26.79    0.58
  -2   1   0   26.93    0.61
   2   1   0   27.95    0.61
   2   1   0   28.16    0.63
  -3  -1   0   80.57    1.70
  -3  -1   0   80.27    1.74
  -3  -1   0   84.38    1.74
  -3  -1   0   86.58    2.38
   3  -1   0   83.25    2.00
   3  -1   0   79.65    1.70
   3  -1   0   80.06    1.70
   3  -1   0   70.33    1.71
   3   1   0   77.95    1.70
  -3   1   0   78.92    1.69
   3   1   0   81.03    1.74
   3   1   0   84.76    2.35
  -3   1   0   79.52    1.70
  -3   1   0   81.94    1.71
  -3   1   0   86.06    2.04
   3   1   0   84.63    1.74
   4  -1   0   43.75    1.34
  -4  -1   0   45.38    0.97
  -4  -1   0   43.30    1.64
  -4  -1   0   42.50    0.97
   4  -1   0   42.35    0.91
   4  -1   0   42.88    0.94
  -4   1   0   38.48    1.33
  -4   1   0   43.08    0.94
   4   1   0   43.95    0.98
   4   1   0   42.54    1.60
   4   1   0   42.34    0.98
  -4   1   0   40.33    0.93
   4   1   0   40.72    0.91
  -5  -1   0   23.61    0.61
  -5  -1   0   24.85    0.62
  -5  -1   0   24.05    1.28
   5  -1   0   24.72    1.04
   5  -1   0   23.71    0.59
   5  -1   0   24.35    0.54
   5  -1   0   22.65    0.57
   5   1   0   24.88    0.62
   5   1   0   23.70    0.62
   5   1   0   23.13    1.21
  -5   1   0   23.93    0.58
   5   1   0   24.26    0.54
   6  -1   0   32.60    0.72
   6  -1   0   32.38    0.78
   6  -1   0   33.01    1.36
  -6  -1   0   32.69    0.82
   6  -1   0   33.49    0.80
  -6  -1   0   33.27    1.67
  -6  -1   0   33.70    0.83
   6   1   0   31.59    1.58
   6   1   0   34.27    0.83
   6   1   0   32.69    0.72
   6   1   0   33.04    0.83
  -6   1   0   33.79    0.79
   7  -1   0    0.11    0.40
  -7  -1   0    0.29    0.10
   7  -1   0    0.31    0.08
   7  -1   0    0.26    0.09
  -7  -1   0    0.01    0.44
   7  -1   0    0.39    0.05
  -7  -1   0    0.30    0.11
  -7   1   0    0.62    0.11
   7   1   0    0.27    0.11
   7   1   0    0.34    0.05
   7   1   0    0.35    0.10
   7   1   0   -0.22    0.46
  -8  -1   0   43.75    1.06
  -8  -1   0   41.93    1.05
   8  -1   0   42.70    1.79
  -8  -1   0   42.92    2.16
   8  -1   0   43.56    1.05
   8  -1   0   41.57    1.02
   8   1   0   43.67    1.07
   8   1   0   42.74    1.08
  -8   1   0   44.08    1.04
   8   1   0   37.37    2.28
   9  -1   0   21.98    1.40
  -9  -1   0   21.83    0.65
  -9  -1   0   22.70    0.66
   9  -1   0   22.10    0.63
   9  -1   0   22.35    0.65
  -9  -1   0   20.41    1.71
   9   1   0   23.23    0.68
  -9   1   0   22.53    0.64
  -9   1   0   21.60    1.69
   9   1   0   22.99    1.85
   9   1   0   22.33    0.68
 -10  -1   0    4.21    1.19
 -10  -1   0    3.15    0.27
  10  -1   0    4.70    0.90
  10  -1   0    3.64    0.27
  10  -1   0    3.85    0.24
 -10  -1   0    3.44    0.27
  10   1   0    4.20    0.98
 -10   1   0    3.70    0.26
  10   1   0    3.25    0.29
  10   1   0    3.65    0.27
 -10   1   0    5.84    1.07
 -11  -1   0   21.55    0.69
 -11  -1   0   22.38    0.69
  11  -1   0   21.33    0.69
  11  -1   0   21.23    0.66
 -11  -1   0   22.07    2.10
  11  -1   0   22.33    1.65
 -11   1   0   21.69    0.67
 -11   1   0   20.63    1.76
  11   1   0   21.92    0.71
 -11   1   0   21.75    0.67
  11   1   0   19.72    1.75
  11   1   0   22.34    0.73
  12  -1   0   17.36    1.57
 -12  -1   0   16.28    0.60
 -12  -1   0   17.08    0.62
  12  -1   0   16.64    0.58
 -12  -1   0   18.69    2.18
  12  -1   0   17.16    0.62
 -12   1   0   19.95    1.88
  12   1   0   16.02    0.62
 -12   1   0   16.69    0.60
 -12   1   0   16.66    0.56
  12   1   0   16.72    0.65
  12   1   0   16.79    1.79
  13  -1   0    0.05    0.19
  13  -1   0    0.13    0.14
 -13  -1   0   -0.04    0.16
 -13  -1   0   -0.07    1.69
 -13  -1   0    0.25    0.17
  13  -1   0    1.44    1.00
  13   1   0    0.35    0.23
 -13   1   0    0.45    0.23
 -13   1   0   -0.54    1.19
 -13   1   0    0.14    0.14
  13   1   0    0.09    0.16
  13   1   0    1.71    1.16
 -14  -1   0   -1.33    1.69
 -14  -1   0    0.12    0.20
  14  -1   0    0.92    1.15
  14  -1   0    0.36    0.18
 -14   1   0    0.45    0.19
  14   1   0    0.04    0.18
 -14   1   0   -0.02    0.17
  14   1   0   -0.26    0.20
 -14   1   0   -0.90    1.33
  14   1   0    1.00    1.29
  15  -1   0    2.83    0.35
  15  -1   0    3.22    0.38
  15  -1   0    3.30    1.35
 -15  -1   0    3.38    0.40
 -15  -1   0    5.99    2.59
 -15  -1   0    2.39    0.31
  15   1   0    5.15    1.61
  15   1   0    3.01    0.35
  15   1   0    3.23    0.39
 -15   1   0    3.09    0.33
 -15   1   0    5.69    2.01
  16  -1   0    4.90    1.64
  16  -1   0    3.22    0.41
 -16  -1   0    2.88    2.56
 -16  -1   0    2.81    0.36
  16  -1   0    3.14    0.40
 -16  -1   0    3.91    0.41
  16   1   0    3.15    0.38
  16   1   0    4.40    1.72
 -16   1   0    3.30    0.41
 -16   1   0    4.30    2.34
  16   1   0    3.34    0.42
 -16   1   0    2.81    0.31
  17  -1   0    0.12    0.32
  17  -1   0   -0.74    1.82
 -17  -1   0    0.14    0.29
  17  -1   0   -0.19    0.24
 -17  -1   0   -0.20    2.91
 -17  -1   0    0.63    0.34
 -17   1   0    3.56    2.80
 -17   1   0   -0.09    0.24
  17   1   0    0.33    0.32
 -17   1   0   -0.47    0.31
  17   1   0   -0.17    0.28
  17   1   0    1.55    1.96
  18  -1   0   -2.20    1.84
 -18  -1   0    3.49    0.43
  18  -1   0    3.49    0.50
  18  -1   0    3.19    0.41
 -18  -1   0    3.04    0.45
 -18  -1   0    9.90    4.06
  18   1   0    2.53    0.47
 -18   1   0    3.37    0.47
 -18   1   0    3.00    0.38
  18   1   0    2.07    0.40
  18   1   0    3.87    2.35
 -18   1   0    4.04    3.41
   0  -2   0  483.98    9.98
   0   2   0  445.62    9.97
   1  -2   0   93.75    2.23
   1  -2   0   92.25    1.91
   1  -2   0   90.61    1.92
   1  -2   0   88.95    1.91
   1  -2   0   91.22    1.96
  -1  -2   0   94.46    2.49
  -1  -2   0   90.39    1.94
  -1  -2   0   92.85    1.96
  -1  -2   0   91.86    1.93
  -1   2   0   93.21    1.92
   1   2   0   89.99    1.94
  -1   2   0   90.05    2.26
  -1   2   0   93.05    1.96
   1   2   0   91.19    1.96
  -2  -2   0  260.32    5.57
  -2  -2   0  280.56    6.40
   2  -2   0  266.95    5.57
  -2   2   0  261.32    5.57
  -2   2   0  277.88    5.77
   3  -2   0    0.59    0.06
   3  -2   0    0.57    0.08
   3  -2   0    0.56    0.06
  -3  -2   0    0.59    0.41
  -3  -2   0    0.69    0.10
  -3  -2   0    0.59    0.09
   3  -2   0    0.70    0.20
  -3  -2   0    0.58    0.08
   3   2   0    0.62    0.08
  -3   2   0    0.55    0.08
   3   2   0    0.63    0.10
   3   2   0    0.88    0.41
  -3   2   0    0.72    0.18
   3   2   0    0.69    0.10
  -3   2   0    0.74    0.08
  -3   2   0    0.61    0.06
   4  -2   0   12.28    0.60
   4  -2   0   12.29    0.34
  -4  -2   0   12.44    0.37
   4  -2   0   12.17    0.32
  -4  -2   0   12.37    0.34
  -4  -2   0   12.05    0.37
  -4  -2   0   11.88    0.99
   4  -2   0   11.52    0.30
  -4   2   0   11.92    0.59
   4   2   0   12.35    0.38
  -4   2   0   12.63    0.32
   4   2   0   11.64    0.34
  -4   2   0   11.71    0.34
   4   2   0   11.42    0.37
  -4   2   0   11.98    0.30
   4   2   0   12.12    0.95
   5  -2   0   68.47    1.90
  -5  -2   0   68.06    1.51
   5  -2   0   64.56    1.44
   5  -2   0   66.96    1.47
  -5  -2   0   63.07    2.43
   5  -2   0   66.70    1.46
  -5  -2   0   66.69    1.53
  -5   2   0   66.75    1.44
  -5   2   0   67.78    1.46
   5   2   0   70.50    2.47
   5   2   0   67.28    1.47
  -5   2   0   70.78    1.95
  -5   2   0   67.84    1.46
   5   2   0   67.22    1.53
   5   2   0   68.34    1.53
   6  -2   0    8.89    0.28
   6  -2   0    9.32    0.30
   6  -2   0    8.65    0.28
   6  -2   0    8.64    0.66
  -6  -2   0    9.23    0.35
  -6  -2   0    9.28    0.34
  -6  -2   0   10.31    1.15
   6   2   0    9.28    0.28
   6   2   0    9.23    0.35
   6   2   0    9.08    0.36
  -6   2   0    9.81    0.76
  -6   2   0    9.20    0.30
  -6   2   0    8.59    0.26
   6   2   0    8.72    0.94
   7  -2   0   15.11    0.44
   7  -2   0   15.31    0.93
  -7  -2   0   14.20    0.48
   7  -2   0   15.20    0.42
  -7  -2   0   14.85    1.40
   7  -2   0   15.36    0.40
  -7  -2   0   15.06    0.50
   7   2   0   15.27    0.50
   7   2   0   16.07    1.33
  -7   2   0   16.55    1.02
   7   2   0   14.99    0.50
   7   2   0   15.11    0.40
  -7   2   0   15.30    0.44
  -7   2   0   14.98    0.41
  -8  -2   0    0.35    0.83
   8  -2   0    0.34    0.07
   8  -2   0    0.38    0.10
   8  -2   0    0.40    0.11
  -8  -2   0    0.38    0.13
   8  -2   0    0.52    0.46
  -8  -2   0    0.53    0.14
   8   2   0    0.28    0.12
   8   2   0    0.44    0.08
  -8   2   0    0.40    0.10
   8   2   0    0.40    0.14
  -8   2   0    0.41    0.48
   8   2   0    0.50    0.66
  -8   2   0    0.39    0.08
   9  -2   0   36.65    0.93
  -9  -2   0   40.44    2.28
   9  -2   0   38.03    1.71
  -9  -2   0   37.57    0.99
   9  -2   0   37.15    0.95
  -9  -2   0   38.21    1.00
  -9   2   0   37.03    0.90
   9   2   0   37.03    1.02
   9   2   0   38.73    2.17
  -9   2   0   36.86    1.81
   9   2   0   38.56    1.03
   9   2   0   37.60    0.85
  -9   2   0   38.68    0.95
  10  -2   0    1.09    0.18
 -10  -2   0    1.13    0.18
  10  -2   0    1.82    0.68
 -10  -2   0    1.06    0.17
 -10  -2   0    3.22    1.21
  10  -2   0    1.32    0.19
  10   2   0    1.25    0.19
 -10   2   0    1.42    0.18
 -10   2   0    0.98    0.13
 -10   2   0    1.80    0.78
  10   2   0    1.13    0.21
  10   2   0    1.26    0.94
  11  -2   0    1.02    0.19
 -11  -2   0    1.12    0.21
 -11  -2   0    1.25    0.21
 -11  -2   0    1.78    1.28
  11  -2   0    1.56    0.77
  11   2   0    1.08    0.21
 -11   2   0    1.19    0.15
 -11   2   0    2.44    0.94
  11   2   0    1.43    0.24
  11   2   0    0.64    0.97
 -11   2   0    1.21    0.18
 -12  -2   0   -0.09    0.14
  12  -2   0   -0.04    0.13
  12  -2   0    1.38    0.82
 -12  -2   0    0.06    1.46
 -12  -2   0   -0.05    0.19
  12  -2   0    0.03    0.15
  12   2   0    0.27    0.21
  12   2   0    0.24    0.16
 -12   2   0   -0.03    0.15
 -12   2   0    0.94    1.00
 -12   2   0    0.18    0.12
  12   2   0   -1.45    0.73
 -13  -2   0    0.96    0.22
  13  -2   0    0.60    0.17
  13  -2   0    1.02    0.95
 -13  -2   0    2.20    1.68
  13  -2   0    1.03    0.23
 -13   2   0    0.68    0.16
 -13   2   0    0.00    1.21
  13   2   0    1.35    0.31
  13   2   0    1.55    1.17
 -13   2   0    0.73    0.20
  13   2   0    0.83    0.21
  14  -2   0    4.10    1.26
 -14  -2   0    5.78    2.07
  14  -2   0    3.18    0.32
 -14  -2   0    3.49    0.38
  14  -2   0    3.57    0.39
  14   2   0    3.13    1.45
  14   2   0    3.62    0.41
 -14   2   0    3.53    0.39
  14   2   0    3.91    0.40
 -14   2   0    3.39    0.30
 -14   2   0    1.96    1.34
 -15  -2   0    8.35    0.54
  15  -2   0    8.66    1.65
  15  -2   0    8.50    0.54
 -15  -2   0   13.44    2.76
 -15  -2   0    7.59    0.59
  15  -2   0    8.89    0.47
  15   2   0    9.92    2.06
 -15   2   0    8.32    0.43
  15   2   0    8.44    0.56
 -15   2   0    9.28    2.04
  15   2   0    8.24    0.59
  16  -2   0   12.32    0.66
 -16  -2   0   11.13    0.65
 -16  -2   0   11.64    0.67
 -16  -2   0   12.96    3.27
  16  -2   0   11.31    0.59
  16  -2   0   11.12    1.97
  16   2   0   13.62    2.40
  16   2   0   11.09    0.71
  16   2   0   11.30    0.66
 -16   2   0   11.10    0.63
 -16   2   0   11.89    0.53
 -16   2   0    9.43    2.42
  17  -2   0    3.43    0.45
 -17  -2   0    2.32    0.39
 -17  -2   0   -3.98    3.53
 -17  -2   0    3.17    0.44
  17  -2   0    3.12    0.36
  17  -2   0    1.93    1.84
 -17   2   0    2.18    0.37
 -17   2   0    2.67    0.31
  17   2   0    2.28    0.40
  17   2   0   -0.11    1.93
 -17   2   0    4.30    2.30
  17   2   0    2.59    0.44
 -18  -2   0    1.53    0.41
 -18  -2   0    0.62    0.37
  18  -2   0    0.24    0.39
  18  -2   0   -0.92    2.18
  18  -2   0    1.21    0.33
  18   2   0    0.56    0.41
 -18   2   0    0.82    0.28
 -18   2   0    0.91    0.40
  18   2   0    0.61    0.36
 -18   2   0   -2.25    2.96
  18   2   0    0.97    2.34
   0  -3   0    0.03    0.05
   0  -3   0    0.01    0.05
   0  -3   0   -0.03    0.07
   0  -3   0   -0.26    0.28
   0  -3   0   -0.05    0.05
   0   3   0   -0.06    0.05
   0   3   0   -0.09    0.07
   0   3   0   -0.06    0.28
   1  -3   0   49.84    1.52
   1  -3   0   47.75    1.04
   1  -3   0   47.23    1.03
  -1  -3   0   47.90    1.11
  -1  -3   0   48.04    1.05
   1  -3   0   48.04    1.11
   1  -3   0   46.75    1.04
  -1  -3   0   45.13    1.68
  -1  -3   0   47.49    1.07
   1  -3   0   47.16    1.04
   1   3   0   47.21    1.07
   1   3   0   46.40    1.69
  -1   3   0   45.54    1.51
   1   3   0   47.51    1.11
  -1   3   0   48.12    1.04
  -1   3   0   46.80    1.11
   1   3   0   48.48    1.06
  -2  -3   0  123.29    2.64
   2  -3   0  123.10    2.57
   2  -3   0  124.38    2.66
   2  -3   0  124.33    2.58
  -2  -3   0  123.99    2.62
  -2  -3   0  128.05    3.53
  -2  -3   0  122.21    2.66
   2  -3   0  122.95    2.60
   2   3   0  126.73    2.67
  -2   3   0  123.31    3.03
  -2   3   0  120.88    2.66
   2   3   0  118.04    3.44
  -2   3   0  131.62    3.00
   2   3   0  119.31    2.64
  -3  -3   0  156.25    3.42
   3  -3   0  159.83    3.37
  -3  -3   0  162.97    3.40
   3  -3   0  159.12    3.32
  -3  -3   0  158.24    3.42
  -3  -3   0  159.53    4.42
   3  -3   0  156.44    3.33
   3  -3   0  156.86    3.42
   3   3   0  159.67    3.42
   3   3   0  162.09    3.42
  -3   3   0  165.59    3.69
   3   3   0  176.31    4.47
  -3   3   0  159.55    3.42
  -3   3   0  157.72    3.32
  -3   3   0  167.71    3.77
  -4  -3   0  141.45    4.11
  -4  -3   0  138.39    2.94
  -4  -3   0  137.40    2.96
   4  -3   0  134.23    2.86
  -4  -3   0  135.90    2.94
   4  -3   0  130.92    2.85
   4  -3   0  140.78    3.28
   4  -3   0  135.23    2.94
   4   3   0  139.20    2.95
   4   3   0  140.16    4.04
  -4   3   0  132.74    2.85
  -4   3   0  135.39    2.94
   4   3   0  140.42    2.97
   4   3   0  139.14    2.94
  -4   3   0  141.52    3.23
  -5  -3   0    9.78    0.33
   5  -3   0    9.19    0.26
  -5  -3   0    9.43    0.35
  -5  -3   0    9.33    0.36
   5  -3   0    9.38    0.33
  -5  -3   0    9.06    1.13
   5  -3   0    9.45    0.28
   5  -3   0    9.49    0.63
  -5   3   0   10.04    0.62
   5   3   0    9.44    0.36
  -5   3   0    9.88    0.33
   5   3   0    9.41    0.33
  -5   3   0    9.56    0.26
  -5   3   0   10.02    0.29
   5   3   0    9.12    1.06
   5   3   0    9.19    0.36
  -6  -3   0  281.19    7.32
   6  -3   0  290.40    6.23
  -6  -3   0  273.44    5.76
  -6  -3   0  273.40    5.74
   6  -3   0  268.13    5.66
   6  -3   0  261.73    5.63
   6  -3   0  272.28    5.70
   6   3   0  272.36    5.70
   6   3   0  273.91    5.76
  -6   3   0  267.27    5.62
  -6   3   0  270.85    5.69
  -6   3   0  274.77    5.66
   6   3   0  265.79    7.14
   6   3   0  269.46    5.77
  -6   3   0  281.66    6.24
  -7  -3   0   41.61    1.05
   7  -3   0   41.08    0.96
  -7  -3   0   38.63    2.26
  -7  -3   0   40.63    1.02
   7  -3   0   40.22    0.97
   7  -3   0   41.57    1.51
   7  -3   0   38.73    0.92
   7   3   0   40.55    1.05
  -7   3   0   40.87    0.96
  -7   3   0   40.45    1.54
   7   3   0   40.40    0.97
  -7   3   0   41.60    0.96
  -7   3   0   40.29    0.92
   7   3   0   42.32    2.21
   7   3   0   40.58    1.06
   8  -3   0   46.27    1.06
   8  -3   0   44.78    1.04
   8  -3   0   45.53    1.70
  -8  -3   0   52.89    2.73
  -8  -3   0   44.56    1.14
  -8  -3   0   44.50    1.15
   8  -3   0   44.94    1.07
   8   3   0   44.15    1.17
  -8   3   0   45.34    1.06
   8   3   0   44.67    1.05
  -8   3   0   44.34    1.02
   8   3   0   44.83    1.17
   8   3   0   42.56    2.35
  -8   3   0   43.97    1.78
   9  -3   0   30.47    1.50
  -9  -3   0   29.32    0.86
  -9  -3   0   28.43    2.32
   9  -3   0   29.93    0.79
   9  -3   0   31.09    0.75
  -9  -3   0   30.32    0.85
   9  -3   0   29.58    0.75
  -9   3   0   29.96    1.55
   9   3   0   29.56    0.88
  -9   3   0   30.27    0.73
   9   3   0   28.06    2.09
   9   3   0   29.46    0.74
  -9   3   0   30.44    0.78
   9   3   0   29.60    0.88
  10  -3   0   22.52    0.63
  10  -3   0   22.97    0.67
 -10  -3   0   22.23    0.74
 -10  -3   0   23.33    2.34
 -10  -3   0   23.12    0.73
  10  -3   0   23.12    1.47
 -10   3   0   23.66    0.65
  10   3   0   24.31    2.04
  10   3   0   23.31    0.76
 -10   3   0   22.41    1.52
  10   3   0   22.94    0.77
 -10   3   0   23.23    0.66
  10   3   0   22.98    0.59
 -11  -3   0   41.06    1.17
 -11  -3   0   42.75    1.24
  11  -3   0   42.36    1.11
  11  -3   0   41.00    2.01
  11  -3   0   41.98    1.06
 -11  -3   0   44.19    3.11
 -11   3   0   43.09    1.04
  11   3   0   44.58    1.22
  11   3   0   39.00    2.66
  11   3   0   44.05    1.21
 -11   3   0   44.09    1.10
 -11   3   0   46.44    2.28
  12  -3   0    0.24    0.13
 -12  -3   0    2.20    1.66
 -12  -3   0   -0.14    0.17
  12  -3   0   -0.38    0.85
  12  -3   0    0.31    0.17
 -12   3   0    0.08    1.08
  12   3   0    0.58    0.21
 -12   3   0    0.44    0.17
 -12   3   0    0.27    0.12
  12   3   0    0.59    1.18
 -13  -3   0    6.10    0.45
  13  -3   0    6.43    0.42
  13  -3   0    8.01    1.28
 -13  -3   0    5.67    2.10
  13  -3   0    7.06    0.38
 -13   3   0    5.96    1.53
  13   3   0    6.22    0.47
  13   3   0    4.90    0.71
 -13   3   0    7.31    0.34
 -13   3   0    6.51    0.42
  13   3   0    6.41    1.69
  14  -3   0    1.57    0.22
  14  -3   0    2.13    0.29
  14  -3   0    2.33    1.17
 -14  -3   0   -6.84    3.97
 -14  -3   0    1.98    0.29
  14   3   0    3.66    1.54
 -14   3   0    4.13    1.57
 -14   3   0    1.61    0.21
 -14   3   0    1.98    0.33
  14   3   0    2.17    0.35
  14   3   0    1.56    0.28
 -15  -3   0   -0.57    2.54
 -15  -3   0    2.63    0.37
  15  -3   0    1.77    0.34
  15  -3   0    2.64    0.30
  15  -3   0    3.05    1.43
 -15  -3   0    2.20    0.33
 -15   3   0    1.76    0.31
 -15   3   0    3.20    0.32
  15   3   0    1.39    1.70
 -15   3   0    0.39    1.66
  15   3   0    2.36    0.35
  15   3   0    2.79    0.42
 -16  -3   0   -0.19    0.31
  16  -3   0    0.57    0.30
 -16  -3   0   -4.32    2.87
 -16  -3   0    0.24    0.46
  16  -3   0    2.89    1.69
  16  -3   0    0.24    0.23
 -16   3   0   -3.44    3.27
 -16   3   0   -0.22    0.31
  16   3   0    0.35    1.85
  16   3   0    0.00    0.27
 -16   3   0    0.38    0.21
  16   3   0    0.18    0.32
 -17  -3   0    1.14    0.37
 -17  -3   0   -4.69    3.52
  17  -3   0    1.67    0.32
  17  -3   0    1.86    0.40
 -17  -3   0    1.76    0.42
  17  -3   0    4.36    2.00
  17   3   0    3.57    2.32
  17   3   0    1.89    0.41
 -17   3   0    1.44    0.36
  17   3   0    1.43    0.38
 -17   3   0    1.16    0.26
  18  -3   0    4.63    2.58
 -18  -3   0    1.49    0.44
  18  -3   0    2.07    0.45
  18  -3   0    1.00    0.34
  18   3   0    0.82    0.45
 -18   3   0   -0.66    4.25
 -18   3   0    1.01    0.43
  18   3   0    0.32    2.46
  18   3   0    0.99    0.47
 -18   3   0    1.32    0.31
   0  -4   0   11.34    0.41
   0  -4   0   12.16    0.33
   0  -4   0   12.68    0.95
   0  -4   0   11.42    0.35
   0  -4   0   12.33    0.36
   0   4   0   12.31    0.42
   0   4   0   12.24    0.35
   0   4   0   11.50    0.92
   1  -4   0    0.11    0.07
  -1  -4   0    0.04    0.50
   1  -4   0    0.04    0.05
   1  -4   0   -0.31    0.35
  -1  -4   0    0.17    0.08
  -1  -4   0    0.03    0.07
  -1  -4   0    0.06    0.07
   1  -4   0    0.09    0.06
  -1  -4   0    0.16    0.10
   1  -4   0    0.11    0.10
  -1  -4   0   -0.07    0.06
   1  -4   0    0.09    0.06
   1   4   0    0.04    0.09
   1   4   0    0.07    0.07
  -1   4   0    0.01    0.10
  -1   4   0    0.04    0.37
  -1   4   0    0.09    0.07
   1   4   0   -0.12    0.39
   2  -4   0    1.88    0.12
  -2  -4   0    2.23    0.65
  -2  -4   0    1.83    0.16
   2  -4   0    1.70    0.19
   2  -4   0    1.89    0.14
  -2  -4   0    2.05    0.19
  -2  -4   0    2.17    0.18
   2  -4   0    2.01    0.12
   2  -4   0    1.95    0.13
   2   4   0    2.30    0.64
  -2   4   0    1.75    0.43
  -2   4   0    1.73    0.19
   2   4   0    2.13    0.20
   2   4   0    1.69    0.16
   3  -4   0   97.91    2.11
  -3  -4   0  100.99    2.25
  -3  -4   0  101.41    2.20
   3  -4   0   99.39    2.25
   3  -4   0  100.68    2.17
  -3  -4   0  100.30    2.23
  -3  -4   0  108.44    3.42
   3  -4   0  100.55    2.13
   3   4   0  104.57    3.32
   3   4   0  100.97    2.25
   3   4   0  100.29    2.23
  -3   4   0  101.55    2.61
  -3   4   0  100.15    2.70
  -3   4   0  100.24    2.25
   4  -4   0   11.08    0.29
  -4  -4   0   10.85    0.40
  -4  -4   0   11.18    0.40
  -4  -4   0   11.47    0.38
   4  -4   0   10.91    0.40
   4  -4   0   10.88    0.34
   4  -4   0   10.79    0.29
  -4  -4   0   11.33    1.24
  -4   4   0   10.32    0.71
   4   4   0   11.00    0.40
  -4   4   0   10.71    0.29
  -4   4   0   10.74    0.40
   4   4   0   10.89    0.40
  -4   4   0   11.05    0.29
   4   4   0   11.31    1.15
  -5  -4   0   59.39    1.38
   5  -4   0   57.30    1.27
   5  -4   0   58.32    1.40
  -5  -4   0   59.14    1.42
  -5  -4   0   62.45    2.69
   5  -4   0   59.65    1.34
   5  -4   0   57.56    1.28
  -5  -4   0   60.82    1.40
  -5   4   0   58.81    1.27
  -5   4   0   57.60    1.27
  -5   4   0   58.61    1.79
   5   4   0   60.75    1.40
   5   4   0   60.45    2.57
   5   4   0   59.81    1.42
  -5   4   0   59.08    1.39
  -5   4   0   58.37    1.70
   6  -4   0    2.49    0.13
  -6  -4   0    2.25    0.97
   6  -4   0    2.53    0.16
  -6  -4   0    2.49    0.24
   6  -4   0    2.70    0.52
  -6  -4   0    2.41    0.23
   6  -4   0    2.45    0.23
  -6   4   0    2.64    0.13
  -6   4   0    2.56    0.13
   6   4   0    2.32    0.23
  -6   4   0    2.59    0.22
   6   4   0    2.43    0.20
   6   4   0    1.57    0.81
   6   4   0    2.78    0.25
  -6   4   0    2.17    0.43
  -7  -4   0    0.28    0.13
  -7  -4   0    0.17    0.14
   7  -4   0    0.19    0.07
   7  -4   0    0.10    0.10
  -7  -4   0    0.05    0.99
   7  -4   0    0.06    0.08
   7  -4   0    0.08    0.43
  -7   4   0    0.15    0.07
  -7   4   0    0.15    0.06
  -7   4   0    0.21    0.11
  -7   4   0    0.24    0.41
   7   4   0    0.23    0.14
   7   4   0    0.38    0.14
   7   4   0    0.35    0.11
   7   4   0   -0.61    0.67
   8  -4   0   23.57    0.60
  -8  -4   0   23.81    2.21
   8  -4   0   23.78    0.63
  -8  -4   0   24.29    0.73
   8  -4   0   23.41    1.24
  -8  -4   0   24.76    0.75
   8  -4   0   24.31    0.68
  -8   4   0   24.42    0.65
  -8   4   0   23.73    1.24
   8   4   0   25.08    0.77
   8   4   0   25.29    0.68
   8   4   0   24.38    0.77
  -8   4   0   24.67    0.59
   8   4   0   19.81    1.89
   9  -4   0    4.40    0.22
   9  -4   0    4.55    0.75
  -9  -4   0    2.79    1.61
  -9  -4   0    4.50    0.34
   9  -4   0    4.38    0.26
  -9  -4   0    3.94    0.32
   9  -4   0    4.53    0.26
   9   4   0    3.88    0.32
   9   4   0    4.63    0.26
  -9   4   0    4.12    0.28
   9   4   0    4.75    0.37
  -9   4   0    3.40    0.71
  -9   4   0    4.53    0.20
   9   4   0    4.58    1.31
  10  -4   0   19.67    0.60
 -10  -4   0   21.49    2.97
  10  -4   0   16.99    1.32
  10  -4   0   19.66    0.55
 -10  -4   0   19.84    0.68
 -10  -4   0   20.15    0.70
  10   4   0   18.62    0.71
  10   4   0   20.24    0.58
 -10   4   0   19.83    0.61
 -10   4   0   19.42    1.43
 -10   4   0   20.02    0.53
  10   4   0   20.08    0.73
  10   4   0   18.51    2.06
  11  -4   0    0.98    0.15
 -11  -4   0    1.02    0.23
 -11  -4   0    0.59    0.21
  11  -4   0    0.37    0.79
 -11  -4   0    0.81    1.66
  11  -4   0    0.87    0.18
 -11   4   0   -0.62    0.85
 -11   4   0    0.90    0.13
  11   4   0    1.11    0.15
 -11   4   0    1.01    0.18
  11   4   0    0.98    1.20
  11   4   0    0.96    0.23
  11   4   0    0.80    0.25
  12  -4   0   10.62    0.47
  12  -4   0    9.92    0.40
  12  -4   0   11.25    1.51
 -12  -4   0   10.19    0.54
 -12  -4   0   10.22    0.54
 -12  -4   0   13.90    2.53
  12   4   0    9.72    0.55
 -12   4   0   10.84    0.47
 -12   4   0   10.21    0.38
 -12   4   0    9.80    1.43
  12   4   0   10.94    1.96
  12   4   0    9.58    0.57
 -13  -4   0    6.52    2.39
  13  -4   0    5.76    1.24
 -13  -4   0    3.84    0.43
  13  -4   0    3.66    0.36
  13  -4   0    3.78    0.31
 -13  -4   0    4.02    0.43
 -13   4   0    2.60    1.28
 -13   4   0    3.80    0.28
  13   4   0    4.41    0.45
  13   4   0    4.39    0.48
 -13   4   0    4.19    0.39
  13   4   0    4.11    1.43
  14  -4   0    7.32    0.46
  14  -4   0    6.31    0.39
 -14  -4   0    6.08    0.54
  14  -4   0    5.74    1.47
 -14  -4   0    6.90    0.53
 -14  -4   0    5.62    3.09
  14   4   0    6.43    0.54
 -14   4   0    6.72    0.37
  14   4   0    6.39    0.58
  14   4   0    9.04    1.96
 -14   4   0    6.18    1.89
 -15  -4   0   11.05    3.51
 -15  -4   0   11.91    0.69
 -15  -4   0   12.01    0.69
  15  -4   0   18.30    2.40
  15  -4   0   13.19    0.56
 -15   4   0    8.98    2.03
  15   4   0   11.88    0.75
  15   4   0   12.17    0.73
  15   4   0   18.33    2.78
 -15   4   0   12.68    0.52
 -15   4   0   13.00    0.64
 -16  -4   0    0.62    0.33
 -16  -4   0    3.60    3.74
  16  -4   0    0.92    0.33
  16  -4   0   -0.68    1.78
 -16  -4   0    0.69    0.35
  16  -4   0    0.82    0.26
  16   4   0   -3.03    1.92
  16   4   0    1.04    0.43
 -16   4   0    0.72    0.24
  16   4   0    1.33    0.41
 -17  -4   0    0.56    0.41
  17  -4   0   -1.57    2.09
  17  -4   0    0.34    0.36
  17  -4   0    0.90    0.29
 -17  -4   0    0.14    0.40
 -17  -4   0   -6.64    4.25
  17   4   0    0.19    0.43
  17   4   0    0.52    0.43
  17   4   0    2.48    2.44
 -17   4   0    1.24    2.53
 -17   4   0    0.64    0.27
 -17   4   0    0.87    0.37
   0  -5   0    0.24    0.08
   0  -5   0    0.40    0.09
   0  -5   0    0.28    0.09
   0  -5   0    0.22    0.12
   0  -5   0    0.55    0.55
   0  -5   0    0.33    0.08
   0   5   0    0.18    0.49
   0   5   0    0.14    0.11
   0   5   0    0.44    0.09
  -1  -5   0    1.16    0.17
   1  -5   0    1.17    0.14
   1  -5   0    1.68    0.21
  -1  -5   0    1.16    0.13
   1  -5   0    1.23    0.13
   1  -5   0    1.26    0.13
  -1  -5   0    1.15    0.14
  -1  -5   0    1.16    0.69
  -1  -5   0    1.17    0.14
   1  -5   0    0.64    0.54
  -1  -5   0    1.28    0.15
  -1   5   0    0.46    0.52
  -1   5   0    1.01    0.16
   1   5   0    1.50    0.67
  -1   5   0    1.07    0.13
   1   5   0    1.19    0.14
   1   5   0    1.22    0.17
   2  -5   0   35.49    0.84
  -2  -5   0   36.02    0.87
  -2  -5   0   36.16    0.91
  -2  -5   0   35.62    0.91
   2  -5   0   35.94    0.97
   2  -5   0   37.06    0.85
  -2  -5   0   36.08    0.91
   2  -5   0   36.06    0.86
  -2  -5   0   36.33    0.97
   2  -5   0   36.01    0.85
  -2  -5   0   34.07    1.89
   2   5   0   34.61    1.86
  -2   5   0   34.11    1.51
   2   5   0   37.04    0.89
   2   5   0   36.06    0.97
  -2   5   0   36.13    0.97
   3  -5   0    0.38    0.08
   3  -5   0    0.31    0.13
   3  -5   0    0.51    0.07
  -3  -5   0    0.32    0.12
   3  -5   0    0.41    0.08
  -3  -5   0    0.35    0.14
  -3  -5   0    0.21    0.11
   3  -5   0    0.45    0.08
   3  -5   0    0.36    0.10
   3   5   0    0.34    0.11
  -3   5   0    0.31    0.13
   3   5   0    0.84    0.70
   3   5   0    0.19    0.11
  -3   5   0    0.31    0.43
  -4  -5   0   38.16    0.95
   4  -5   0   38.66    0.92
   4  -5   0   38.88    0.84
  -4  -5   0   38.05    0.99
   4  -5   0   37.29    1.01
   4  -5   0   37.88    0.86
  -4  -5   0   39.25    1.01
  -4   5   0   39.54    1.38
  -4   5   0   37.49    1.01
   4   5   0   35.15    2.02
   4   5   0   37.95    1.01
  -4   5   0   38.07    1.47
   4   5   0   37.77    0.99
   5  -5   0    1.13    0.11
  -5  -5   0    1.40    1.00
  -5  -5   0    1.38    0.19
   5  -5   0    1.19    0.19
   5  -5   0    1.29    0.12
   5  -5   0    1.17    0.14
  -5  -5   0    1.05    0.15
  -5  -5   0    1.06    0.17
  -5   5   0    1.13    0.11
  -5   5   0    0.87    0.17
  -5   5   0    1.75    0.41
   5   5   0    1.31    0.18
  -5   5   0    1.41    0.48
   5   5   0    1.30    0.19
   5   5   0    0.88    0.84
  -6  -5   0    4.30    0.31
   6  -5   0    4.41    0.24
  -6  -5   0    4.24    0.28
   6  -5   0    4.03    0.19
  -6  -5   0    3.63    1.26
   6  -5   0    4.03    0.17
   6  -5   0    3.74    0.28
  -6   5   0    4.16    0.17
  -6   5   0    4.57    0.63
  -6   5   0    4.62    0.58
  -6   5   0    4.17    0.16
   6   5   0    4.29    0.29
  -6   5   0    4.21    0.30
   6   5   0    4.23    1.11
   6   5   0    4.06    0.30
  -7  -5   0    1.59    1.19
  -7  -5   0    0.40    0.17
  -7  -5   0    0.16    0.14
   7  -5   0    0.39    0.14
   7  -5   0    0.31    0.10
   7  -5   0    0.26    0.08
   7  -5   0    0.11    0.11
  -7   5   0    0.61    0.48
  -7   5   0    0.10    0.13
   7   5   0    0.04    0.86
  -7   5   0    0.24    0.44
   7   5   0    0.23    0.12
   7   5   0    0.26    0.15
  -7   5   0    0.23    0.06
  -7   5   0    0.40    0.07
   8  -5   0   16.36    0.53
  -8  -5   0   16.60    0.63
   8  -5   0   15.64    0.43
   8  -5   0   15.78    0.55
  -8  -5   0   19.07    2.33
  -8  -5   0   15.71    0.57
   8  -5   0   16.12    0.47
  -8   5   0   16.21    1.04
   8   5   0   15.73    0.55
  -8   5   0   15.75    0.54
  -8   5   0   15.58    0.41
   8   5   0   16.48    0.62
  -8   5   0   14.88    1.09
   8   5   0   15.13    1.85
  -8   5   0   16.42    0.41
   9  -5   0   40.16    1.03
   9  -5   0   38.30    0.91
  -9  -5   0   38.11    1.07
   9  -5   0   38.29    0.95
   9  -5   0   38.92    1.66
  -9  -5   0   38.21    1.11
  -9  -5   0   40.68    3.11
  -9   5   0   37.69    0.89
   9   5   0   38.96    2.61
   9   5   0   38.68    1.13
  -9   5   0   40.25    1.66
   9   5   0   38.15    1.02
  -9   5   0   38.53    0.87
  10  -5   0   12.51    0.40
 -10  -5   0   13.76    0.60
  10  -5   0   12.04    0.45
  10  -5   0   11.03    1.25
 -10  -5   0   13.00    0.56
 -10   5   0   13.07    0.38
  10   5   0   11.56    1.92
  10   5   0   13.26    0.49
 -10   5   0   15.37    1.30
 -10   5   0   13.06    0.37
  10   5   0   12.70    0.60
 -11  -5   0    1.31    0.27
  11  -5   0    1.84    0.21
  11  -5   0    2.22    0.27
 -11  -5   0    2.32    2.11
 -11  -5   0    1.74    0.27
  11  -5   0    2.11    0.91
 -11   5   0    1.80    0.19
  11   5   0    1.84    0.23
  11   5   0    2.71    0.35
 -11   5   0    1.49    0.18
 -11   5   0    1.42    0.86
  11   5   0    3.53    1.47
  12  -5   0   20.68    1.82
  12  -5   0   18.95    0.57
 -12  -5   0   18.42    0.77
  12  -5   0   18.95    0.63
 -12  -5   0   18.29    3.00
 -12  -5   0   18.41    0.93
 -12   5   0   21.79    1.77
 -12   5   0   19.09    0.53
  12   5   0   18.97    2.58
  12   5   0   17.03    0.88
 -12   5   0   20.13    0.69
  13  -5   0    3.97    0.39
  13  -5   0    3.53    0.30
  13  -5   0    3.90    1.30
 -13  -5   0    1.08    2.63
 -13  -5   0    3.42    0.40
 -13  -5   0    3.57    0.46
 -13   5   0    3.53    0.43
 -13   5   0    5.00    1.33
  13   5   0    4.97    1.86
 -13   5   0    4.02    0.27
  13   5   0    3.78    0.43
 -14  -5   0    6.69    3.17
  14  -5   0    0.64    0.26
  14  -5   0    1.64    1.49
  14   5   0    1.44    1.80
 -14   5   0    3.78    1.50
  15  -5   0    3.90    0.43
 -15  -5   0    3.31    0.43
 -15  -5   0    4.92    3.84
  15  -5   0    4.08    0.38
  15  -5   0    4.39    1.87
 -15   5   0    4.37    0.55
  15   5   0    1.50    2.05
 -15   5   0    4.11    0.35
  15   5   0    5.50    0.62
 -15   5   0    4.43    1.75
  16  -5   0    0.25    0.34
  16  -5   0    0.44    0.26
 -16  -5   0    0.02    0.36
 -16  -5   0    0.36    0.39
  16   5   0   -0.65    0.57
 -16   5   0   -0.35    0.23
  16   5   0    0.55    2.31
 -16   5   0    0.61    1.97
   0  -6   0   30.76    0.74
   0  -6   0   30.85    0.78
   0  -6   0   30.80    0.80
   0  -6   0   31.03    0.79
   0  -6   0   29.66    1.77
   0  -6   0   29.83    0.89
   0   6   0   29.81    0.89
   0   6   0   27.71    1.72
   0   6   0   30.63    0.77
   1  -6   0    3.63    0.83
   1  -6   0    2.95    0.19
  -1  -6   0    3.08    0.83
   1  -6   0    2.99    0.18
  -1  -6   0    3.48    0.24
   1  -6   0    3.07    0.20
  -1  -6   0    2.80    0.22
  -1  -6   0    3.17    0.20
  -1  -6   0    2.92    0.28
   1  -6   0    2.86    0.29
   1  -6   0    3.27    0.22
  -1  -6   0    2.92    0.22
  -1   6   0    2.69    0.29
   1   6   0    2.75    0.78
  -1   6   0    3.07    0.20
   1   6   0    3.18    0.22
   1   6   0    3.32    0.29
  -1   6   0    3.19    0.73
   2  -6   0   39.39    1.09
  -2  -6   0   40.05    0.96
  -2  -6   0   40.19    1.02
   2  -6   0   41.15    0.95
   2  -6   0   38.44    0.89
   2  -6   0   39.87    0.96
  -2  -6   0   40.00    1.02
  -2  -6   0   40.16    1.02
  -2  -6   0   39.40    1.09
  -2  -6   0   38.35    2.15
   2  -6   0   40.13    0.94
   2   6   0   39.60    0.99
   2   6   0   37.99    2.05
  -2   6   0   39.03    1.80
   2   6   0   38.92    1.09
  -2   6   0   39.22    1.09
  -3  -6   0   98.71    2.26
   3  -6   0   99.56    2.14
   3  -6   0   98.86    2.14
  -3  -6   0  101.28    2.26
   3  -6   0  100.17    2.32
  -3  -6   0  100.78    2.26
   3  -6   0  100.32    2.19
  -3  -6   0   94.09    3.68
  -3  -6   0  101.37    2.20
   3  -6   0   99.97    2.16
   3  -6   0   99.04    2.09
  -3  -6   0  101.14    2.32
  -3   6   0  101.07    2.32
  -3   6   0   95.85    2.99
  -3   6   0   97.83    2.89
   3   6   0   98.65    2.22
   3   6   0   98.47    2.32
   3   6   0   97.86    3.61
   4  -6   0   16.01    0.43
  -4  -6   0   13.66    1.98
  -4  -6   0   15.55    0.51
  -4  -6   0   15.58    0.58
   4  -6   0   15.65    0.49
   4  -6   0   16.16    0.39
   4  -6   0   15.78    0.59
   4  -6   0   15.66    0.44
  -4  -6   0   15.36    0.55
  -4   6   0   16.33    1.04
   4   6   0   14.99    1.73
  -4   6   0   15.23    1.11
  -4   6   0   15.54    0.58
   4   6   0   15.27    0.52
   4   6   0   14.87    0.58
  -5  -6   0   31.43    0.85
   5  -6   0   30.37    0.90
  -5  -6   0   31.48    0.91
   5  -6   0   30.30    0.80
   5  -6   0   30.83    0.70
   5  -6   0   31.48    0.73
   5  -6   0   30.95    0.74
  -5  -6   0   30.36    0.89
   5   6   0   30.39    2.13
  -5   6   0   30.34    0.91
  -5   6   0   29.71    1.41
  -5   6   0   30.93    1.26
   5   6   0   30.56    0.89
   5   6   0   30.40    0.90
  -6  -6   0    8.57    0.44
   6  -6   0    8.58    0.43
   6  -6   0    8.01    0.26
   6  -6   0    8.28    0.27
  -6  -6   0    7.92    1.65
  -6  -6   0    7.78    0.39
   6  -6   0    8.86    0.36
   6   6   0    8.25    0.44
  -6   6   0    8.30    0.44
  -6   6   0    8.50    0.75
   6   6   0    8.49    1.45
  -6   6   0    6.89    0.87
   6   6   0    7.59    0.41
   7  -6   0    4.49    0.29
  -7  -6   0    5.83    1.75
   7  -6   0    4.73    0.22
   7  -6   0    4.69    0.36
  -7  -6   0    4.42    0.33
  -7  -6   0    4.41    0.38
   7  -6   0    4.40    0.19
  -7   6   0    4.67    0.35
   7   6   0    4.25    0.33
   7   6   0    4.90    0.37
  -7   6   0    4.65    0.62
  -7   6   0    4.22    0.69
   7   6   0    5.84    1.36
   8  -6   0   12.05    0.39
  -8  -6   0   14.55    2.31
  -8  -6   0   12.67    0.53
  -8  -6   0   13.15    0.57
   8  -6   0   12.95    0.48
   8  -6   0   12.37    0.36
   8  -6   0   12.00    0.52
   8   6   0   12.33    0.51
  -8   6   0   12.29    0.92
   8   6   0   12.51    1.97
  -8   6   0   12.23    0.52
  -8   6   0   12.47    1.01
   9  -6   0    2.05    0.23
  -9  -6   0    3.12    0.38
   9  -6   0    2.77    0.18
  -9  -6   0    1.98    2.02
   9  -6   0    3.44    0.33
   9  -6   0    2.84    0.29
  -9  -6   0    3.38    0.43
   9   6   0    2.99    0.34
  -9   6   0    2.43    0.15
  -9   6   0    2.94    0.68
   9   6   0    3.17    1.48
   9   6   0    2.81    0.30
  -9   6   0    2.22    0.63
 -10  -6   0    9.98    0.57
  10  -6   0   10.63    0.41
 -10  -6   0    9.98    0.53
  10  -6   0   10.43    0.34
 -10  -6   0   11.40    2.85
  10  -6   0   10.28    0.47
  10   6   0   10.14    0.57
 -10   6   0    8.45    1.06
 -10   6   0   10.34    1.13
 -10   6   0    9.91    0.29
  10   6   0   10.29    2.01
  10   6   0    9.51    0.46
 -11  -6   0   -2.25    2.40
  11  -6   0    0.59    0.18
  11  -6   0    0.19    0.21
  11  -6   0    0.67    0.13
 -11   6   0    0.62    0.11
  11   6   0    0.67    1.48
 -11   6   0    1.35    0.79
  11   6   0    0.47    0.22
  11   6   0    0.70    0.19
 -11   6   0    1.12    0.81
 -12  -6   0   12.00    0.63
 -12  -6   0   10.64    3.69
  12  -6   0   11.01    0.39
  12  -6   0   11.13    0.54
  12  -6   0   10.71    0.47
 -12  -6   0    9.24    0.61
 -12   6   0   10.50    0.33
  12   6   0   11.87    2.30
  12   6   0   10.93    0.66
 -12   6   0    9.58    1.16
  12   6   0   11.30    0.48
 -12   6   0   11.55    1.50
 -13  -6   0    3.99    0.44
  13  -6   0    4.58    0.45
  13  -6   0    3.98    0.30
 -13  -6   0    4.58    0.52
  13  -6   0    4.49    0.42
  13   6   0    2.64    1.97
 -13   6   0    4.10    0.24
 -13   6   0    2.54    1.16
  13   6   0    3.52    0.49
  14  -6   0    2.32    0.33
 -14  -6   0   -4.69    3.75
 -14  -6   0    2.30    0.42
 -14  -6   0    2.42    0.41
 -14   6   0    1.88    0.24
 -14   6   0    3.54    1.39
  14   6   0    1.88    2.17
  14   6   0    2.46    0.44
 -15  -6   0    8.41    0.73
  15  -6   0    7.65    0.44
 -15  -6   0    6.15    0.70
 -15  -6   0    5.10    4.72
  15  -6   0    9.08    0.59
  15   6   0    7.29    0.75
  15   6   0    4.52    2.50
 -15   6   0    3.71    1.63
 -15   6   0    6.98    0.36
   0  -7   0    0.65    0.13
   0  -7   0    0.62    0.12
   0  -7   0    1.05    0.98
   0  -7   0    0.53    0.12
   0  -7   0    0.49    0.12
   0   7   0    1.03    0.78
   0   7   0    0.52    0.13
   0   7   0    0.25    0.17
  -1  -7   0   25.08    0.72
   1  -7   0   22.90    1.81
   1  -7   0   24.39    0.62
   1  -7   0   24.62    0.70
  -1  -7   0   25.15    0.66
   1  -7   0   25.41    0.69
  -1  -7   0   24.99    2.08
  -1  -7   0   25.73    0.73
   1  -7   0   24.62    0.67
   1   7   0   22.28    1.80
   1   7   0   23.91    0.69
  -1   7   0   25.42    0.68
  -1   7   0   21.73    1.62
   1   7   0   24.40    0.83
  -1   7   0   24.36    0.83
  -2  -7   0    0.09    0.13
   2  -7   0    0.17    0.10
   2  -7   0    0.33    0.10
  -2  -7   0    0.14    0.12
  -2  -7   0   -0.76    1.11
  -2  -7   0    0.27    0.14
   2  -7   0    0.10    0.11
   2  -7   0    0.25    0.10
  -2  -7   0    0.28    0.14
  -2   7   0    0.25    0.73
   2   7   0    0.37    0.14
   2   7   0    0.46    0.82
  -2   7   0    0.78    0.76
   2   7   0   -0.13    0.17
  -2   7   0    0.20    0.17
   3  -7   0   17.05    0.45
  -3  -7   0   17.61    0.61
  -3  -7   0   18.64    0.57
   3  -7   0   17.55    0.50
   3  -7   0   17.92    0.53
   3  -7   0   18.22    0.51
  -3  -7   0   18.64    2.18
  -3  -7   0   17.67    0.62
  -3  -7   0   17.28    0.61
   3  -7   0   18.51    0.44
  -3   7   0   17.81    1.40
   3   7   0   18.53    0.69
  -3   7   0   18.33    1.39
   3   7   0   17.46    0.58
   3   7   0   17.76    1.84
  -3   7   0   18.51    0.70
  -4  -7   0   13.18    2.02
   4  -7   0   10.82    0.41
   4  -7   0   10.88    0.35
  -4  -7   0   10.23    0.47
  -4  -7   0   10.87    0.48
  -4  -7   0   10.60    0.49
   4  -7   0   10.63    0.37
  -4  -7   0   10.71    0.43
   4   7   0   10.23    0.52
  -4   7   0   10.59    1.12
  -4   7   0   10.56    0.53
   4   7   0    9.95    1.67
  -4   7   0   11.87    1.20
   4   7   0   10.98    0.45
   5  -7   0    0.10    0.20
  -5  -7   0   -0.17    0.15
  -5  -7   0    0.19    0.16
  -5  -7   0   -0.27    0.16
   5  -7   0   -0.07    0.09
  -5  -7   0   -2.85    1.37
   5  -7   0   -0.17    0.13
  -5  -7   0   -0.14    0.17
   5  -7   0   -0.12    0.09
   5   7   0    0.04    0.17
   5   7   0   -0.40    0.98
  -5   7   0   -0.14    0.19
  -5   7   0    0.09    0.62
  -5   7   0   -0.33    0.53
   5   7   0   -0.01    0.14
  -6  -7   0   26.10    0.78
  -6  -7   0   25.20    2.76
   6  -7   0   24.17    0.86
  -6  -7   0   25.26    0.84
   6  -7   0   25.44    0.73
   6  -7   0   25.99    0.63
   6  -7   0   25.49    0.64
  -6   7   0   27.21    1.21
  -6   7   0   26.46    0.86
  -6   7   0   22.25    1.30
   6   7   0   25.66    0.85
   6   7   0   23.05    2.22
   7  -7   0    0.57    0.11
   7  -7   0    0.57    0.20
  -7  -7   0    0.63    0.22
  -7  -7   0    0.37    1.95
  -7  -7   0    0.75    0.20
   7  -7   0    0.42    0.10
   7  -7   0    0.80    0.17
   7   7   0   -1.25    1.17
   7   7   0    0.22    0.18
  -7   7   0    0.92    0.51
  -7   7   0    0.60    0.22
  -7   7   0    0.52    0.54
   7   7   0    0.40    0.20
  -8  -7   0    2.16    0.29
   8  -7   0    2.68    0.30
   8  -7   0    2.27    0.17
   8  -7   0    2.84    0.33
   8  -7   0    2.58    0.20
  -8   7   0    1.91    0.52
   8   7   0    3.05    0.38
   8   7   0    1.57    1.37
  -8   7   0    3.26    0.53
  -8   7   0    2.37    0.31
   8   7   0    2.76    0.34
   9  -7   0    2.30    0.23
   9  -7   0    2.57    0.18
   9  -7   0    2.61    0.28
  -9  -7   0    2.96    0.38
  -9  -7   0    2.45    0.32
  -9   7   0    2.99    0.45
   9   7   0    2.59    0.40
   9   7   0    2.96    0.35
   9   7   0    3.27    1.61
  10  -7   0    1.54    0.19
 -10  -7   0    1.86    0.32
 -10  -7   0    3.89    3.09
  10  -7   0    1.53    0.18
  10  -7   0    1.76    0.26
  10   7   0    1.20    1.66
  10   7   0    1.68    0.31
  10   7   0    1.81    0.28
 -11  -7   0    2.03    0.36
 -11  -7   0    0.59    3.06
  11  -7   0    2.51    0.32
  11  -7   0    2.27    0.29
 -11  -7   0    2.10    0.33
  11   7   0    3.53    1.86
  11   7   0    2.62    0.36
  11   7   0    2.65    0.31
 -12  -7   0    4.79    0.51
  12  -7   0    5.51    0.48
  12  -7   0    4.64    0.40
 -12  -7   0    5.26    0.49
 -12  -7   0   14.61    4.24
  12  -7   0    4.74    0.26
  12   7   0    4.76    2.23
  12   7   0    5.16    0.59
  13  -7   0    0.25    0.25
  13  -7   0    0.23    0.14
 -13  -7   0    0.25    0.34
  13  -7   0    0.86    0.38
 -13  -7   0    0.07    0.33
  13   7   0    1.12    2.28
  13   7   0   -0.07    0.37
  14  -7   0    4.33    0.49
  14  -7   0    3.49    0.46
 -14  -7   0    4.30    0.54
  14  -7   0    4.09    0.30
 -14  -7   0    4.60    0.51
  14   7   0    5.09    2.61
  14   7   0    3.65    0.52
   0  -8   0    7.23    0.30
   0  -8   0    6.77    0.36
   0  -8   0    8.24    1.50
   0  -8   0    6.74    0.35
   0  -8   0    6.85    0.38
   0   8   0    7.01    1.34
   0   8   0    6.84    0.49
   0   8   0    6.69    0.33
  -1  -8   0   -0.07    0.13
   1  -8   0    0.05    0.13
   1  -8   0    0.10    0.11
  -1  -8   0    0.13    0.14
  -1  -8   0    0.25    0.16
   1  -8   0   -0.17    1.14
   1  -8   0    0.32    0.12
   1  -8   0    0.25    0.13
  -1  -8   0    0.17    0.13
  -1   8   0    1.30    0.91
   1   8   0    0.28    0.23
  -1   8   0    0.74    0.25
  -1   8   0    0.24    0.13
   1   8   0    0.59    1.01
   1   8   0    0.25    0.16
  -2  -8   0   26.28    0.80
   2  -8   0   25.72    0.62
   2  -8   0   26.57    0.72
   2  -8   0   26.96    0.94
  -2  -8   0   26.14    0.72
  -2  -8   0   26.51    0.82
   2  -8   0   25.51    0.74
  -2  -8   0   26.20    0.81
   2  -8   0   26.81    0.73
  -2   8   0   26.53    0.92
  -2   8   0   26.57    1.84
   2   8   0   25.32    2.19
   2   8   0   26.44    0.77
   2   8   0   26.49    0.96
  -2   8   0   26.84    1.95
   3  -8   0    1.94    0.31
  -3  -8   0    2.19    0.27
   3  -8   0    1.94    0.22
   3  -8   0    2.42    0.24
   3  -8   0    2.07    0.21
  -3  -8   0    2.27    0.27
  -3  -8   0    2.72    0.31
  -3  -8   0    2.92    0.29
   3   8   0   -0.71    1.21
  -3   8   0    2.34    0.97
  -3   8   0    1.94    0.92
   3   8   0    2.12    0.25
   3   8   0    2.79    0.36
  -3   8   0    2.65    0.33
  -4  -8   0   25.09    0.85
  -4  -8   0   27.77    0.86
   4  -8   0   27.18    0.70
  -4  -8   0   28.50    0.87
   4  -8   0   26.82    0.72
  -4  -8   0   26.23    0.78
   4  -8   0   28.42    1.04
  -4   8   0   26.81    1.63
   4   8   0   25.83    0.80
   4   8   0   26.76    0.92
  -4   8   0   22.78    1.85
  -4   8   0   25.79    0.93
   4   8   0   26.49    2.31
  -5  -8   0   -0.10    0.19
   5  -8   0    0.21    0.36
  -5  -8   0   -0.28    0.18
   5  -8   0    0.13    0.12
  -5  -8   0    0.20    0.19
   5  -8   0    0.24    0.17
   5  -8   0    0.05    0.12
  -5  -8   0    0.55    1.89
  -5  -8   0    0.65    0.22
  -5   8   0    0.16    0.24
   5   8   0    0.16    0.19
  -5   8   0    0.36    0.69
  -5   8   0   -0.18    0.72
   5   8   0   -1.01    1.28
   5   8   0   -0.16    0.19
  -6  -8   0   19.14    0.74
  -6  -8   0   19.25    0.68
   6  -8   0   19.81    0.64
   6  -8   0   19.65    0.51
  -6  -8   0   18.73    0.74
  -6  -8   0   16.11    2.66
   6  -8   0   19.61    0.54
  -6  -8   0   18.81    0.75
  -6   8   0   19.47    1.14
  -6   8   0   19.62    0.79
   6   8   0   18.86    0.70
   6   8   0   19.83    0.76
  -6   8   0   16.44    1.22
   6   8   0   18.38    2.35
  -7  -8   0    0.30    0.24
   7  -8   0    0.36    0.20
  -7  -8   0   -2.69    2.27
  -7  -8   0    0.43    0.26
   7  -8   0    0.53    0.11
   7  -8   0    0.46    0.12
  -7  -8   0    0.54    0.25
  -7   8   0    0.52    0.46
  -7   8   0    0.10    0.48
   7   8   0    0.81    1.50
  -7   8   0    0.71    0.28
   7   8   0    0.17    0.22
   7   8   0    0.87    0.26
   8  -8   0    6.21    0.26
   8  -8   0    6.66    0.42
   8  -8   0    6.22    0.24
  -8  -8   0    6.55    0.52
  -8  -8   0    6.64    0.48
  -8  -8   0    6.91    0.55
  -8  -8   0    5.83    0.63
   8   8   0    6.21    1.94
   8   8   0    5.36    0.47
  -9  -8   0   -0.22    0.25
  -9  -8   0    0.48    0.30
   9  -8   0    0.27    0.23
  -9  -8   0   -0.12    0.28
   9   8   0   -1.66    1.70
   9   8   0    0.09    0.22
 -10  -8   0    2.17    0.57
 -10  -8   0    1.81    0.40
 -10  -8   0    1.42    0.35
 -10  -8   0    1.92    0.35
  10  -8   0    1.95    0.32
  10   8   0    1.59    0.30
 -11  -8   0    2.07    0.43
  11  -8   0    2.08    0.22
 -11  -8   0    2.66    0.45
  11  -8   0    2.33    0.36
 -11  -8   0    2.83    0.48
 -11  -8   0    2.30    0.40
  11   8   0    2.68    0.35
  11   8   0    1.65    2.11
  12  -8   0    0.01    0.22
 -12  -8   0    0.12    0.37
  12  -8   0   -0.37    0.33
 -12  -8   0   -0.17    0.33
  12   8   0   -1.02    2.34
   0  -9   0    2.19    1.97
   0  -9   0    0.34    0.19
   0  -9   0    0.09    0.17
   0  -9   0    0.04    0.13
   0  -9   0   -0.02    0.16
   0   9   0    0.11    0.28
   0   9   0    1.61    1.24
   0   9   0   -0.20    0.17
  -1  -9   0   34.03    0.99
   1  -9   0   33.64    0.94
   1  -9   0   35.00    0.97
  -1  -9   0   33.73    0.98
   1  -9   0   34.75    0.81
  -1  -9   0   33.81    0.87
   1  -9   0   33.35    0.93
  -1  -9   0   35.49    1.01
   1   9   0   35.36    0.95
  -1   9   0   35.14    1.16
  -1   9   0   33.74    2.66
   1   9   0   37.27    2.63
   1   9   0   34.45    1.16
  -1   9   0   33.18    2.30
  -2  -9   0    1.87    0.26
  -2  -9   0    2.27    0.28
   2  -9   0    1.84    0.21
   2  -9   0    2.18    0.24
  -2  -9   0    1.36    0.39
  -2  -9   0    2.17    0.23
   2  -9   0    1.74    0.20
   2   9   0    1.77    0.25
  -2   9   0    0.87    0.30
  -2   9   0    1.49    1.15
   2   9   0    3.17    1.48
   2   9   0    2.15    0.37
  -2   9   0    1.09    1.23
   3  -9   0    6.07    0.35
  -3  -9   0    5.96    0.37
   3  -9   0    5.93    0.33
  -3  -9   0    6.19    0.43
  -3  -9   0    5.34    0.42
  -3  -9   0    6.41    0.46
   3   9   0    6.10    1.97
  -3   9   0    6.47    1.27
   3   9   0    5.83    0.42
  -3   9   0    7.72    1.40
   3   9   0    5.63    0.53
  -3   9   0    6.08    0.57
  -4  -9   0    7.26    0.48
  -4  -9   0    7.55    0.42
   4  -9   0    6.96    0.35
  -4  -9   0    6.98    0.48
   4  -9   0    6.77    0.34
  -4  -9   0    6.12    0.49
  -4   9   0    5.94    1.15
   4   9   0    5.58    0.54
   4   9   0    7.37    0.47
  -4   9   0    6.58    0.60
  -5  -9   0    0.50    0.26
   5  -9   0    1.12    0.18
  -5  -9   0    0.69    0.25
  -5  -9   0    1.51    0.25
  -5  -9   0    0.95    0.27
   5  -9   0    0.84    0.16
  -5   9   0    1.65    0.35
  -5   9   0    0.67    0.83
   5   9   0    1.49    1.45
   5   9   0    1.22    0.31
   5   9   0    0.71    0.26
  -5   9   0    0.63    1.00
  -6  -9   0   12.97    0.69
   6  -9   0   13.70    0.44
  -6  -9   0   14.56    0.70
  -6  -9   0   13.48    0.68
   6  -9   0   14.12    0.43
   6   9   0   13.81    0.72
   6   9   0   12.79    0.72
  -6   9   0   15.75    1.13
   6   9   0   13.34    2.44
  -6   9   0   13.64    0.75
  -6   9   0   15.34    1.11
   7  -9   0    1.46    0.15
  -7  -9   0    1.00    0.27
   7  -9   0    1.33    0.27
  -7  -9   0    1.61    0.33
  -7  -9   0    0.92    0.30
  -7  -9   0    1.15    0.34
   7  -9   0    1.53    0.15
   7   9   0    0.78    0.28
   7   9   0    2.96    1.85
   7   9   0    1.52    0.35
  -8  -9   0    7.13    0.65
  -8  -9   0    7.13    0.66
  -8  -9   0    6.48    0.61
   8  -9   0    7.42    0.49
   8   9   0    8.91    2.36
   8   9   0    6.93    0.59
   8   9   0    6.77    0.56
  -9  -9   0    5.94    0.68
  -9  -9   0    5.86    0.71
  -9  -9   0    5.07    0.48
   9  -9   0    5.31    0.51
  -9  -9   0    5.00    0.62
   9   9   0    5.78    0.58
   9   9   0    5.80    2.26
   9   9   0    5.23    0.56
 -10  -9   0    0.10    0.41
 -10  -9   0   -0.29    0.34
 -10  -9   0   -0.01    0.36
  10  -9   0    0.50    0.31
 -10  -9   0    0.62    0.42
  10   9   0    1.27    0.33
  10   9   0    1.81    2.27
  10   9   0    0.80    0.34
   0 -10   0   10.59    0.37
   0 -10   0   10.80    0.53
   0 -10   0    9.73    0.54
   0 -10   0   10.13    0.50
   0  10   0   11.15    1.92
   0  10   0    9.56    0.72
   1 -10   0    1.93    0.25
   1 -10   0    1.68    0.25
  -1 -10   0    1.71    0.29
  -1 -10   0    1.54    0.27
  -1 -10   0    1.64    0.21
  -1 -10   0    1.24    0.27
   1 -10   0    1.52    0.26
  -1  10   0    1.75    1.73
   1  10   0    1.76    0.25
   1  10   0    1.50    1.62
  -1  10   0    1.49    1.49
   1  10   0    1.50    0.38
  -1  10   0    1.18    0.37
  -2 -10   0    0.80    0.21
   2 -10   0    0.63    0.20
  -2 -10   0    0.89    0.26
   2 -10   0    1.20    0.22
  -2 -10   0    0.62    0.24
   2 -10   0    0.30    0.21
  -2 -10   0    0.60    0.26
  -2  10   0    1.97    1.61
   2  10   0    1.14    0.37
  -2  10   0   -1.92    1.31
   2  10   0    1.03    0.25
   2  10   0   -0.34    1.62
  -2  10   0    0.87    0.37
  -3 -10   0    5.42    0.40
  -3 -10   0    5.30    0.50
   3 -10   0    5.03    0.40
  -3 -10   0    5.07    0.48
   3 -10   0    4.98    0.37
  -3 -10   0    5.90    0.50
   3  10   0    4.88    0.46
  -3  10   0    5.69    0.67
   3  10   0    4.38    2.06
  -3  10   0    4.85    1.42
  -3  10   0    3.17    1.49
   3  10   0    5.52    0.64
   4 -10   0    0.55    0.19
  -4 -10   0    0.45    0.28
   4 -10   0    0.60    0.20
  -4 -10   0    0.59    0.28
  -4 -10   0    0.42    0.29
  -4 -10   0    0.23    0.24
   4  10   0    0.39    0.34
   4  10   0   -1.05    1.92
   4  10   0    0.21    0.27
  -4  10   0    0.54    0.38
  -4  10   0    2.57    1.26
  -4  10   0   -0.49    1.17
  -5 -10   0    2.23    0.36
   5 -10   0    2.37    0.24
  -5 -10   0    2.46    0.37
  -5 -10   0    2.45    0.34
   5 -10   0    1.91    0.21
  -5 -10   0    1.54    0.34
   5  10   0    2.41    0.44
  -5  10   0    1.40    0.99
  -5  10   0    0.90    1.05
  -5  10   0    2.78    0.46
   5  10   0    2.59    2.22
   5  10   0    2.62    0.36
  -6 -10   0    3.83    0.45
   6 -10   0    4.19    0.30
  -6 -10   0    3.89    0.46
  -6 -10   0    3.95    0.47
  -6 -10   0    3.82    0.38
   6 -10   0    3.87    0.27
   6  10   0    4.25    0.53
   6  10   0    3.70    0.49
   6  10   0    3.79    2.35
  -7 -10   0    0.65    0.38
  -7 -10   0    0.93    0.37
  -7 -10   0    1.31    0.39
   7  10   0    1.22    0.34
   7  10   0    0.47    0.37
   7  10   0    0.67    2.32
  19   0  -1   -0.47    0.36
 -19   0   1    0.10    0.36
 -19   0   1   -1.04    0.42
  19   0  -1    0.10    0.44
  18   0  -1    0.06    0.30
 -18   0   1   -1.28    3.32
  18   0  -1    0.23    0.37
 -18   0   1   -0.29    0.36
 -18   0   1   -0.24    0.29
 -17   0   1    2.19    2.52
  17   0  -1    1.61    2.13
  16   0  -1    0.89    0.30
 -16   0   1   -0.13    0.25
 -16   0   1   -0.48    0.22
  16   0  -1   -1.55    1.39
 -16   0   1   -0.73    2.10
  16   0  -1    0.06    0.23
 -15   0   1   -1.88    1.91
  15   0  -1    0.03    0.19
  15   0  -1   -0.05    0.23
 -15   0   1    0.32    0.21
  15   0  -1    2.02    1.30
  14   0  -1    0.01    0.21
 -14   0   1   -0.72    1.45
  14   0  -1   -0.21    0.16
 -14   0   1    0.35    0.20
 -14   0   1   -0.15    0.17
  14   0  -1   -1.63    1.00
 -13   0   1    0.03    0.19
  13   0  -1    0.10    0.17
  13   0  -1    0.55    1.02
 -13   0   1    0.23    0.16
 -13   0   1   -0.47    1.23
  13   0  -1    0.22    0.15
 -12   0   1   -0.61    1.22
 -12   0   1   -0.02    0.14
 -12   0   1    0.28    0.17
  12   0  -1    0.46    0.89
  12   0  -1    0.00    0.16
  12   0  -1   -0.11    0.12
 -11   0   1    0.56    0.91
  11   0  -1    1.02    0.82
  10   0  -1    0.04    0.12
 -10   0   1   -0.02    0.74
 -10   0   1    0.02    0.11
 -10   0   1    0.09    0.10
  10   0  -1    0.32    0.60
  10   0  -1    0.11    0.10
  -9   0   1    0.03    0.09
  -9   0   1   -0.03    0.10
   9   0  -1    0.10    0.12
  -9   0   1    0.48    0.66
   9   0  -1    0.06    0.09
   9   0  -1   -0.40    0.49
   8   0  -1   -0.51    0.42
  -8   0   1    0.11    0.08
   8   0  -1    0.03    0.08
   8   0  -1    0.06    0.10
  -8   0   1    0.53    0.58
  -8   0   1   -0.01    0.08
  -7   0   1    0.08    0.45
   7   0  -1    0.01    0.08
  -7   0   1   -0.19    0.07
   7   0  -1   -0.53    0.35
   7   0  -1   -0.02    0.09
  -7   0   1   -0.08    0.07
   6   0  -1   -0.14    0.08
   6   0  -1   -0.07    0.37
  -6   0   1   -0.10    0.07
  -6   0   1   -0.12    0.07
  -6   0   1   -0.72    0.42
   6   0  -1   -0.10    0.06
  -5   0   1   -0.01    0.05
   5   0  -1    0.06    0.28
   5   0  -1   -0.03    0.05
  -5   0   1    0.23    0.34
  -5   0   1   -0.06    0.05
   5   0  -1    0.03    0.07
  -4   0   1   -0.20    0.06
   4   0  -1   -0.12    0.05
   4   0  -1   -0.02    0.25
  -4   0   1   -0.19    0.30
   4   0  -1   -0.15    0.06
   3   0  -1   -0.02    0.20
  -3   0   1    0.03    0.05
   3   0  -1   -0.05    0.04
   3   0  -1    0.02    0.05
   2   0  -1   -0.03    0.02
   2   0  -1    0.03    0.14
  -2   0  -1    0.09    0.17
   2   0   1    0.02    0.16
  -2   0  -1   -0.06    0.04
   2   0   1    0.01    0.03
  -2   0  -1   -0.03    0.03
   2   0   1    0.04    0.04
   3   0   1   -0.49    0.20
  -3   0  -1   -0.08    0.06
   3   0   1   -0.08    0.05
   3   0   1   -0.17    0.06
  -3   0  -1   -0.12    0.05
  -3   0  -1   -0.24    0.22
  -4   0  -1    0.04    0.06
   4   0   1    0.19    0.28
   4   0   1   -0.02    0.07
  -4   0  -1    0.06    0.28
  -4   0  -1    0.04    0.06
   4   0   1   -0.03    0.05
   5   0   1   -0.06    0.06
  -5   0  -1   -0.02    0.06
  -5   0  -1   -0.39    0.37
   5   0   1    0.05    0.31
  -5   0  -1   -0.07    0.07
   5   0   1    0.01    0.07
   6   0   1    0.43    0.39
   6   0   1    0.00    0.06
  -6   0  -1    0.21    0.40
   6   0   1    0.02    0.09
  -6   0  -1   -0.02    0.08
  -6   0  -1   -0.06    0.07
   7   0   1   -0.07    0.08
   7   0   1   -0.07    0.10
  -7   0  -1   -0.04    0.08
  -7   0  -1   -0.20    0.58
   7   0   1   -0.30    0.40
  -7   0  -1   -0.12    0.09
  -8   0  -1    0.05    0.09
   8   0   1    0.27    0.55
   8   0   1    0.00    0.09
  -8   0  -1    0.33    0.62
  -8   0  -1    0.09    0.10
   8   0   1    0.05    0.11
   9   0   1    1.03    0.66
  -9   0  -1    0.59    0.68
  10   0   1    0.08    0.11
 -10   0  -1   -0.04    0.12
  10   0   1   -0.82    0.66
 -10   0  -1   -0.01    0.11
  10   0   1   -0.06    0.13
 -10   0  -1   -0.52    0.81
  11   0   1    0.13    0.15
 -11   0  -1    0.01    0.14
 -11   0  -1    1.30    1.01
  11   0   1   -0.04    0.11
  11   0   1   -0.42    0.71
 -11   0  -1   -0.12    0.12
 -12   0  -1    0.81    1.17
  12   0   1    1.56    0.93
 -13   0  -1   -0.13    0.16
 -13   0  -1    0.23    0.17
 -13   0  -1    0.64    1.37
  13   0   1    0.12    0.15
  13   0   1    0.23    0.19
 -14   0  -1    0.08    0.18
  14   0   1   -0.20    1.43
  14   0   1   -0.09    0.16
 -14   0  -1   -2.22    1.56
 -14   0  -1    0.38    0.22
  14   0   1    0.00    0.21
  15   0   1    0.18    0.25
 -15   0  -1    3.57    2.03
  15   0   1    1.09    1.38
 -16   0  -1    0.60    0.29
 -16   0  -1   -4.22    2.19
 -16   0  -1    0.05    0.23
  16   0   1    0.03    1.70
  16   0   1    0.30    0.29
  16   0   1   -0.41    0.23
  17   0   1   -0.20    0.33
 -17   0  -1    0.25    0.27
  17   0   1    0.28    0.28
 -17   0  -1   -3.89    2.65
  17   0   1    1.44    1.89
 -17   0  -1   -0.13    0.32
  18   0   1   -0.60    0.31
 -18   0  -1    0.48    3.33
 -18   0  -1   -0.04    0.35
 -18   0  -1   -0.18    0.30
  18   0   1    0.41    2.12
  18   0   1   -0.03    0.39
  19  -1  -1    0.32    0.43
  19  -1  -1   -0.39    0.33
  19   1  -1    0.17    0.42
 -19   1   1   -0.22    0.41
  19   1  -1   -0.47    0.38
 -18  -1   1   10.02    0.76
  18  -1  -1    9.93    0.64
 -18  -1   1    8.78    0.66
  18  -1  -1   10.52    0.76
  18  -1  -1    8.25    2.20
 -18  -1   1    7.58    3.87
  18   1  -1   10.80    0.79
 -18   1   1    9.99    0.73
 -18   1   1   10.52    2.87
  18   1  -1   10.76    0.73
  18   1  -1   10.29    2.64
 -17  -1   1    0.94    0.31
 -17  -1   1    0.33    0.28
 -17  -1   1   -1.49    2.77
  17  -1  -1    1.50    1.85
  17  -1  -1    0.43    0.34
  17  -1  -1    0.79    0.28
  17   1  -1    0.16    0.32
 -17   1   1    2.81    2.53
 -17   1   1    0.64    0.33
  17   1  -1    1.34    1.83
  17   1  -1    0.31    0.26
  16  -1  -1   30.51    2.80
 -16  -1   1   32.26    3.85
 -16  -1   1   29.19    0.98
  16  -1  -1   29.26    0.96
  16  -1  -1   28.97    1.02
 -16  -1   1   29.49    1.01
  16   1  -1   32.87    3.23
  16   1  -1   29.31    1.01
  16   1  -1   29.29    1.05
 -16   1   1   30.73    3.58
 -16   1   1   30.00    1.00
  15  -1  -1    2.39    0.34
 -15  -1   1    2.20    0.31
 -15  -1   1    0.40    1.92
  15  -1  -1    2.70    0.34
  15  -1  -1    3.04    1.39
 -15  -1   1    2.59    0.31
  15   1  -1    2.39    0.36
 -15   1   1    1.22    1.84
  15   1  -1    2.10    0.30
  15   1  -1    1.84    1.53
 -14  -1   1   13.30    0.58
 -14  -1   1   15.57    2.34
  14  -1  -1   17.41    1.77
  14  -1  -1   13.13    0.55
 -14   1   1   16.86    2.20
 -14   1   1   13.82    0.59
  14   1  -1   13.13    0.63
  14   1  -1   12.03    1.91
  14   1  -1   13.33    0.59
  13  -1  -1    0.63    0.18
  13  -1  -1    0.54    0.20
  13  -1  -1   -0.17    0.86
 -13  -1   1   -0.56    1.43
  13   1  -1   -0.76    1.00
 -13   1   1    0.80    0.23
 -13   1   1   -0.54    1.06
  12  -1  -1   16.16    0.55
 -12  -1   1   15.25    0.58
  12  -1  -1   15.81    0.59
  12  -1  -1   14.10    1.57
 -12  -1   1   15.23    0.57
 -12  -1   1   16.13    2.11
 -12   1   1   15.60    0.57
  12   1  -1   15.40    0.58
 -12   1   1   16.77    2.26
  12   1  -1   15.25    0.61
  12   1  -1   15.86    1.71
 -11  -1   1    0.16    0.14
  11  -1  -1   -0.03    0.10
 -11  -1   1   -0.74    1.03
 -11  -1   1    0.01    0.13
  11  -1  -1    0.23    0.70
  11  -1  -1    0.34    0.14
 -11   1   1    0.26    0.14
  11   1  -1   -1.04    0.75
  11   1  -1    0.16    0.16
  11   1  -1    0.25    0.13
 -10  -1   1   19.81    0.61
 -10  -1   1   18.98    0.61
  10  -1  -1   19.98    0.59
  10  -1  -1   19.39    0.61
 -10  -1   1   19.14    1.78
  10  -1  -1   19.16    1.34
  10   1  -1   19.67    0.64
  10   1  -1   19.59    0.63
 -10   1   1   20.05    0.60
   9  -1  -1   32.28    0.83
  -9  -1   1   32.78    0.87
  -9  -1   1   33.67    0.87
   9  -1  -1   33.02    0.86
   9  -1  -1   33.02    0.72
  -9  -1   1   32.34    2.01
   9  -1  -1   30.37    1.62
   9   1  -1   33.78    1.95
   9   1  -1   32.78    0.89
  -9   1   1   32.15    0.85
   9   1  -1   33.64    0.89
   8  -1  -1   14.20    1.06
  -8  -1   1   13.96    0.45
   8  -1  -1   12.92    0.41
  -8  -1   1   14.90    1.39
   8  -1  -1   13.54    0.44
   8  -1  -1   13.41    0.33
  -8  -1   1   12.97    0.45
   8   1  -1   13.57    0.46
   8   1  -1   13.72    0.46
  -8   1   1   14.27    0.44
   8   1  -1   13.51    0.33
   8   1  -1   12.62    1.22
   7  -1  -1   54.62    1.92
   7  -1  -1   54.19    1.24
  -7  -1   1   53.55    1.26
   7  -1  -1   52.55    1.22
   7  -1  -1   52.87    1.15
  -7  -1   1   57.81    2.32
  -7  -1   1   54.83    1.26
   7   1  -1   53.24    2.19
   7   1  -1   55.09    1.27
   7   1  -1   56.33    1.28
  -7   1   1   46.64    1.24
  -7   1   1   54.70    1.24
   7   1  -1   52.98    1.15
   6  -1  -1   93.18    1.96
  -6  -1   1   96.42    3.07
  -6  -1   1   94.15    2.05
  -6  -1   1   94.22    2.04
   6  -1  -1   90.25    2.02
   6  -1  -1   94.07    2.64
   6   1  -1   94.76    2.06
  -6   1   1   94.53    2.00
   6   1  -1   95.72    2.09
  -6   1   1   93.41    2.03
  -6   1   1   91.44    2.68
   6   1  -1   92.11    2.97
   6   1  -1   91.93    1.96
   5  -1  -1   99.96    2.12
   5  -1  -1  103.71    2.67
   5  -1  -1  100.01    2.16
  -5  -1   1  101.84    2.20
  -5  -1   1  102.58    2.19
   5  -1  -1   92.90    2.15
  -5  -1   1  109.63    3.14
   5   1  -1  102.64    3.03
  -5   1   1  102.21    2.17
   5   1  -1  102.06    2.20
  -5   1   1   99.49    2.14
   5   1  -1  102.99    2.19
  -5   1   1  103.41    2.71
  -4  -1   1    9.92    0.32
   4  -1  -1   10.09    0.27
   4  -1  -1   10.17    0.56
   4  -1  -1   10.10    0.27
  -4  -1   1   10.36    0.31
   4  -1  -1   10.66    0.29
  -4  -1   1   10.17    0.83
  -4   1   1    9.73    0.26
   4   1  -1   10.45    0.32
  -4   1   1    9.64    0.58
   4   1  -1   10.27    0.31
   4   1  -1    9.54    0.77
  -4   1   1   10.55    0.29
   3  -1  -1    6.81    0.20
   3  -1  -1    6.28    0.17
  -3  -1   1    6.71    0.22
  -3  -1   1    6.82    0.23
   3  -1  -1    6.51    0.19
  -3  -1   1    7.49    0.66
   3  -1  -1    6.69    0.37
   3   1  -1    7.46    0.60
   3   1  -1    6.70    0.23
  -3   1   1    5.78    0.38
   3   1  -1    7.06    0.23
  -3   1   1    6.25    0.17
  -3   1   1    6.82    0.21
  -2  -1   1   15.24    0.38
   2  -1  -1   14.21    0.32
  -2  -1   1   14.72    0.76
   2  -1  -1   14.98    0.36
  -2  -1   1   15.41    0.36
   2  -1  -1   15.43    0.35
   2  -1  -1   14.96    0.41
   2   1  -1   15.67    0.76
  -2   1   1   13.99    0.32
   2   1  -1   14.98    0.38
   2   1  -1   15.63    0.37
  -2   1   1   15.34    0.36
  -1  -1   1  207.09    4.67
   1   1  -1  206.64    4.67
   0  -1  -1  109.96    2.29
   0  -1   1  113.66    2.60
   0  -1  -1  108.61    2.30
   0  -1   1   97.75    2.28
   0  -1  -1  116.23    2.51
   0   1  -1  109.32    2.60
   0   1   1  112.46    2.30
   0   1   1  117.33    2.50
   1  -1   1  315.90    6.61
  -1  -1  -1  306.62    6.71
   1   1   1  303.83    6.69
   2  -1   1   43.42    0.92
  -2  -1  -1   43.70    0.94
  -2  -1  -1   45.17    1.43
   2  -1   1   42.43    1.21
  -2  -1  -1   45.09    0.96
   2  -1   1   41.98    0.93
  -2  -1  -1   44.21    0.96
  -2   1  -1   42.59    0.92
  -2   1  -1   42.52    0.93
   2   1   1   42.85    0.93
   2   1   1   42.43    0.96
   2   1   1   44.76    1.41
  -3  -1  -1   15.79    0.41
   3  -1   1   14.84    0.37
   3  -1   1   14.39    0.37
  -3  -1  -1   14.88    0.36
  -3  -1  -1   15.97    0.88
  -3  -1  -1   14.77    0.40
   3  -1   1   15.56    0.68
   3   1   1   14.55    0.85
  -3   1  -1   14.76    0.36
   3   1   1   15.06    0.40
  -3   1  -1   15.21    0.37
   3   1   1   14.72    0.41
  -4  -1  -1  160.60    3.33
  -4  -1  -1  162.35    3.40
   4  -1   1  160.16    3.36
   4  -1   1  156.29    3.36
  -4  -1  -1  158.43    3.39
   4  -1   1  172.82    3.93
  -4  -1  -1  165.67    4.23
  -4   1  -1  162.44    3.36
   4   1   1  161.68    3.40
   4   1   1  156.27    4.15
   4   1   1  161.25    3.40
  -4   1  -1  158.46    3.33
   5  -1   1    3.54    0.53
   5  -1   1    3.54    0.16
   5  -1   1    4.23    0.19
  -5  -1  -1    3.87    0.13
  -5  -1  -1    4.11    0.66
  -5  -1  -1    3.86    0.20
  -5  -1  -1    3.63    0.20
   5   1   1    4.03    0.66
  -5   1  -1    3.81    0.18
   5   1   1    3.67    0.21
   5   1   1    3.63    0.20
  -5   1  -1    3.66    0.13
   6  -1   1  285.40    6.04
  -6  -1  -1  291.89    6.08
   6  -1   1  289.37    6.05
  -6  -1  -1  291.79    7.23
   6  -1   1  299.14    6.86
  -6  -1  -1  287.91    6.07
   6   1   1  291.37    6.09
  -6   1  -1  287.93    6.04
   6   1   1  286.30    6.08
  -6   1  -1  295.58    7.35
   6   1   1  296.61    7.28
   7  -1   1    2.16    0.19
   7  -1   1    1.56    0.48
   7  -1   1    1.83    0.16
  -7  -1  -1    1.37    0.67
  -7  -1  -1    1.93    0.20
  -7  -1  -1    1.89    0.18
  -7   1  -1    1.88    0.18
   7   1   1    2.28    0.19
   7   1   1    1.83    0.21
  -7   1  -1    1.66    0.57
  -7   1  -1    1.98    0.21
   8  -1   1  100.72    3.15
   8  -1   1   99.86    2.20
   8  -1   1   97.12    2.18
  -8  -1  -1   99.71    2.22
  -8  -1  -1   97.70    2.21
  -8  -1  -1  102.16    3.54
   8   1   1   94.23    3.40
   8   1   1   98.21    2.23
  -8   1  -1  102.73    3.29
   8   1   1   98.84    2.23
  -8   1  -1   98.75    2.18
  -8   1  -1   99.35    2.17
  -9  -1  -1    2.58    0.96
   9  -1   1    0.72    0.64
  -9  -1  -1    1.87    0.22
  -9  -1  -1    1.65    0.18
   9  -1   1    1.95    0.19
   9  -1   1    1.94    0.22
  -9   1  -1    1.98    0.20
   9   1   1    2.06    0.25
   9   1   1    2.19    0.75
  -9   1  -1    1.72    0.18
  -9   1  -1    2.26    0.75
   9   1   1    1.78    0.20
  10  -1   1   28.88    0.81
  10  -1   1   27.82    0.78
 -10  -1  -1   28.42    0.81
 -10  -1  -1   25.14    2.03
  10  -1   1   26.23    1.63
 -10  -1  -1   29.05    0.81
 -10   1  -1   28.47    0.78
  10   1   1   29.35    1.94
 -10   1  -1   27.94    0.76
  10   1   1   26.48    0.82
  10   1   1   29.14    0.83
 -10   1  -1   27.61    1.84
  11  -1   1   10.12    0.46
  11  -1   1   10.41    0.43
 -11  -1  -1   10.92    0.47
 -11  -1  -1   12.34    1.74
 -11  -1  -1   10.45    0.45
  11  -1   1   10.90    1.42
  11   1   1   10.59    0.50
 -11   1  -1   11.24    0.42
 -11   1  -1   10.99    0.45
  11   1   1   11.15    0.48
 -11   1  -1   11.36    1.60
  11   1   1   11.00    1.51
  12  -1   1    5.05    0.38
  12  -1   1    4.00    1.04
 -12  -1  -1    4.62    1.60
  12  -1   1    4.74    0.32
 -12  -1  -1    4.98    0.36
 -12  -1  -1    4.91    0.44
  12   1   1    4.87    0.40
  12   1   1    3.73    1.37
  12   1   1    5.02    0.37
 -12   1  -1    4.97    0.31
 -12   1  -1    4.81    0.35
 -12   1  -1    3.95    1.17
 -13  -1  -1    0.38    0.20
 -13  -1  -1    0.81    1.56
  13  -1   1    0.10    0.20
 -13  -1  -1    0.30    0.17
  13  -1   1    0.39    0.16
  13  -1   1    0.36    1.03
  13   1   1    0.03    1.10
 -13   1  -1    1.45    1.49
  13   1   1    0.27    0.19
 -13   1  -1    0.46    0.17
  13   1   1    0.54    0.41
 -14  -1  -1   11.00    0.54
 -14  -1  -1    9.93    2.19
  14  -1   1   10.82    0.51
  14  -1   1    9.78    1.69
  14   1   1    9.84    1.79
  14   1   1   10.65    0.55
  14   1   1   10.88    0.59
 -14   1  -1   10.26    0.48
 -14   1  -1   10.83    1.97
 -14   1  -1   10.17    0.53
  15  -1   1    2.46    0.36
 -15  -1  -1    2.41    0.32
  15  -1   1    2.64    1.53
  15  -1   1    2.82    0.31
 -15  -1  -1    2.62    0.33
 -15  -1  -1    6.46    2.29
  15   1   1    2.86    0.40
 -15   1  -1    3.03    0.35
  15   1   1    3.85    1.76
  15   1   1    2.45    0.32
 -15   1  -1    1.12    1.80
  16  -1   1   23.10    0.85
 -16  -1  -1   21.16    0.93
  16  -1   1   21.79    2.58
 -16  -1  -1   27.61    3.65
 -16  -1  -1   24.83    0.88
  16  -1   1   23.19    0.92
  16   1   1   24.03    0.91
 -16   1  -1   23.78    0.87
 -16   1  -1   29.82    3.47
  16   1   1   21.15    2.74
 -16   1  -1   22.64    0.81
  16   1   1   22.81    0.94
 -17  -1  -1   11.36    0.65
 -17  -1  -1   17.54    3.52
 -17  -1  -1   10.82    0.70
  17  -1   1   11.08    0.66
  17  -1   1   12.09    2.35
  17  -1   1   10.81    0.73
 -17   1  -1    3.84    3.04
  17   1   1   10.90    2.40
  17   1   1   10.07    0.68
 -17   1  -1   11.14    0.61
  17   1   1   11.51    0.78
 -17   1  -1    8.61    1.06
  18  -1   1    3.18    0.51
 -18  -1  -1    3.11    0.66
  18  -1   1    3.11    0.43
  18  -1   1    3.71    2.15
 -18  -1  -1    3.61    0.51
 -18  -1  -1    6.18    4.34
  18   1   1    6.03    2.46
  18   1   1    3.28    0.51
  18   1   1    3.39    0.47
 -18   1  -1    3.38    0.50
 -18   1  -1    1.68    3.11
 -18   1  -1    3.07    0.39
 -18  -2   1   -3.15    3.81
 -18  -2   1    0.05    0.35
  18  -2  -1    0.30    0.37
  18  -2  -1    0.96    0.39
 -18  -2   1    0.88    0.35
  18  -2  -1    1.63    2.07
  18   2  -1   -3.58    2.11
  18   2  -1    0.23    0.36
 -18   2   1    0.30    0.27
 -18   2   1   -0.51    0.37
  18   2  -1    0.72    0.40
 -18   2   1   -1.63    2.74
  17  -2  -1    1.23    0.35
 -17  -2   1    4.84    3.60
 -17  -2   1    0.90    0.32
  17  -2  -1    0.79    0.34
  17  -2  -1   -0.63    1.72
 -17  -2   1    0.80    0.36
 -17   2   1    1.07    0.33
 -17   2   1    0.93    0.26
  17   2  -1    1.34    0.35
  17   2  -1    2.05    2.25
  17   2  -1    1.78    0.39
 -17   2   1   -0.51    2.28
  16  -2  -1    3.29    0.41
 -16  -2   1    3.80    0.41
  16  -2  -1    6.06    1.70
 -16  -2   1    3.79    0.45
 -16  -2   1    4.56    2.75
 -16   2   1    3.13    0.36
 -16   2   1    2.97    0.37
  16   2  -1    3.13    0.38
 -16   2   1    2.92    2.09
  16   2  -1    2.71    1.80
  16   2  -1    3.56    0.44
  15  -2  -1    0.06    0.23
 -15  -2   1    0.29    0.23
 -15  -2   1    1.12    2.19
  15  -2  -1    0.55    1.26
  15   2  -1    0.76    1.51
  15   2  -1    0.04    0.26
 -15   2   1    0.23    0.17
  15   2  -1    0.67    0.24
 -15   2   1    1.14    1.71
 -14  -2   1    7.09    2.11
  14  -2  -1    3.84    0.47
  14  -2  -1    5.62    1.25
 -14  -2   1    4.87    0.41
  14  -2  -1    4.22    0.39
 -14   2   1    4.50    0.32
 -14   2   1    4.33    1.54
 -14   2   1    4.30    0.41
  14   2  -1    4.31    0.46
  14   2  -1    4.09    0.41
  14   2  -1    6.04    1.64
 -13  -2   1    0.60    0.22
  13  -2  -1    0.60    0.16
  13  -2  -1    0.51    0.91
  13  -2  -1    0.81    0.22
 -13  -2   1    3.22    1.78
  13   2  -1    0.51    1.09
 -13   2   1    0.55    0.14
 -13   2   1    0.52    1.16
  13   2  -1    0.35    0.18
  13   2  -1   -0.18    0.30
 -13   2   1    0.67    0.21
 -12  -2   1   13.73    0.56
 -12  -2   1   18.95    2.35
  12  -2  -1   13.54    0.49
  12  -2  -1   12.71    1.44
  12  -2  -1   14.32    0.55
 -12   2   1   13.89    0.54
 -12   2   1   14.11    0.47
  12   2  -1   14.24    0.61
  12   2  -1   12.14    1.81
 -12   2   1   14.23    1.72
  12   2  -1   13.66    0.57
  11  -2  -1    3.87    0.30
 -11  -2   1    3.79    0.32
 -11  -2   1    3.96    1.39
  11  -2  -1    3.53    0.85
  11  -2  -1    4.25    0.26
  11   2  -1    4.22    0.17
  11   2  -1    3.58    0.34
 -11   2   1    3.50    1.05
  11   2  -1    3.88    1.14
 -11   2   1    4.33    0.30
  11   2  -1    3.47    0.31
 -11   2   1    4.05    0.24
  10  -2  -1   52.96    1.30
  10  -2  -1   52.05    2.14
  10  -2  -1   54.89    1.22
 -10  -2   1   56.57    2.96
 -10  -2   1   55.58    1.39
 -10  -2   1   56.48    1.38
  10  -2  -1   55.42    1.34
  10   2  -1   54.52    2.74
  10   2  -1   55.79    1.41
 -10   2   1   56.35    1.28
 -10   2   1   60.71    2.41
  10   2  -1   56.55    1.23
 -10   2   1   55.86    1.34
  10   2  -1   56.72    1.42
  -9  -2   1    0.98    1.03
  -9  -2   1    0.92    0.18
   9  -2  -1    0.83    0.12
   9  -2  -1    1.07    0.12
   9  -2  -1    0.93    0.15
  -9  -2   1    0.96    0.16
   9  -2  -1    0.45    0.48
   9   2  -1    1.20    0.18
  -9   2   1    1.10    0.14
  -9   2   1    1.32    0.62
   9   2  -1    1.16    0.12
  -9   2   1    1.04    0.14
   9   2  -1    1.22    0.20
   9   2  -1    1.09    0.68
   8  -2  -1   21.79    0.55
   8  -2  -1   20.96    1.16
   8  -2  -1   21.62    0.57
  -8  -2   1   21.55    0.63
  -8  -2   1   22.29    0.65
  -8  -2   1   20.42    1.73
   8  -2  -1   21.35    0.60
   8   2  -1   22.13    0.66
  -8   2   1   22.37    0.55
   8   2  -1   22.93    0.66
   8   2  -1   22.44    0.55
  -8   2   1   21.63    0.60
  -8   2   1   21.25    1.26
   8   2  -1   21.24    1.60
  -7  -2   1   95.72    2.12
  -7  -2   1   96.27    3.41
   7  -2  -1   94.08    2.02
   7  -2  -1   94.82    2.63
  -7  -2   1   94.68    2.09
   7  -2  -1   92.22    2.02
   7  -2  -1   93.27    2.05
  -7   2   1   97.78    2.06
   7   2  -1   92.45    2.02
   7   2  -1   95.20    2.11
   7   2  -1   94.79    3.30
   7   2  -1   94.95    2.13
  -7   2   1   93.00    2.00
  -7   2   1   88.19    2.68
  -6  -2   1   15.29    0.48
  -6  -2   1   15.51    0.46
   6  -2  -1   15.51    0.78
   6  -2  -1   14.12    0.39
   6  -2  -1   14.84    0.41
  -6  -2   1   14.96    1.31
   6  -2  -1   14.69    0.42
   6   2  -1   15.91    0.48
  -6   2   1   15.78    0.85
   6   2  -1   12.32    1.13
   6   2  -1   15.56    0.41
   6   2  -1   16.31    0.48
  -6   2   1   15.45    0.43
  -6   2   1   14.79    0.38
   5  -2  -1   55.95    1.27
  -5  -2   1   54.04    2.22
  -5  -2   1   60.05    1.31
  -5  -2   1   58.26    1.33
   5  -2  -1   55.77    1.23
   5  -2  -1   57.02    1.58
   5  -2  -1   58.09    1.27
  -5   2   1   58.38    1.27
   5   2  -1   59.47    1.32
  -5   2   1   55.01    1.22
   5   2  -1   58.10    1.34
  -5   2   1   57.27    1.64
   5   2  -1   58.82    2.23
   5   2  -1   59.23    1.28
   4  -2  -1    1.73    0.23
   4  -2  -1    1.71    0.11
  -4  -2   1    1.45    0.15
  -4  -2   1    1.65    0.14
   4  -2  -1    1.46    0.12
   4  -2  -1    1.53    0.08
  -4  -2   1    1.83    0.54
   4   2  -1    1.44    0.14
  -4   2   1    1.55    0.12
  -4   2   1    1.47    0.24
  -4   2   1    1.50    0.07
   4   2  -1    1.43    0.15
   4   2  -1    1.65    0.52
   4   2  -1    1.61    0.12
   3  -2  -1   81.15    1.76
  -3  -2   1   86.53    2.65
  -3  -2   1   88.44    1.84
   3  -2  -1   92.23    1.91
   3  -2  -1   85.11    1.85
  -3  -2   1   82.53    1.86
   3  -2  -1   87.09    1.81
   3   2  -1   78.84    2.84
   3   2  -1   86.86    1.87
   3   2  -1   85.72    1.85
  -3   2   1   87.62    1.90
   3   2  -1   86.54    1.84
  -3   2   1   85.99    1.84
   2  -2  -1   31.02    0.71
  -2  -2   1   31.87    0.73
   2  -2  -1   30.55    0.65
  -2  -2   1   31.46    1.31
   2  -2  -1   30.63    0.65
  -2  -2   1   31.04    0.70
   2  -2  -1   30.33    0.73
   2   2  -1   30.72    0.73
   2   2  -1   31.30    0.73
   2   2  -1   32.39    0.71
  -2   2   1   31.63    0.76
  -2   2   1   30.73    0.72
  -2   2   1   28.73    0.77
   1  -2  -1  191.23    4.09
   1  -2  -1  179.70    3.89
  -1  -2   1  184.13    3.87
  -1  -2   1  196.03    4.51
   1   2  -1  185.69    3.89
  -1   2   1  184.34    4.07
  -1   2   1  189.09    3.86
  -1   2   1  183.54    3.89
   1   2  -1  184.90    3.84
   0  -2   1   12.12    0.31
   0  -2  -1   12.18    0.62
   0  -2  -1   11.08    0.34
   0  -2   1   11.25    0.69
   0  -2   1   11.87    0.27
   0  -2  -1   12.43    0.32
   0  -2   1   12.29    0.31
   0  -2  -1   12.00    0.30
   0   2   1   12.26    0.32
   0   2   1   12.39    0.30
   0   2  -1   11.78    0.31
   0   2   1   11.88    0.34
   0   2   1   10.98    0.67
   0   2  -1   12.05    0.28
  -1  -2  -1    1.63    0.11
  -1  -2  -1    1.67    0.13
   1  -2   1    1.47    0.09
   1  -2   1    1.42    0.09
  -1  -2  -1    1.46    0.35
   1  -2   1    1.59    0.12
   1  -2   1    1.66    0.08
  -1   2  -1    1.52    0.13
   1   2   1    1.62    0.13
   1   2   1    1.47    0.11
  -1   2  -1    1.63    0.10
   2  -2   1   62.26    1.31
   2  -2   1   65.08    1.74
  -2  -2  -1   63.08    1.39
  -2  -2  -1   65.60    1.39
  -2  -2  -1   63.77    2.12
   2  -2   1   58.95    1.35
   2  -2   1   63.55    1.38
  -2  -2  -1   64.19    1.39
  -2   2  -1   61.32    1.34
  -2   2  -1   63.19    1.39
  -2   2  -1   61.22    1.31
  -2   2  -1   64.59    1.71
   2   2   1   62.67    1.39
   2   2   1   64.80    2.00
   2   2   1   66.12    1.39
  -2   2  -1   61.88    1.34
   3  -2   1    0.00    0.04
  -3  -2  -1    0.10    0.06
  -3  -2  -1    0.34    0.38
   3  -2   1    0.27    0.21
   3  -2   1    0.05    0.05
  -3  -2  -1    0.10    0.06
  -3  -2  -1    0.01    0.07
   3  -2   1    0.08    0.04
   3   2   1    0.09    0.06
  -3   2  -1    0.10    0.04
  -3   2  -1    0.09    0.04
   3   2   1    0.12    0.31
   3   2   1    0.11    0.06
  -3   2  -1    0.12    0.22
  -3   2  -1    0.01    0.06
  -4  -2  -1   94.25    2.01
   4  -2   1   93.87    2.43
   4  -2   1   88.27    1.93
   4  -2   1   90.84    1.96
  -4  -2  -1   95.40    2.93
   4  -2   1   89.66    1.93
  -4  -2  -1   92.44    2.00
  -4  -2  -1   92.17    1.96
   4   2   1   90.25    1.96
  -4   2  -1   92.08    1.96
  -4   2  -1   88.47    1.93
  -4   2  -1   92.60    1.93
   4   2   1   91.22    2.01
   4   2   1   91.51    2.01
  -4   2  -1   91.65    2.41
   4   2   1   93.01    2.88
  -5  -2  -1   63.36    2.38
  -5  -2  -1   61.18    1.39
   5  -2   1   57.13    1.32
  -5  -2  -1   61.90    1.39
   5  -2   1   59.57    1.33
  -5  -2  -1   60.03    1.33
   5  -2   1   60.98    1.86
  -5   2  -1   61.15    1.32
  -5   2  -1   62.31    1.90
   5   2   1   60.72    1.40
  -5   2  -1   60.89    1.33
   5   2   1   61.08    1.40
   5   2   1   58.64    1.32
  -5   2  -1   60.13    1.32
   5   2   1   62.63    2.33
  -6  -2  -1    4.41    0.18
   6  -2   1    4.12    0.61
   6  -2   1    3.82    0.19
   6  -2   1    4.37    0.20
  -6  -2  -1    4.40    0.88
  -6  -2  -1    4.19    0.25
  -6  -2  -1    4.28    0.25
  -6   2  -1    3.95    0.59
  -6   2  -1    4.07    0.18
   6   2   1    4.03    0.17
   6   2   1    4.04    0.25
   6   2   1    4.27    0.25
  -6   2  -1    4.37    0.20
   6   2   1    3.30    0.77
  -6   2  -1    4.22    0.18
   7  -2   1   24.63    1.24
  -7  -2  -1   25.13    0.69
  -7  -2  -1   25.33    0.69
   7  -2   1   24.50    0.64
  -7  -2  -1   25.13    1.72
  -7   2  -1   23.80    0.61
   7   2   1   23.84    0.70
  -7   2  -1   24.17    0.58
   7   2   1   25.56    1.62
  -7   2  -1   24.19    0.63
  -7   2  -1   24.80    1.31
   7   2   1   24.82    0.70
  -8  -2  -1   69.64    2.88
   8  -2   1   63.64    1.45
   8  -2   1   54.94    1.47
  -8  -2  -1   63.36    1.50
   8  -2   1   64.38    2.27
  -8  -2  -1   62.17    1.49
  -8   2  -1   62.65    2.33
   8   2   1   63.82    2.73
  -8   2  -1   64.06    1.43
   8   2   1   62.56    1.51
  -8   2  -1   63.22    1.41
   8   2   1   63.30    1.52
  -9  -2  -1   33.86    0.92
  -9  -2  -1   33.38    2.24
   9  -2   1   33.95    1.69
   9  -2   1   32.89    0.85
  -9  -2  -1   32.52    0.91
   9  -2   1   33.80    0.88
   9   2   1   34.11    0.94
   9   2   1   33.98    0.95
  -9   2  -1   32.34    1.81
  -9   2  -1   33.69    0.86
  -9   2  -1   33.78    0.84
   9   2   1   34.46    2.09
  10  -2   1   93.55    3.17
  10  -2   1   89.61    2.07
 -10  -2  -1   92.48    2.14
 -10  -2  -1   94.63    3.94
  10  -2   1   91.97    2.11
 -10  -2  -1   93.83    2.15
  10   2   1   97.64    3.76
  10   2   1   89.86    2.17
 -10   2  -1   91.98    2.08
  10   2   1   92.60    2.17
 -10   2  -1   90.72    2.05
  11  -2   1    1.56    0.83
  11  -2   1    2.03    0.23
 -11  -2  -1    0.50    1.34
 -11  -2  -1    2.30    0.27
  11  -2   1    2.17    0.27
 -11  -2  -1    2.01    0.24
  11   2   1    2.31    1.08
 -11   2  -1    2.65    0.27
 -11   2  -1    2.25    0.23
  11   2   1    2.74    0.31
  11   2   1    2.00    0.25
  12  -2   1   16.02    0.56
 -12  -2  -1   16.14    0.61
 -12  -2  -1   18.61    2.38
  12  -2   1   15.33    0.62
  12  -2   1   15.01    1.60
 -12   2  -1   16.82    0.58
  12   2   1   16.91    0.65
  12   2   1   14.18    1.94
 -12   2  -1   15.14    0.65
  12   2   1   15.69    0.65
 -13  -2  -1    8.11    2.03
  13  -2   1    7.32    0.45
  13  -2   1    5.79    1.22
  13  -2   1    7.18    0.39
 -13  -2  -1    7.17    0.45
  13   2   1    6.11    1.57
 -13   2  -1    6.17    0.49
  13   2   1    7.17    0.49
 -13   2  -1    7.74    0.43
  13   2   1    6.66    0.46
 -14  -2  -1    4.18    0.43
  14  -2   1    5.30    0.45
 -14  -2  -1    2.83    2.15
  14  -2   1    4.78    0.37
  14  -2   1    3.25    1.17
  14   2   1    4.68    1.60
  14   2   1    4.37    0.44
 -14   2  -1    4.93    0.45
  14   2   1    4.14    0.48
  15  -2   1    0.65    0.22
 -15  -2  -1    4.42    2.74
  15  -2   1    0.44    0.27
 -15  -2  -1    0.65    0.26
 -15  -2  -1    0.54    0.26
  15  -2   1    0.17    1.41
  15   2   1    0.46    0.27
  15   2   1    0.50    0.29
 -15   2  -1    0.60    0.29
  15   2   1    0.46    1.61
 -16  -2  -1    4.20    0.53
  16  -2   1    6.30    1.76
 -16  -2  -1   10.07    3.18
 -16  -2  -1    5.36    0.54
  16  -2   1    4.76    0.44
  16  -2   1    4.22    0.52
 -16   2  -1    5.61    0.52
 -16   2  -1    4.28    0.45
  16   2   1    4.92    0.54
  16   2   1    3.78    0.47
  16   2   1    7.06    2.11
 -17  -2  -1   17.08    0.85
 -17  -2  -1   17.43    0.83
  17  -2   1   18.15    0.85
  17  -2   1   17.14    0.76
  17  -2   1   13.80    2.23
  17   2   1   16.55    0.88
 -17   2  -1   18.31    0.71
  17   2   1   16.56    2.88
 -17   2  -1   17.44    0.80
  17   2   1   17.14    0.86
 -18  -2  -1    1.07    0.42
 -18  -2  -1    1.67    0.48
  18  -2   1    1.58    2.29
  18  -2   1    1.05    0.34
  18  -2   1    0.95    0.41
 -18  -2  -1    3.62    4.72
 -18   2  -1    0.86    0.39
  18   2   1    3.82    2.52
  18   2   1    1.44    0.47
  18   2   1    1.52    0.42
 -18   2  -1    0.90    0.31
  18  -3  -1    2.09    2.24
  18  -3  -1    1.13    0.33
  18  -3  -1    1.14    0.40
 -18  -3   1    0.41    0.41
 -18  -3   1    4.44    5.47
  18   3  -1    0.71    0.43
 -18   3   1   -4.84    2.53
 -18   3   1    0.96    0.41
  18   3  -1    0.43    0.38
 -18   3   1    1.03    0.30
  18   3  -1    0.60    2.45
  17  -3  -1    3.09    1.97
 -17  -3   1    0.32    0.33
 -17  -3   1   -0.28    4.06
  17  -3  -1    0.27    0.32
  17  -3  -1    0.51    0.27
 -17  -3   1    0.85    0.39
  17   3  -1   -1.68    2.11
 -17   3   1   -1.26    2.31
  17   3  -1    0.96    0.39
 -17   3   1    0.13    0.23
  17   3  -1    0.40    0.35
 -16  -3   1    4.46    0.54
 -16  -3   1    1.65    2.96
  16  -3  -1    1.52    1.51
  16  -3  -1    4.55    0.43
  16  -3  -1    3.85    0.49
 -16  -3   1    4.33    0.48
 -16   3   1    4.81    0.60
 -16   3   1    4.17    0.38
  16   3  -1    5.11    0.59
 -16   3   1    2.18    2.15
  16   3  -1    3.70    0.44
  16   3  -1    3.40    1.94
  15  -3  -1    0.78    0.21
  15  -3  -1    1.02    0.27
 -15  -3   1    0.67    0.27
 -15  -3   1    1.06    0.30
  15  -3  -1    1.10    1.31
 -15   3   1    0.85    0.19
  15   3  -1    0.62    0.27
 -15   3   1    2.53    2.99
  15   3  -1    0.88    0.31
  15   3  -1    2.53    1.62
 -15   3   1    1.03    0.27
 -14  -3   1    1.36    0.28
  14  -3  -1    1.76    1.18
  14  -3  -1    1.36    0.26
  14  -3  -1    0.92    0.19
 -14  -3   1    2.30    2.15
 -14   3   1    1.43    0.19
  14   3  -1    1.55    0.32
  14   3  -1    1.28    0.29
  14   3  -1    0.66    1.46
 -14   3   1    0.95    0.27
  13  -3  -1    0.22    0.19
 -13  -3   1   -0.13    0.19
 -13  -3   1    2.52    1.89
  13  -3  -1   -0.74    0.87
  13  -3  -1    0.12    0.14
  13   3  -1    0.01    0.22
 -13   3   1    0.11    0.12
  13   3  -1   -0.24    1.28
 -13   3   1    0.10    0.19
  13   3  -1    0.12    0.20
 -12  -3   1    1.57    1.65
  12  -3  -1    0.85    0.19
 -12  -3   1    0.25    0.19
  12  -3  -1    0.55    0.14
  12  -3  -1    1.38    0.79
 -12  -3   1    0.29    0.19
  12   3  -1    0.42    0.18
  12   3  -1    0.69    0.23
 -12   3   1    0.59    0.13
  12   3  -1    1.34    1.22
  12   3  -1    0.71    0.11
 -12   3   1    0.43    0.18
  11  -3  -1    0.12    0.11
  11  -3  -1    0.27    0.15
  11  -3  -1    0.16    0.68
 -11  -3   1    0.18    0.17
 -11  -3   1    0.39    0.17
  11  -3  -1    0.36    0.10
 -11  -3   1    0.58    1.40
  11   3  -1    1.07    0.86
  11   3  -1    0.36    0.20
 -11   3   1    0.18    0.15
  11   3  -1    0.26    0.10
  11   3  -1    0.05    0.17
 -11   3   1    0.32    0.11
 -10  -3   1    7.30    0.39
  10  -3  -1    7.41    0.98
 -10  -3   1   12.45    1.90
  10  -3  -1    7.65    0.31
 -10  -3   1    7.94    0.42
  10  -3  -1    7.92    0.36
  10  -3  -1    7.19    0.29
 -10   3   1    7.63    0.36
  10   3  -1    8.46    0.44
  10   3  -1    8.56    0.30
  10   3  -1    8.19    0.42
  10   3  -1    6.47    1.33
 -10   3   1    7.67    0.28
   9  -3  -1    6.54    0.26
  -9  -3   1   10.64    1.66
  -9  -3   1    6.67    0.35
   9  -3  -1    6.92    0.31
  -9  -3   1    7.01    0.37
   9  -3  -1    6.02    0.78
   9  -3  -1    7.09    0.28
  -9   3   1    6.83    0.25
   9   3  -1    6.80    0.28
  -9   3   1    6.43    0.31
   9   3  -1    6.94    0.38
   9   3  -1    6.24    1.29
   9   3  -1    7.22    0.39
   8  -3  -1    8.61    0.29
   8  -3  -1    8.64    0.77
   8  -3  -1    8.77    0.33
  -8  -3   1    9.64    0.41
  -8  -3   1    7.93    1.37
   8  -3  -1    9.03    0.33
  -8  -3   1    9.55    0.39
   8   3  -1   12.32    1.31
   8   3  -1    9.88    0.42
   8   3  -1    9.01    0.41
  -8   3   1    9.43    0.35
  -8   3   1    8.87    0.27
   8   3  -1    9.30    0.33
  -7  -3   1    0.39    0.12
   7  -3  -1    0.54    0.33
   7  -3  -1    0.42    0.07
  -7  -3   1    0.44    0.13
   7  -3  -1    0.55    0.10
   7  -3  -1    0.39    0.10
  -7  -3   1   -0.36    0.58
   7   3  -1    0.55    0.15
   7   3  -1    0.58    0.11
  -7   3   1    0.56    0.12
  -7   3   1    0.45    0.07
   7   3  -1    0.28    0.53
   7   3  -1    0.37    0.12
   6  -3  -1    6.83    0.21
  -6  -3   1    7.08    0.30
   6  -3  -1    7.25    0.54
  -6  -3   1    9.19    1.24
  -6  -3   1    6.93    0.33
   6  -3  -1    6.39    0.27
   6  -3  -1    7.11    0.25
  -6   3   1    5.34    0.77
   6   3  -1    7.12    0.28
   6   3  -1    6.86    0.32
   6   3  -1    8.10    1.12
  -6   3   1    6.50    0.26
  -6   3   1    6.69    0.19
   6   3  -1    6.81    0.32
   5  -3  -1    1.40    0.12
   5  -3  -1    1.53    0.15
  -5  -3   1    0.93    0.57
  -5  -3   1    1.41    0.17
  -5  -3   1    1.59    0.18
   5  -3  -1    1.46    0.08
   5  -3  -1    1.58    0.42
   5   3  -1    1.51    0.16
   5   3  -1    0.92    0.58
   5   3  -1    1.43    0.19
  -5   3   1    1.42    0.08
  -5   3   1    1.36    0.15
  -5   3   1    1.50    0.31
  -5   3   1    1.51    0.07
   5   3  -1    1.33    0.16
  -4  -3   1  143.98    3.06
   4  -3  -1  145.55    3.01
  -4  -3   1  146.08    3.10
  -4  -3   1  146.96    4.26
   4  -3  -1  144.92    3.05
   4  -3  -1  142.25    3.09
   4  -3  -1  136.36    2.96
   4   3  -1  161.11    4.34
  -4   3   1  144.39    3.21
  -4   3   1  139.55    2.96
   4   3  -1  144.19    3.09
   4   3  -1  141.55    3.10
  -4   3   1  142.07    3.07
   4   3  -1  144.52    3.08
  -3  -3   1   55.35    1.26
   3  -3  -1   53.10    1.26
  -3  -3   1   55.10    2.13
  -3  -3   1   55.75    1.22
   3  -3  -1   54.39    1.14
   3  -3  -1   54.64    1.18
   3  -3  -1   54.51    1.22
  -3   3   1   54.26    1.25
   3   3  -1   55.33    1.26
   3   3  -1   55.82    1.23
   3   3  -1   54.56    1.26
   3   3  -1   55.23    2.12
  -3   3   1   54.44    1.35
  -3   3   1   52.44    1.38
   2  -3  -1   90.80    2.04
  -2  -3   1   93.07    2.02
   2  -3  -1   93.07    1.99
  -2  -3   1   93.89    2.04
  -2  -3   1   93.72    2.03
  -2  -3   1   92.53    2.87
  -2  -3   1   94.90    1.98
   2  -3  -1   91.74    2.25
   2  -3  -1   91.02    1.94
   2  -3  -1   92.56    1.94
  -2  -3   1   92.98    2.02
  -2   3   1   92.59    2.27
   2   3  -1   95.33    1.99
  -2   3   1   92.22    2.04
   2   3  -1   96.86    2.90
  -2   3   1   92.62    1.99
   2   3  -1   92.70    2.04
   1  -3  -1   36.39    0.80
  -1  -3   1   36.43    0.84
  -1  -3   1   32.88    1.44
  -1  -3   1   35.75    0.84
   1  -3  -1   35.97    0.83
   1  -3  -1   35.81    1.21
  -1  -3   1   36.04    0.80
  -1  -3   1   37.27    0.84
   1  -3  -1   35.90    0.79
   1  -3  -1   35.40    0.87
   1  -3  -1   36.59    0.80
   1   3  -1   36.01    0.88
  -1   3   1   34.93    1.19
  -1   3   1   35.60    0.87
   1   3  -1   35.71    1.49
  -1   3   1   36.33    0.83
   0  -3   1   -0.06    0.04
   0  -3  -1    0.05    0.05
   0  -3   1    0.02    0.07
   0  -3   1   -0.08    0.27
   0  -3  -1    0.03    0.27
   0  -3   1    0.01    0.05
   0  -3  -1    0.04    0.07
   0  -3   1    0.05    0.04
   0   3   1    0.02    0.06
   0   3  -1    0.03    0.07
   0   3  -1    0.19    0.32
   0   3   1    0.08    0.26
   0   3   1   -0.03    0.05
   0   3   1   -0.02    0.04
   0   3  -1    0.00    0.04
   1  -3   1   10.29    0.27
   1  -3   1    9.38    0.71
  -1  -3  -1    8.08    0.78
   1  -3   1   10.73    0.29
  -1  -3  -1   10.89    0.31
   1  -3   1   10.04    0.34
  -1  -3  -1   10.03    0.34
   1   3   1   10.16    0.31
  -1   3  -1   10.50    0.29
  -1   3  -1   10.28    0.29
   1   3   1   10.70    0.32
   1   3   1   10.29    0.34
  -1   3  -1    8.85    0.71
  -1   3  -1   10.71    0.27
  -1   3  -1   10.15    0.35
   1   3   1    9.90    0.77
   2  -3   1   46.08    0.99
  -2  -3  -1   45.47    1.06
  -2  -3  -1   44.91    1.04
  -2  -3  -1   46.23    1.04
   2  -3   1   44.46    0.99
   2  -3   1   44.39    0.98
  -2  -3  -1   43.56    1.75
   2  -3   1   44.86    1.06
  -2   3  -1   45.18    0.99
  -2   3  -1   44.13    1.44
   2   3   1   45.96    1.76
   2   3   1   45.80    1.04
   2   3   1   45.65    1.06
  -2   3  -1   44.34    0.99
  -2   3  -1   44.46    1.51
  -2   3  -1   44.64    1.06
  -3  -3  -1    1.85    0.16
  -3  -3  -1    2.25    0.61
   3  -3   1    1.96    0.11
  -3  -3  -1    2.14    0.17
   3  -3   1    1.94    0.11
   3  -3   1    1.82    0.16
  -3  -3  -1    2.04    0.17
   3  -3   1    1.84    0.09
  -3   3  -1    1.88    0.11
  -3   3  -1    2.25    0.44
   3   3   1    1.84    0.16
   3   3   1    1.88    0.16
  -3   3  -1    1.99    0.17
   3   3   1    2.37    0.59
  -3   3  -1    2.17    0.37
  -3   3  -1    1.99    0.12
  -4  -3  -1    4.34    0.23
   4  -3   1    4.25    0.17
  -4  -3  -1    4.46    0.24
  -4  -3  -1    4.58    0.85
  -4  -3  -1    4.45    0.22
   4  -3   1    4.26    0.16
   4  -3   1    3.99    0.21
   4  -3   1    5.31    0.57
  -4   3  -1    4.33    0.16
  -4   3  -1    4.22    0.22
   4   3   1    4.96    0.83
  -4   3  -1    4.55    0.51
   4   3   1    4.20    0.23
   4   3   1    4.38    0.21
  -4   3  -1    4.44    0.16
  -4   3  -1    3.87    0.19
  -5  -3  -1    6.54    0.30
   5  -3   1    5.95    0.21
  -5  -3  -1    6.19    1.00
   5  -3   1    5.37    0.64
  -5  -3  -1    6.50    0.29
  -5  -3  -1    6.16    0.26
   5  -3   1    5.86    0.21
   5  -3   1    6.27    0.26
  -5   3  -1    6.27    0.63
  -5   3  -1    6.32    0.21
  -5   3  -1    6.11    0.21
   5   3   1    7.54    1.03
   5   3   1    6.32    0.30
   5   3   1    6.14    0.26
  -5   3  -1    6.45    0.27
   6  -3   1    3.80    0.57
   6  -3   1    3.82    0.18
  -6  -3  -1    4.25    0.26
  -6  -3  -1    5.84    1.08
   6  -3   1    3.92    0.19
  -6  -3  -1    4.19    0.22
  -6  -3  -1    4.48    0.26
   6  -3   1    4.00    0.21
  -6   3  -1    3.25    0.55
   6   3   1    4.22    0.21
  -6   3  -1    4.29    0.18
  -6   3  -1    4.05    0.19
  -6   3  -1    4.15    0.22
   6   3   1    4.15    0.28
   6   3   1    4.08    0.26
   6   3   1    5.30    1.00
   7  -3   1    0.02    0.08
   7  -3   1   -0.40    0.42
  -7  -3  -1   -0.05    0.10
  -7  -3  -1    0.10    0.08
  -7  -3  -1    0.09    0.11
  -7  -3  -1    0.77    0.84
   7  -3   1   -0.03    0.07
  -7   3  -1   -0.31    0.41
   7   3   1   -0.05    0.09
   7   3   1   -0.02    0.07
   7   3   1   -0.05    0.11
  -7   3  -1    0.05    0.08
  -7   3  -1    0.16    0.09
  -7   3  -1    0.07    0.06
   7   3   1    1.01    0.72
   8  -3   1    0.05    0.08
  -8  -3  -1    0.50    0.95
  -8  -3  -1    0.00    0.11
  -8  -3  -1    0.01    0.11
   8  -3   1   -0.21    0.43
   8  -3   1   -0.04    0.09
   8   3   1    0.20    0.72
  -8   3  -1   -0.12    0.48
  -8   3  -1    0.10    0.09
  -8   3  -1    0.02    0.08
  -8   3  -1    0.05    0.07
   8   3   1   -0.05    0.07
   8   3   1   -0.08    0.13
   8   3   1    0.06    0.11
   9  -3   1    5.68    0.29
  -9  -3  -1    5.68    0.34
   9  -3   1    5.06    0.26
  -9  -3  -1    7.09    1.48
  -9  -3  -1    5.86    0.34
   9  -3   1    4.93    0.82
  -9   3  -1    6.13    0.94
   9   3   1    5.92    0.37
   9   3   1    5.02    0.35
   9   3   1    6.72    1.20
  -9   3  -1    5.82    0.28
  -9   3  -1    5.68    0.25
 -10  -3  -1    1.91    0.23
 -10  -3  -1    1.89    0.25
 -10  -3  -1    3.77    1.45
  10  -3   1    2.59    0.77
  10  -3   1    1.93    0.20
  10  -3   1    1.87    0.21
 -10   3  -1    2.10    0.19
  10   3   1    2.38    0.28
 -10   3  -1    1.99    0.23
  10   3   1    1.67    0.23
 -10   3  -1    1.42    0.80
  10   3   1    1.50    1.03
 -11  -3  -1   24.56    2.61
  11  -3   1   21.52    0.67
  11  -3   1   19.95    0.62
  11  -3   1   22.21    1.61
 -11  -3  -1   21.96    0.74
 -11   3  -1   21.66    1.80
 -11   3  -1   21.28    0.65
 -11   3  -1   21.12    0.61
  11   3   1   18.50    2.04
  11   3   1   21.85    0.76
  11   3   1   21.02    0.77
  12  -3   1    3.55    1.05
  12  -3   1    3.86    0.35
 -12  -3  -1    4.56    0.39
  12  -3   1    3.88    0.30
 -12  -3  -1    3.97    1.86
 -12   3  -1    3.63    0.26
  12   3   1    3.86    0.38
  12   3   1    2.81    1.37
 -12   3  -1    3.66    1.16
 -12   3  -1    4.25    0.32
  13  -3   1    4.09    0.33
  13  -3   1    4.25    0.38
  13  -3   1    2.97    1.11
 -13  -3  -1    4.87    0.43
  13   3   1    5.53    0.47
  13   3   1    5.05    1.56
 -13   3  -1    4.11    0.37
 -13   3  -1    4.52    0.31
 -13   3  -1    3.95    1.36
  13   3   1    3.89    0.41
  14  -3   1    0.72    0.24
 -14  -3  -1    5.53    2.44
 -14  -3  -1    0.61    0.26
  14  -3   1    0.67    1.20
  14  -3   1    0.31    0.18
 -14   3  -1    0.56    0.17
  14   3   1    1.97    1.58
 -14   3  -1   -0.67    1.44
 -14   3  -1    0.21    0.26
  14   3   1    0.73    0.27
  14   3   1    0.86    0.30
  15  -3   1    2.16    0.29
 -15  -3  -1    1.36    0.30
 -15  -3  -1   -1.20    2.65
  15  -3   1    1.90    0.34
 -15  -3  -1    2.50    0.36
  15  -3   1    2.02    1.48
 -15   3  -1    2.21    0.25
 -15   3  -1    1.70    0.31
  15   3   1    2.45    1.78
  15   3   1    2.32    0.36
 -15   3  -1    4.29    1.94
  15   3   1    1.79    0.39
 -16  -3  -1    0.29    0.32
  16  -3   1   -3.05    1.67
  16  -3   1    0.04    0.24
  16  -3   1    0.02    0.28
 -16  -3  -1    4.36    3.31
 -16  -3  -1   -0.29    0.31
  16   3   1    2.50    1.93
  16   3   1    0.21    0.32
 -16   3  -1    0.39    0.32
 -16   3  -1    0.32    0.22
 -16   3  -1    3.48    2.15
  16   3   1    0.51    0.31
  17  -3   1    2.55    0.43
  17  -3   1    8.09    3.22
 -17  -3  -1    3.78    0.49
  17  -3   1    3.58    0.38
 -17  -3  -1    0.12    7.23
 -17  -3  -1    3.65    0.47
 -17   3  -1   -4.29    2.45
  17   3   1    3.25    0.48
 -17   3  -1    2.36    0.41
 -17   3  -1    3.12    0.33
  17   3   1    2.30    2.35
  17   3   1    2.60    0.43
  18  -3   1    2.18    0.41
  18  -3   1    2.77    0.47
 -18   3  -1    1.00    0.64
 -17  -4   1    5.77    4.22
  17  -4  -1   -0.32    0.34
  17  -4  -1    1.13    2.00
  17  -4  -1    0.08    0.26
 -17  -4   1   -0.16    0.36
 -17  -4   1    0.69    0.39
 -17   4   1   -0.21    0.25
  17   4  -1   -0.80    0.38
  17   4  -1   -0.32    2.37
 -17   4   1   -0.35    0.38
  17   4  -1    0.18    0.37
 -17   4   1    0.88    2.28
 -16  -4   1    0.08    3.61
  16  -4  -1    1.33    0.33
  16  -4  -1   -0.80    1.57
 -16  -4   1    1.33    0.37
  16  -4  -1    1.82    0.27
 -16  -4   1    1.67    0.38
 -16   4   1    1.42    0.25
  16   4  -1    2.89    2.32
  16   4  -1    1.71    0.41
 -16   4   1   -0.84    1.79
  16   4  -1    1.39    0.43
  15  -4  -1    1.43    1.38
 -15  -4   1    1.38    0.33
  15  -4  -1    1.10    0.22
 -15  -4   1    0.64    0.29
  15   4  -1    1.24    0.38
 -15   4   1    2.18    0.33
  15   4  -1    0.95    0.32
  15   4  -1   -0.31    1.81
 -15   4   1    0.77    0.20
 -15   4   1    0.39    1.65
  14  -4  -1    4.10    0.40
  14  -4  -1    4.56    0.33
  14  -4  -1    2.77    1.28
 -14  -4   1    4.14    0.47
 -14  -4   1    5.90    2.61
 -14  -4   1    4.01    0.48
  14   4  -1    4.12    1.75
 -14   4   1    2.63    1.50
  14   4  -1    3.78    0.48
 -14   4   1    4.06    0.31
  14   4  -1    4.21    0.53
 -13  -4   1    0.10    0.22
  13  -4  -1    0.15    0.19
 -13  -4   1    0.17    0.25
  13  -4  -1   -0.28    0.13
 -13  -4   1   -2.20    2.05
  13  -4  -1   -0.83    0.96
  13   4  -1    0.17    0.12
  13   4  -1    0.12    0.23
  13   4  -1   -1.04    1.43
 -13   4   1   -0.10    0.12
 -13   4   1    0.27    0.22
 -13   4   1    0.20    1.11
  13   4  -1   -0.16    0.24
  12  -4  -1    0.80    0.15
  12  -4  -1    2.46    0.95
 -12  -4   1    0.87    0.25
 -12  -4   1    2.11    1.95
  12  -4  -1    0.52    0.19
 -12  -4   1    0.91    0.23
  12   4  -1    0.47    0.23
  12   4  -1    2.56    1.42
 -12   4   1    0.63    0.13
  12   4  -1    0.99    0.15
 -12   4   1    0.87    0.22
 -12   4   1    1.82    0.98
  12   4  -1    0.65    0.21
 -11  -4   1    0.20    0.18
 -11  -4   1    3.42    1.71
  11  -4  -1    0.19    0.15
  11  -4  -1    1.44    0.78
  11  -4  -1    0.22    0.11
 -11  -4   1   -0.15    0.17
  11  -4  -1    0.43    0.13
 -11   4   1    0.28    0.18
  11   4  -1   -1.76    1.11
  11   4  -1    0.23    0.20
  11   4  -1    0.21    0.13
  11   4  -1    0.23    0.18
 -11   4   1   -0.31    0.80
 -11   4   1    0.29    0.10
  10  -4  -1    4.38    0.27
  10  -4  -1    5.42    0.79
 -10  -4   1    4.19    0.36
  10  -4  -1    4.27    0.23
  10  -4  -1    4.62    0.29
 -10  -4   1    4.07    0.35
  10   4  -1    4.52    0.39
  10   4  -1    4.59    0.37
  10   4  -1    6.76    1.51
  10   4  -1    4.35    0.26
 -10   4   1    4.64    0.20
 -10   4   1    4.40    0.32
 -10   4   1    4.04    0.84
   9  -4  -1    3.04    0.18
  -9  -4   1    4.42    1.49
  -9  -4   1    2.95    0.31
  -9  -4   1    3.00    0.29
   9  -4  -1    3.33    0.24
   9  -4  -1    3.27    0.62
   9  -4  -1    2.60    0.23
  -9   4   1    3.43    0.27
   9   4  -1    2.50    0.32
  -9   4   1    2.63    0.63
   9   4  -1    3.26    0.23
   9   4  -1    3.20    0.31
   9   4  -1    3.59    1.10
  -9   4   1    3.15    0.16
  -8  -4   1    0.66    1.18
   8  -4  -1    0.13    0.10
  -8  -4   1    0.02    0.13
   8  -4  -1   -0.11    0.09
  -8  -4   1   -0.09    0.14
   8  -4  -1    0.10    0.07
   8  -4  -1    0.41    0.44
   8   4  -1    0.17    0.10
   8   4  -1    0.08    0.12
  -8   4   1    0.07    0.06
   8   4  -1    0.01    0.14
  -8   4   1    0.03    0.41
   8   4  -1    0.07    0.87
  -7  -4   1   19.49    0.60
   7  -4  -1   19.22    0.52
   7  -4  -1   20.03    0.90
   7  -4  -1   19.66    0.59
  -7  -4   1   19.44    1.91
  -7  -4   1   21.11    0.65
   7  -4  -1   19.44    0.47
   7   4  -1   19.41    0.59
   7   4  -1   20.90    0.65
   7   4  -1   17.04    1.65
  -7   4   1   18.81    0.45
   7   4  -1   19.01    0.62
  -7   4   1   19.47    0.90
  -7   4   1   19.44    0.44
   6  -4  -1    0.35    0.09
  -6  -4   1    0.45    0.14
  -6  -4   1    0.52    0.13
   6  -4  -1    0.36    0.06
   6  -4  -1    0.39    0.11
  -6  -4   1   -0.81    0.82
   6  -4  -1    0.30    0.13
   6   4  -1    0.52    0.12
  -6   4   1    0.40    0.05
   6   4  -1    0.00    0.69
   6   4  -1    0.31    0.13
  -6   4   1    0.51    0.12
  -6   4   1    0.66    0.30
  -6   4   1    0.61    0.28
   6   4  -1    0.45    0.14
  -5  -4   1   53.41    2.52
  -5  -4   1   52.56    1.28
   5  -4  -1   52.40    1.27
   5  -4  -1   54.06    1.22
   5  -4  -1   50.34    1.11
  -5  -4   1   53.33    1.23
   5  -4  -1   52.37    1.16
   5   4  -1   51.61    2.40
   5   4  -1   53.23    1.26
  -5   4   1   51.85    1.25
  -5   4   1   51.63    1.37
   5   4  -1   53.29    1.27
  -5   4   1   51.94    1.42
   5   4  -1   51.39    1.28
  -4  -4   1   40.88    1.01
   4  -4  -1   40.63    0.90
   4  -4  -1   39.23    0.95
   4  -4  -1   39.43    0.86
  -4  -4   1   39.35    2.05
  -4  -4   1   41.65    0.96
   4  -4  -1   39.26    1.01
   4   4  -1   41.52    0.99
   4   4  -1   40.86    1.01
  -4   4   1   40.62    1.20
   4   4  -1   40.59    1.01
   4   4  -1   37.16    1.98
  -4   4   1   39.19    1.12
  -4   4   1   39.69    1.00
   3  -4  -1   14.55    0.42
   3  -4  -1   14.12    0.47
  -3  -4   1   13.58    1.24
  -3  -4   1   14.05    0.41
  -3  -4   1   13.82    0.46
   3  -4  -1   14.90    0.35
   3  -4  -1   13.85    0.37
   3  -4  -1   14.66    0.35
   3  -4  -1   14.31    0.35
  -3   4   1   14.57    0.72
  -3   4   1   13.94    0.46
   3   4  -1   15.28    0.48
  -3   4   1   11.55    0.71
   3   4  -1   14.70    1.21
  -2  -4   1   68.39    1.51
   2  -4  -1   67.31    1.43
   2  -4  -1   65.93    1.48
   2  -4  -1   65.78    1.42
   2  -4  -1   66.05    1.42
  -2  -4   1   67.27    1.45
   2  -4  -1   67.13    1.92
  -2  -4   1   68.15    1.55
   2  -4  -1   65.01    1.54
  -2  -4   1   67.24    1.52
  -2  -4   1   71.38    2.57
  -2  -4   1   66.04    1.51
   2   4  -1   65.42    2.46
  -2   4   1   60.03    1.88
  -2   4   1   65.91    1.54
   2   4  -1   66.95    1.55
  -2   4   1   65.91    1.47
  -1  -4   1    1.28    0.12
  -1  -4   1    1.35    0.14
   1  -4  -1    1.24    0.11
   1  -4  -1    1.08    0.15
   1  -4  -1    1.25    0.14
  -1  -4   1    1.26    0.16
  -1  -4   1    0.97    0.51
   1  -4  -1    1.27    0.12
  -1  -4   1    1.25    0.15
   1  -4  -1    1.07    0.42
  -1  -4   1    1.07    0.13
   1  -4  -1    1.29    0.10
  -1   4   1    1.64    0.42
   1   4  -1    0.86    0.47
  -1   4   1    1.16    0.13
   1   4  -1    1.13    0.12
   1   4  -1    1.50    0.18
  -1   4   1    1.03    0.14
   0  -4   1   33.09    1.51
   0  -4   1   32.03    0.77
   0  -4  -1   32.21    0.85
   0  -4   1   31.41    0.84
   0  -4   1   31.83    0.72
   0  -4   1   32.30    0.78
   0  -4  -1   31.72    1.43
   0  -4   1   32.76    0.79
   0  -4  -1   32.37    0.77
   0   4  -1   31.99    1.51
   0   4   1   33.17    0.85
   0   4   1   32.54    0.78
   0   4   1   30.86    1.36
   0   4  -1   31.70    0.85
   0   4  -1   32.52    0.74
  -1  -4  -1   29.07    0.72
  -1  -4  -1   28.96    0.71
   1  -4   1   29.59    0.70
   1  -4   1   27.64    0.63
   1  -4   1   31.75    1.38
   1  -4   1   27.60    0.77
  -1  -4  -1   27.15    0.80
   1  -4   1   29.40    0.70
  -1  -4  -1   29.47    1.46
   1   4   1   29.57    0.78
   1   4   1   30.30    1.44
   1   4   1   29.13    0.72
   1   4   1   28.80    0.72
  -1   4  -1   29.33    0.67
  -1   4  -1   28.72    0.78
  -1   4  -1   28.99    1.36
   2  -4   1  152.54    3.26
  -2  -4  -1  152.66    3.35
   2  -4   1  154.54    3.25
  -2  -4  -1  154.05    3.31
  -2  -4  -1  163.03    4.41
   2  -4   1  155.56    3.26
  -2  -4  -1  158.13    3.30
   2  -4   1  153.30    3.35
   2   4   1  152.90    3.31
   2   4   1  160.97    3.36
   2   4   1  152.21    4.28
  -2   4  -1  155.25    3.36
  -2   4  -1  161.47    3.95
  -2   4  -1  152.05    3.26
  -2   4  -1  152.67    3.26
   2   4   1  158.64    3.31
  -2   4  -1  151.96    4.01
  -3  -4  -1    1.92    0.74
  -3  -4  -1    1.93    0.19
  -3  -4  -1    1.80    0.19
   3  -4   1    1.99    0.13
   3  -4   1    2.02    0.19
   3  -4   1    1.74    0.13
  -3  -4  -1    2.10    0.19
   3   4   1    1.96    0.19
   3   4   1    1.78    0.61
  -3   4  -1    1.70    0.13
  -3   4  -1    2.30    0.21
   3   4   1    1.92    0.18
  -3   4  -1    1.61    0.46
  -3   4  -1    1.70    0.45
  -3   4  -1    1.73    0.13
  -4  -4  -1    8.58    1.13
  -4  -4  -1    7.85    0.33
   4  -4   1    7.78    0.33
  -4  -4  -1    7.81    0.32
   4  -4   1    8.24    0.27
   4  -4   1    7.93    0.25
  -4  -4  -1    7.86    0.33
   4  -4   1    7.85    0.22
   4   4   1    8.43    0.33
   4   4   1    7.99    1.05
   4   4   1    7.89    0.34
  -4   4  -1    7.18    0.67
  -4   4  -1    6.91    0.74
  -4   4  -1    7.85    0.25
  -4   4  -1    7.85    0.33
  -5  -4  -1   13.94    0.47
  -5  -4  -1   14.36    0.49
  -5  -4  -1   14.74    0.48
  -5  -4  -1   15.77    1.50
   5  -4   1   14.51    0.39
   5  -4   1   14.51    0.47
   5  -4   1   14.66    0.42
   5  -4   1   14.48    0.37
  -5   4  -1   14.72    0.39
  -5   4  -1   14.37    0.48
  -5   4  -1   14.57    0.86
   5   4   1   14.92    0.50
   5   4   1   14.80    1.36
   5   4   1   13.88    0.47
   6  -4   1    0.28    0.11
   6  -4   1   -0.10    0.44
  -6  -4  -1    0.06    0.10
   6  -4   1    0.18    0.08
   6  -4   1    0.15    0.07
  -6  -4  -1    0.44    0.91
  -6  -4  -1    0.10    0.10
  -6  -4  -1    0.20    0.12
  -6   4  -1    0.31    0.11
  -6   4  -1   -0.02    0.39
   6   4   1    0.12    0.68
   6   4   1    0.06    0.10
  -6   4  -1    0.11    0.06
   6   4   1    0.21    0.10
   7  -4   1   17.35    0.47
   7  -4   1   16.49    1.13
  -7  -4  -1   17.84    0.54
   7  -4   1   17.77    0.48
  -7  -4  -1   17.39    0.58
  -7  -4  -1   17.26    0.59
  -7  -4  -1   18.00    1.91
   7   4   1   17.45    1.64
   7   4   1   17.32    0.53
  -7   4  -1   18.00    0.48
   7   4   1   17.61    0.60
  -7   4  -1   17.84    0.47
  -7   4  -1   17.29    0.53
  -8  -4  -1   21.53    0.68
   8  -4   1   20.74    0.57
   8  -4   1   20.75    0.56
  -8  -4  -1   23.88    2.23
  -8  -4  -1   21.27    0.69
   8  -4   1   19.58    1.30
  -8   4  -1   21.43    0.57
  -8   4  -1   20.54    0.54
  -8   4  -1   21.59    0.61
   8   4   1   19.02    1.84
   8   4   1   21.01    0.60
   8   4   1   20.86    0.70
  -9  -4  -1    0.14    0.15
   9  -4   1    0.19    0.12
   9  -4   1    0.18    0.09
   9  -4   1    0.54    0.68
  -9  -4  -1    0.20    0.14
  -9   4  -1    0.31    0.12
   9   4   1    0.35    0.12
   9   4   1    0.09    0.14
  -9   4  -1    0.21    0.12
   9   4   1    0.62    0.95
  -9   4  -1    0.28    0.10
   9   4   1    0.48    0.19
  10  -4   1   20.23    1.47
  10  -4   1   21.32    0.63
 -10  -4  -1   18.12    0.75
  10  -4   1   21.17    0.60
 -10  -4  -1   20.83    2.58
 -10  -4  -1   22.30    0.74
  10   4   1   21.30    0.76
 -10   4  -1   21.68    0.62
 -10   4  -1   19.86    1.81
 -10   4  -1   21.50    0.58
  10   4   1   21.79    2.12
  10   4   1   21.34    0.76
 -11  -4  -1    2.03    1.72
  11  -4   1   -0.33    1.46
 -11  -4  -1    0.04    0.19
  11  -4   1    0.23    0.16
  11  -4   1   -0.06    0.12
 -11  -4  -1    0.00    0.17
  11   4   1    0.01    0.20
 -11   4  -1   -0.07    0.11
 -11   4  -1    0.01    0.15
  11   4   1    1.66    1.19
 -11   4  -1   -0.03    0.90
  11   4   1    0.10    0.19
 -12  -4  -1   26.57    0.90
  12  -4   1   29.41    2.04
 -12  -4  -1   25.96    0.90
  12  -4   1   27.04    0.77
  12  -4   1   26.63    0.81
 -12  -4  -1   37.19    3.46
 -12   4  -1   25.13    2.06
  12   4   1   26.28    0.94
  12   4   1   24.56    2.55
 -12   4  -1   27.41    0.74
  12   4   1   27.22    0.94
 -12   4  -1   27.25    0.79
 -13  -4  -1    7.59    0.52
 -13  -4  -1    6.83    0.50
  13  -4   1    7.18    0.44
 -13  -4  -1    6.56    2.57
  13  -4   1    6.81    0.39
  13  -4   1    6.07    1.37
 -13   4  -1    6.16    1.51
 -13   4  -1    6.65    0.35
  13   4   1    6.34    0.53
  13   4   1    7.08    1.91
 -13   4  -1    6.76    0.43
  13   4   1    7.14    0.53
  14  -4   1   13.68    1.86
 -14  -4  -1   15.03    3.80
  14  -4   1   14.38    0.58
  14  -4   1   14.33    0.63
 -14  -4  -1   13.95    0.69
 -14  -4  -1   14.47    0.70
  14   4   1   14.24    0.72
  14   4   1   15.89    2.53
 -14   4  -1   14.49    0.53
 -14   4  -1   15.33    0.69
 -14   4  -1   15.15    2.10
  15  -4   1   15.25    2.10
 -15  -4  -1   12.82    0.72
 -15  -4  -1   10.88    3.52
 -15  -4  -1   12.64    0.72
  15  -4   1   14.74    0.60
 -15   4  -1   18.92    2.38
 -15   4  -1   14.51    0.65
  15   4   1    9.54    2.35
 -15   4  -1   13.24    0.55
 -16  -4  -1    1.04    0.38
  16  -4   1    2.13    2.07
 -16  -4  -1   -3.51    3.58
  16  -4   1    1.10    0.29
 -16  -4  -1    1.47    0.37
  16  -4   1    1.03    0.35
  16   4   1    4.85    2.32
 -16   4  -1    0.71    0.25
 -16   4  -1    2.46    2.22
  16   4   1    1.36    0.41
  17  -4   1    2.25    0.41
 -17  -4  -1    4.12    5.49
 -17  -4  -1    1.62    0.44
  17  -4   1   -0.62    2.20
  17  -4   1    2.32    0.35
 -17   4  -1    2.78    0.58
 -17   4  -1    5.34    2.78
 -17   4  -1    1.30    0.30
  17   4   1    2.59    0.51
  17   4   1    2.40    2.43
 -16  -5   1    5.20    0.62
  16  -5  -1    4.95    2.12
 -16  -5   1    4.67    0.52
  16  -5  -1    5.39    0.58
  16  -5  -1    5.31    0.43
 -16  -5   1   -4.83    4.53
  16   5  -1    3.61    0.48
 -16   5   1    4.53    0.36
  16   5  -1    2.42    3.45
 -16   5   1    3.49    1.81
 -15  -5   1   -0.28    3.65
 -15  -5   1    2.18    0.40
 -15  -5   1    2.00    0.41
  15  -5  -1    2.31    0.25
  15   5  -1    1.88    0.38
  15   5  -1    1.38    2.00
 -15   5   1    1.73    0.21
 -15   5   1    2.98    0.43
  15   5  -1    1.83    0.43
 -15   5   1    1.59    1.56
  14  -5  -1   18.92    0.70
  14  -5  -1   21.64    2.63
 -14  -5   1   17.31    3.49
  14  -5  -1   17.90    0.79
 -14  -5   1   19.48    0.83
 -14  -5   1   19.74    0.82
  14   5  -1   18.51    1.05
  14   5  -1   20.50    2.86
 -14   5   1   19.23    0.90
 -14   5   1   18.08    0.53
  14   5  -1   19.98    0.90
 -13  -5   1   41.60    1.26
 -13  -5   1   39.49    1.20
  13  -5  -1   40.59    1.01
  13  -5  -1   39.39    1.12
 -13  -5   1   32.55    4.24
  13  -5  -1   44.55    2.24
  13   5  -1   41.92    3.44
  13   5  -1   41.13    1.05
  13   5  -1   40.85    1.29
 -13   5   1   41.72    2.23
 -13   5   1   40.12    0.94
  12  -5  -1    1.86    0.24
  12  -5  -1    1.96    0.28
 -12  -5   1    1.74    0.30
 -12  -5   1   -5.08    2.09
  12  -5  -1    2.86    0.95
  12   5  -1    2.15    0.35
  12   5  -1    1.85    0.31
  12   5  -1    2.26    0.26
  12   5  -1    2.92    1.67
 -12   5   1    1.75    0.17
 -12   5   1    2.09    0.18
  11  -5  -1    0.17    0.15
 -11  -5   1    0.34    0.20
  11  -5  -1   -0.55    0.71
 -11  -5   1    0.00    0.20
  11  -5  -1    0.05    0.15
  11  -5  -1   -0.02    0.10
 -11   5   1    0.11    0.09
 -11   5   1    0.04    0.07
 -11   5   1    0.12    0.71
  11   5  -1   -0.29    0.20
  11   5  -1   -0.83    1.32
  11   5  -1    0.00    0.14
  10  -5  -1    0.93    0.62
  10  -5  -1    0.05    0.15
  10  -5  -1    0.13    0.09
 -10  -5   1    0.12    0.19
 -10  -5   1    4.54    1.88
  10  -5  -1   -0.15    0.13
  10   5  -1    0.05    0.17
  10   5  -1    0.23    0.22
 -10   5   1    0.14    0.08
  10   5  -1   -0.40    0.97
 -10   5   1    0.05    0.59
  10   5  -1    0.03    0.14
  -9  -5   1    9.03    1.98
  -9  -5   1    9.48    0.45
   9  -5  -1    9.79    0.42
  -9  -5   1    8.88    0.48
   9  -5  -1    8.88    0.41
   9  -5  -1    9.14    0.36
   9  -5  -1    9.06    0.29
   9   5  -1    8.52    0.48
  -9   5   1    9.71    0.85
  -9   5   1    8.43    0.81
   9   5  -1    9.59    0.49
   9   5  -1    9.34    0.41
  -8  -5   1    4.13    0.35
   8  -5  -1    3.70    0.29
  -8  -5   1    4.22    0.32
   8  -5  -1    3.75    0.23
   8  -5  -1    3.73    0.27
   8  -5  -1    3.56    0.16
  -8  -5   1    8.20    1.75
   8   5  -1    5.01    1.30
  -8   5   1    4.03    0.50
   8   5  -1    4.06    0.35
   8   5  -1    3.73    0.28
   8   5  -1    3.36    0.32
  -8   5   1    4.30    0.50
  -7  -5   1    7.84    1.59
  -7  -5   1    6.01    0.37
   7  -5  -1    6.10    0.34
   7  -5  -1    6.07    0.31
  -7  -5   1    5.85    0.33
   7  -5  -1    5.74    0.19
   7  -5  -1    5.98    0.25
   7   5  -1    5.39    0.35
  -7   5   1    6.87    0.53
  -7   5   1    6.02    0.54
   7   5  -1    7.02    1.33
   7   5  -1    5.73    0.36
   7   5  -1    6.00    0.33
  -6  -5   1   38.43    1.03
   6  -5  -1   38.41    0.96
   6  -5  -1   36.52    1.00
   6  -5  -1   37.20    0.82
  -6  -5   1   37.89    0.97
   6  -5  -1   38.03    0.87
  -6  -5   1   41.54    2.44
   6   5  -1   37.14    1.01
  -6   5   1   36.40    1.09
   6   5  -1   40.61    2.30
  -6   5   1   36.56    1.14
  -6   5   1   37.61    0.99
   6   5  -1   36.42    1.02
   5  -5  -1    0.95    0.09
   5  -5  -1    0.98    0.15
  -5  -5   1    0.76    0.89
  -5  -5   1    0.93    0.17
   5  -5  -1    0.80    0.16
   5  -5  -1    0.98    0.11
  -5  -5   1    0.91    0.15
  -5   5   1    1.17    0.31
   5   5  -1    1.03    0.16
  -5   5   1    0.85    0.17
   5   5  -1    0.77    0.14
   5   5  -1   -0.13    0.71
  -5   5   1    0.95    0.33
   4  -5  -1  170.28    3.53
   4  -5  -1  167.17    3.62
   4  -5  -1  168.37    3.55
  -4  -5   1  167.93    3.69
  -4  -5   1  170.30    3.69
  -4  -5   1  173.78    3.62
   4  -5  -1  168.17    3.53
   4  -5  -1  167.65    3.71
  -4  -5   1  169.09    3.69
  -4   5   1  167.81    4.00
  -4   5   1  173.84    3.92
  -4   5   1  173.92    3.71
   4   5  -1  171.09    3.72
   4   5  -1  171.42    5.18
  -3  -5   1    1.56    0.19
  -3  -5   1    1.50    0.17
  -3  -5   1    1.40    0.88
   3  -5  -1    1.81    0.23
   3  -5  -1    1.44    0.12
   3  -5  -1    1.60    0.12
  -3  -5   1    1.50    0.17
   3  -5  -1    1.58    0.17
  -3  -5   1    1.59    0.20
  -3   5   1    1.05    0.41
   3   5  -1    1.76    0.23
  -3   5   1    1.28    0.43
   3   5  -1    1.48    0.84
  -3   5   1    1.72    0.22
  -2  -5   1   57.30    1.35
   2  -5  -1   57.89    1.32
   2  -5  -1   55.92    1.40
   2  -5  -1   57.39    1.27
  -2  -5   1   56.54    1.40
  -2  -5   1   57.60    2.52
   2  -5  -1   56.83    1.26
  -2  -5   1   57.51    1.35
  -2  -5   1   58.22    1.35
  -2  -5   1   56.83    1.28
   2  -5  -1   59.14    1.92
   2  -5  -1   56.38    1.26
  -2   5   1   57.20    1.30
  -2   5   1   56.91    1.40
   2   5  -1   55.81    2.39
   2   5  -1   57.48    1.30
  -2   5   1   56.18    1.90
   2   5  -1   55.64    1.40
   1  -5  -1   30.32    0.73
   1  -5  -1   30.99    0.72
   1  -5  -1   27.22    1.39
   1  -5  -1   29.39    0.72
  -1  -5   1   30.00    0.77
  -1  -5   1   30.16    0.71
  -1  -5   1   29.59    0.78
  -1  -5   1   31.38    1.74
  -1  -5   1   30.61    0.77
   1  -5  -1   29.93    0.84
  -1  -5   1   29.48    0.83
  -1   5   1   30.21    0.75
   1   5  -1   29.55    0.73
   1   5  -1   29.03    1.62
  -1   5   1   29.74    0.83
   1   5  -1   29.83    0.84
  -1   5   1   28.21    1.38
   0  -5  -1    0.22    0.09
   0  -5  -1    0.10    0.53
   0  -5   1    0.19    0.11
   0  -5  -1    0.39    0.09
   0  -5  -1    0.32    0.13
   0  -5   1    0.22    0.09
   0  -5   1    0.16    0.09
   0  -5   1    0.25    0.09
   0  -5   1    0.29    0.07
   0  -5  -1    0.38    0.13
   0  -5   1   -0.62    0.61
   0   5   1    0.51    0.48
   0   5  -1    0.22    0.12
   0   5   1    0.22    0.12
   0   5  -1    0.23    0.52
   0   5   1    0.12    0.10
   0   5  -1    0.01    0.07
   1  -5   1  116.64    2.47
   1  -5   1  113.19    2.57
  -1  -5  -1  115.62    2.58
  -1  -5  -1  108.51    3.54
   1  -5   1  118.87    3.43
   1  -5   1  115.61    2.39
   1  -5   1  115.65    2.48
  -1  -5  -1  113.95    2.47
  -1  -5  -1  113.66    2.49
   1  -5   1  112.36    2.47
  -1   5  -1  110.81    3.42
   1   5   1  114.36    2.49
  -1   5  -1  113.95    2.43
   1   5   1  116.11    3.52
  -1   5  -1  116.32    2.58
   1   5   1  115.50    2.57
  -2  -5  -1    1.24    0.18
  -2  -5  -1    1.51    0.19
  -2  -5  -1    1.52    0.76
   2  -5   1    1.50    0.14
   2  -5   1    1.70    0.21
  -2  -5  -1    1.77    0.19
   2  -5   1    1.65    0.14
   2  -5   1    1.61    0.14
  -2   5  -1    1.54    0.61
   2   5   1    1.65    0.18
   2   5   1    0.59    0.63
  -2   5  -1    1.00    0.52
   2   5   1    1.45    0.18
   2   5   1    1.42    0.18
  -2   5  -1    1.39    0.18
   3  -5   1   67.61    1.60
  -3  -5  -1   67.14    1.53
   3  -5   1   66.95    1.47
   3  -5   1   67.39    1.47
  -3  -5  -1   67.09    1.60
  -3  -5  -1   67.11    1.55
   3   5   1   66.77    1.59
   3   5   1   67.46    1.55
   3   5   1   62.53    2.62
  -3   5  -1   66.84    1.60
   3   5   1   65.50    1.55
  -3   5  -1   67.53    2.16
  -3   5  -1   62.77    2.26
  -4  -5  -1   34.73    0.92
   4  -5   1   35.18    0.94
   4  -5   1   35.20    0.84
  -4  -5  -1   35.99    2.13
  -4  -5  -1   33.36    0.94
   4  -5   1   35.49    0.82
  -4  -5  -1   35.00    0.90
  -4   5  -1   35.51    0.82
  -4   5  -1   33.13    1.52
   4   5   1   34.45    0.94
  -4   5  -1   35.09    0.95
   4   5   1   35.29    0.93
   4   5   1   34.79    2.00
   5  -5   1   13.19    0.49
  -5  -5  -1   13.46    0.50
  -5  -5  -1   12.74    1.61
   5  -5   1   13.74    0.38
   5  -5   1   13.39    0.34
  -5  -5  -1   13.76    0.48
  -5  -5  -1   13.37    0.49
   5  -5   1   13.34    0.41
   5   5   1   12.94    1.42
  -5   5  -1   13.51    0.38
  -5   5  -1   14.75    0.51
   5   5   1   13.71    0.49
  -5   5  -1   13.62    0.90
   5   5   1   12.88    0.50
  -5   5  -1   13.86    1.08
  -6  -5  -1   39.38    1.05
  -6  -5  -1   39.34    1.03
   6  -5   1   37.97    0.87
  -6  -5  -1   41.02    2.54
   6  -5   1   38.86    0.95
   6  -5   1   38.45    1.02
   6  -5   1   38.47    0.90
  -6  -5  -1   39.72    1.03
   6   5   1   39.50    1.06
  -6   5  -1   36.13    1.60
  -6   5  -1   38.54    1.03
   6   5   1   39.41    1.03
   6   5   1   39.06    2.31
  -6   5  -1   38.26    1.51
  -6   5  -1   39.58    0.90
  -7  -5  -1    2.04    1.27
   7  -5   1    1.91    0.20
  -7  -5  -1    2.20    0.28
   7  -5   1    2.08    0.16
  -7  -5  -1    1.90    0.24
   7  -5   1    1.85    0.17
  -7  -5  -1    2.32    0.27
   7   5   1    2.27    0.23
  -7   5  -1    1.87    0.58
  -7   5  -1    2.02    0.15
   7   5   1    2.21    1.00
  -7   5  -1    2.07    0.25
  -7   5  -1    1.35    0.63
   7   5   1    1.88    0.23
  -8  -5  -1   -0.25    0.15
   8  -5   1    0.10    0.09
  -8  -5  -1    0.83    1.37
   8  -5   1    0.06    0.11
  -8  -5  -1    0.02    0.15
   8   5   1   -0.03    0.15
   8   5   1    0.24    0.13
   8   5   1    0.73    1.01
  -8   5  -1   -0.06    0.13
  -8   5  -1    0.25    0.57
  -8   5  -1    0.20    0.09
   9  -5   1    0.81    0.76
   9  -5   1    0.22    0.13
   9  -5   1    0.26    0.11
  -9  -5  -1    0.33    0.18
  -9  -5  -1    0.42    0.19
  -9  -5  -1    0.34    1.58
   9   5   1    0.52    0.15
  -9   5  -1    0.30    0.68
  -9   5  -1    0.47    0.16
  -9   5  -1    0.40    0.11
   9   5   1    0.38    0.17
   9   5   1   -1.03    0.99
 -10  -5  -1   -0.19    0.19
 -10  -5  -1    0.17    1.92
  10  -5   1   -0.51    0.86
  10  -5   1   -0.17    0.13
 -10  -5  -1   -0.13    0.17
  10  -5   1   -0.24    0.11
  10   5   1    0.01    0.13
  10   5   1    0.04    0.18
 -10   5  -1    0.30    0.80
 -10   5  -1    0.09    0.11
 -10   5  -1    0.52    0.19
 -11  -5  -1   35.38    1.09
  11  -5   1   36.11    0.92
  11  -5   1   35.28    0.95
 -11  -5  -1   35.86    1.08
  11  -5   1   38.91    2.09
 -11  -5  -1   34.77    3.59
  11   5   1   33.51    2.63
 -11   5  -1   36.12    0.89
 -11   5  -1   35.61    2.09
  11   5   1   35.77    1.13
 -11   5  -1   37.32    1.03
 -12  -5  -1   -4.00    2.20
 -12  -5  -1    0.34    0.25
  12  -5   1    0.74    1.18
  12  -5   1    0.28    0.15
  12  -5   1    0.34    0.19
 -12  -5  -1   -0.01    0.23
 -12   5  -1    0.29    0.14
  12   5   1    2.86    1.57
 -12   5  -1    1.20    1.15
  12   5   1    0.38    0.29
 -12   5  -1    0.34    0.21
  13  -5   1   21.58    2.29
 -13  -5  -1   14.69    1.04
  13  -5   1   16.21    0.63
  13  -5   1   16.64    0.58
 -13  -5  -1   16.93    3.31
 -13  -5  -1   16.21    0.75
 -13   5  -1   16.44    2.19
  13   5   1   14.97    2.44
  13   5   1   15.61    0.78
 -13   5  -1   15.97    0.53
 -13   5  -1   16.84    0.64
 -14  -5  -1   15.33    0.77
 -14  -5  -1   24.00    3.75
  14  -5   1   17.02    0.68
 -14  -5  -1   15.02    1.06
  14  -5   1   18.54    2.44
  14  -5   1   16.83    0.61
  14   5   1   16.15    0.82
 -14   5  -1   16.14    0.57
 -14   5  -1   19.37    2.53
  14   5   1   19.94    2.83
 -14   5  -1   16.45    0.69
  15  -5   1    0.92    0.25
 -15  -5  -1    0.84    0.36
  15  -5   1    0.62    0.31
 -15  -5  -1    1.36    0.35
  15  -5   1   -1.61    1.80
 -15   5  -1    0.84    0.34
 -15   5  -1    1.54    1.91
  15   5   1    0.61    0.37
  15   5   1    0.48    2.08
 -15   5  -1    1.02    0.24
 -16  -5  -1   10.57    0.78
  16  -5   1    8.53    2.57
  16  -5   1    9.63    0.56
  16  -5   1    9.61    0.66
 -16  -5  -1   11.23    0.77
  16   5   1   10.52    2.79
  16   5   1   11.22    0.85
 -16   5  -1    9.73    2.37
 -16   5  -1    8.92    0.56
  15  -6  -1    3.94    0.34
  15  -6  -1    5.30    0.58
 -15  -6   1    4.81    0.55
 -15  -6   1    4.96    0.58
 -15  -6   1   -3.11    4.64
  15  -6  -1    5.51    0.52
 -15   6   1    7.27    1.31
  15   6  -1    5.65    2.55
  15   6  -1    3.89    0.52
  14  -6  -1    0.64    0.29
  14  -6  -1    0.57    0.27
 -14  -6   1    0.82    0.34
  14  -6  -1    0.60    0.17
 -14  -6   1    0.72    0.34
 -14   6   1    1.05    0.80
  14   6  -1   -0.07    2.03
 -14   6   1    1.38    1.00
  14   6  -1    0.02    0.33
 -13  -6   1    5.56    0.54
  13  -6  -1    5.94    0.45
 -13  -6   1    6.56    0.58
  13  -6  -1    6.05    0.48
  13  -6  -1    5.37    0.29
 -13   6   1    5.73    0.81
  13   6  -1    6.25    2.22
 -13   6   1    5.94    0.89
  13   6  -1    7.06    0.78
  13   6  -1    5.73    0.39
 -12  -6   1   -0.41    0.28
 -12  -6   1    0.00    0.25
 -12  -6   1    3.66    2.95
  12  -6  -1    0.08    0.11
  12  -6  -1    0.12    0.22
  12  -6  -1   -0.09    0.18
  12   6  -1    0.17    0.17
 -12   6   1   -0.14    0.61
  12   6  -1    1.43    1.73
  12   6  -1    0.36    0.27
 -12   6   1    0.21    0.53
 -11  -6   1    4.09    0.45
 -11  -6   1    5.75    2.55
  11  -6  -1    4.27    0.38
  11  -6  -1    3.76    0.31
  11  -6  -1    4.01    0.44
  11  -6  -1    4.26    0.21
 -11  -6   1    3.68    0.43
 -11   6   1    5.67    0.52
  11   6  -1    2.07    1.70
  11   6  -1    3.71    0.34
  11   6  -1    3.59    0.39
 -10  -6   1    1.76    2.06
  10  -6  -1    1.35    0.24
  10  -6  -1    0.96    0.22
  10  -6  -1    1.42    0.20
  10  -6  -1    1.13    0.14
 -10  -6   1    0.91    0.28
 -10  -6   1    1.22    0.23
  10   6  -1    0.96    0.24
  10   6  -1    0.54    1.38
  10   6  -1    1.31    0.22
  -9  -6   1   10.69    0.56
   9  -6  -1   10.28    0.29
   9  -6  -1   10.97    0.39
   9  -6  -1   10.98    0.47
   9  -6  -1   11.06    0.50
  -9  -6   1    9.08    2.22
   9   6  -1   10.65    0.49
   9   6  -1    9.16    1.91
   9   6  -1   10.69    0.59
  -8  -6   1    0.04    0.17
  -8  -6   1    0.49    1.70
  -8  -6   1    0.29    0.17
   8  -6  -1    0.01    0.10
   8  -6  -1    0.26    0.16
   8  -6  -1    0.13    0.06
   8  -6  -1    0.00    0.16
   8   6  -1    0.07    0.15
   8   6  -1   -0.12    0.18
   8   6  -1    0.81    1.11
   7  -6  -1    9.23    0.40
   7  -6  -1    9.05    0.26
  -7  -6   1    8.96    0.48
   7  -6  -1    9.02    0.25
  -7  -6   1    6.89    1.73
  -7  -6   1    9.39    0.42
   7  -6  -1    8.84    0.45
   7  -6  -1    9.22    0.31
   7   6  -1    9.27    0.45
   7   6  -1    8.60    0.46
   7   6  -1    8.32    1.58
  -6  -6   1    2.24    1.42
   6  -6  -1    2.65    0.29
   6  -6  -1    1.91    0.12
  -6  -6   1    2.13    0.26
   6  -6  -1    1.89    0.21
   6  -6  -1    1.98    0.17
   6  -6  -1    1.95    0.13
  -6  -6   1    1.91    0.25
   6   6  -1    2.49    0.29
   6   6  -1    1.63    1.07
  -6   6   1    2.31    0.30
  -6   6   1    2.22    0.33
  -6   6   1    2.17    0.34
   5  -6  -1   -0.05    0.11
   5  -6  -1    0.13    0.06
  -5  -6   1    0.18    0.14
  -5  -6   1   -0.11    0.12
   5  -6  -1    0.19    0.08
  -5  -6   1    0.24    0.16
   5  -6  -1    0.07    0.14
  -5  -6   1    0.21    0.15
   5  -6  -1    0.11    0.08
   5   6  -1    0.23    0.14
  -5   6   1    0.02    0.15
  -5   6   1    0.33    0.39
  -5   6   1    0.15    0.33
   5   6  -1    0.59    0.87
   4  -6  -1   20.31    0.49
  -4  -6   1   20.32    1.89
  -4  -6   1   19.57    0.57
   4  -6  -1   19.61    0.58
  -4  -6   1   19.42    0.63
   4  -6  -1   18.81    0.67
   4  -6  -1   19.88    0.50
   4  -6  -1   20.08    0.50
  -4  -6   1   19.42    0.64
  -4  -6   1   19.61    0.64
  -4   6   1   19.06    0.67
  -4   6   1   17.50    1.01
   4   6  -1   17.14    1.67
  -4   6   1   19.11    0.98
   4   6  -1   19.30    0.67
  -3  -6   1   18.67    0.60
   3  -6  -1   18.34    0.56
   3  -6  -1   18.94    0.49
  -3  -6   1   21.73    1.85
  -3  -6   1   19.31    0.61
   3  -6  -1   17.47    0.64
   3  -6  -1   18.66    0.50
   3  -6  -1   16.93    0.50
  -3  -6   1   18.37    0.60
  -3  -6   1   18.55    0.53
  -3   6   1   17.27    1.10
  -3   6   1   18.44    0.65
   3   6  -1   18.61    1.62
   3   6  -1   18.69    0.55
   3   6  -1   18.67    0.65
  -3   6   1   18.68    1.08
  -2  -6   1   10.91    0.43
  -2  -6   1   11.22    0.36
  -2  -6   1   10.95    0.42
  -2  -6   1   10.11    1.48
   2  -6  -1   12.44    1.14
   2  -6  -1   10.98    0.34
   2  -6  -1   10.97    0.36
  -2  -6   1   10.82    0.42
   2  -6  -1   11.64    0.36
   2  -6  -1   10.87    0.48
   2   6  -1   11.58    0.39
   2   6  -1   10.39    1.40
  -2   6   1   10.28    1.03
   2   6  -1   11.27    0.49
  -2   6   1   11.10    0.38
  -2   6   1   11.35    0.49
  -1  -6   1   10.51    0.47
  -1  -6   1   10.23    0.41
  -1  -6   1   11.10    0.40
  -1  -6   1   10.61    0.40
   1  -6  -1   11.00    0.48
   1  -6  -1   12.53    1.23
  -1  -6   1   11.04    1.43
  -1  -6   1   10.74    0.34
   1  -6  -1   11.01    0.36
   1  -6  -1   10.98    0.37
   1  -6  -1   10.90    0.36
   1   6  -1   10.91    0.37
  -1   6   1   12.12    1.12
  -1   6   1   11.30    0.48
   1   6  -1   10.84    0.47
  -1   6   1   10.73    0.38
   1   6  -1   10.99    1.33
   0  -6  -1    4.90    0.25
   0  -6   1    4.78    0.32
   0  -6  -1    4.39    0.24
   0  -6  -1    5.03    0.24
   0  -6   1    4.56    0.19
   0  -6  -1    5.27    0.99
   0  -6   1    4.89    0.25
   0  -6   1    4.52    0.26
   0  -6   1    4.26    0.95
   0  -6  -1    4.95    0.33
   0  -6  -1    4.56    0.24
   0   6  -1    3.76    0.88
   0   6  -1    4.49    0.22
   0   6   1    4.44    0.26
   0   6   1    4.87    0.85
   0   6  -1    4.80    0.33
   0   6   1    5.24    0.34
   1  -6   1    0.69    0.11
   1  -6   1    0.55    0.17
   1  -6   1    1.92    0.80
  -1  -6  -1    0.51    0.13
  -1  -6  -1    0.20    0.79
  -1  -6  -1    0.61    0.13
  -1  -6  -1    0.41    0.15
  -1  -6  -1    0.52    0.12
   1  -6   1    0.48    0.10
   1  -6   1    0.69    0.13
   1  -6   1    0.57    0.08
  -1   6  -1    0.75    0.11
   1   6   1    0.63    0.70
   1   6   1    0.35    0.12
   1   6   1    0.61    0.17
  -1   6  -1    0.45    0.65
  -1   6  -1    0.36    0.15
   2  -6   1   37.13    1.03
   2  -6   1   36.08    0.89
   2  -6   1   36.36    0.90
   2  -6   1   36.76    0.92
  -2  -6  -1   34.85    2.05
  -2  -6  -1   38.50    0.97
  -2  -6  -1   37.35    1.04
  -2  -6  -1   37.73    0.96
  -2  -6  -1   36.97    0.93
   2   6   1   37.12    1.03
   2   6   1   33.27    1.91
  -2   6  -1   36.83    1.04
  -2   6  -1   35.53    1.78
   2   6   1   38.00    0.95
  -2   6  -1   36.07    1.75
   3  -6   1   17.22    0.50
   3  -6   1   17.48    0.49
  -3  -6  -1   18.19    1.86
  -3  -6  -1   17.44    0.63
   3  -6   1   17.69    0.50
  -3  -6  -1   17.73    0.55
   3  -6   1   18.03    0.63
   3  -6   1   17.14    0.51
  -3  -6  -1   17.77    0.58
  -3   6  -1   16.55    1.32
   3   6   1   17.15    0.62
   3   6   1   17.73    0.56
  -3   6  -1   17.36    0.63
   3   6   1   17.21    0.57
   3   6   1   17.95    1.56
   4  -6   1   19.55    0.67
  -4  -6  -1   19.95    0.64
   4  -6   1   19.29    0.55
   4  -6   1   20.07    0.53
  -4  -6  -1   20.03    0.68
  -4  -6  -1   19.86    0.61
  -4   6  -1   19.95    0.68
   4   6   1   19.27    0.67
  -4   6  -1   20.03    1.21
  -4   6  -1   20.15    1.37
   4   6   1   18.09    1.78
   4   6   1   19.25    0.62
   4   6   1   20.16    0.65
   5  -6   1   33.28    0.95
   5  -6   1   32.92    0.79
  -5  -6  -1   33.55    0.93
  -5  -6  -1   32.41    0.95
  -5  -6  -1   32.22    0.89
  -5  -6  -1   29.38    2.53
   5  -6   1   32.23    0.82
  -5   6  -1   33.25    0.96
  -5   6  -1   32.88    1.46
   5   6   1   32.84    0.94
   5   6   1   30.66    2.13
   5   6   1   31.46    0.94
  -5   6  -1   33.81    1.66
  -6  -6  -1    1.87    0.24
   6  -6   1    1.63    0.18
   6  -6   1    1.59    0.16
  -6  -6  -1    2.28    0.29
  -6  -6  -1    1.76    1.41
  -6  -6  -1    2.15    0.26
   6   6   1    1.73    0.24
   6   6   1    2.98    1.15
  -6   6  -1    2.04    0.61
  -6   6  -1    1.64    0.23
   6   6   1    2.02    0.25
  -6   6  -1    0.61    0.66
  -6   6  -1    1.78    0.16
  -7  -6  -1   11.92    0.51
  -7  -6  -1   12.01    0.54
  -7  -6  -1   13.75    2.14
   7  -6   1   12.23    0.44
   7  -6   1   11.40    0.34
   7  -6   1   12.28    0.37
   7   6   1   11.86    0.50
  -7   6  -1   11.43    1.04
  -7   6  -1   11.75    0.36
  -7   6  -1   12.13    0.35
  -7   6  -1   12.12    0.52
   7   6   1   12.16    0.62
   7   6   1   16.53    2.09
  -7   6  -1   11.77    1.17
  -8  -6  -1    0.17    1.69
   8  -6   1    1.34    0.19
   8  -6   1    0.79    0.12
  -8  -6  -1    0.91    0.22
  -8  -6  -1    1.12    0.23
   8  -6   1    0.93    0.13
   8   6   1    1.14    0.23
  -8   6  -1    0.91    0.21
   8   6   1    1.13    0.21
   8   6   1    1.86    1.28
  -8   6  -1    0.68    0.67
  -8   6  -1    0.91    0.71
  -8   6  -1    0.95    0.12
  -8   6  -1    1.09    0.13
   9  -6   1    4.70    0.32
  -9  -6  -1    5.15    0.42
   9  -6   1    4.56    0.26
  -9  -6  -1    4.52    0.39
  -9  -6  -1    3.94    2.42
   9  -6   1    4.50    0.24
  -9   6  -1    5.04    0.89
   9   6   1    4.92    0.35
  -9   6  -1    4.63    0.37
   9   6   1    5.62    0.43
  -9   6  -1    4.85    0.22
  -9   6  -1    5.03    0.97
  -9   6  -1    4.49    0.23
   9   6   1    3.37    1.46
 -10  -6  -1   -0.36    2.19
  10  -6   1    0.12    0.13
 -10  -6  -1   -0.01    0.21
  10  -6   1    0.23    0.15
 -10  -6  -1   -0.11    0.25
  10  -6   1    0.32    0.18
 -10   6  -1    0.22    1.77
 -10   6  -1    0.32    0.11
 -10   6  -1    1.27    0.87
 -10   6  -1    0.00    0.10
  10   6   1    0.08    0.16
  10   6   1   -0.51    1.36
  10   6   1    0.31    0.22
  11  -6   1    0.30    0.20
 -11  -6  -1    0.05    0.23
 -11  -6  -1   -0.26    0.23
  11  -6   1    0.38    0.17
  11  -6   1   -0.08    0.13
 -11  -6  -1   -1.90    2.45
 -11   6  -1   -0.44    0.94
 -11   6  -1   -0.01    0.12
 -11   6  -1    0.05    0.11
 -11   6  -1    0.53    0.96
  11   6   1    1.97    1.55
  11   6   1    0.42    0.25
 -12  -6  -1    0.02    0.24
 -12  -6  -1    0.36    0.29
  12  -6   1    0.65    0.21
  12  -6   1    0.02    0.15
 -12   6  -1    0.11    0.13
 -12   6  -1    0.18    0.13
  12   6   1    0.59    0.45
  12   6   1   -1.44    1.67
 -12   6  -1    0.06    1.08
 -13  -6  -1   -0.33    0.28
  13  -6   1    0.19    0.24
  13  -6   1    0.19    0.18
 -13  -6  -1   -0.20    0.27
 -13   6  -1    0.80    1.33
 -13   6  -1    0.29    0.16
  13   6   1    1.55    1.84
  13   6   1   -0.58    0.28
 -13   6  -1   -0.22    0.14
 -14  -6  -1    0.17    0.34
 -14  -6  -1    0.13    0.32
  14  -6   1    0.56    0.29
  14  -6   1    0.22    0.20
  14  -6   1    1.27    1.82
 -14  -6  -1   -3.59    3.86
  14   6   1    0.49    0.35
 -14   6  -1    0.02    0.17
  14   6   1    1.13    2.02
 -14   6  -1   -2.36    1.47
 -14   6  -1    0.53    0.18
  15  -6   1    2.37    2.01
 -15  -6  -1    0.63    0.39
  15  -6   1    0.13    0.24
 -15  -6  -1   -0.39    0.38
  15  -6   1    0.51    0.31
 -15   6  -1   -0.58    1.76
  15   6   1   -0.31    2.36
 -15   6  -1    0.04    0.20
  15   6   1    0.03    0.39
  14  -7  -1    3.16    0.43
 -14  -7   1    2.58    0.49
 -14  -7   1    1.64    0.40
  14  -7  -1    2.30    0.34
  14   7  -1    1.45    0.44
  13  -7  -1    5.10    0.44
 -13  -7   1    6.03    0.63
 -13  -7   1    4.91    0.59
  13  -7  -1    5.18    0.54
  13   7  -1    4.05    0.52
  13   7  -1    5.15    2.38
  13   7  -1    4.93    0.53
  12  -7  -1   13.05    0.64
 -12  -7   1   12.38    0.73
 -12  -7   1   12.67    0.68
 -12  -7   1   12.76    3.61
  12  -7  -1   12.67    0.53
  12   7  -1   12.27    0.69
  12   7  -1   11.84    0.75
  12   7  -1   13.80    2.73
  11  -7  -1    5.81    0.60
 -11  -7   1    6.52    0.52
 -11  -7   1    6.96    3.13
  11  -7  -1    5.95    0.36
 -11  -7   1    4.78    0.57
  11   7  -1    2.58    2.00
  11   7  -1    6.47    0.45
  11   7  -1    5.87    0.56
 -10  -7   1    2.00    0.30
 -10  -7   1    1.97    0.34
  10  -7  -1    1.76    0.21
  10  -7  -1    2.13    0.31
  10  -7  -1    2.48    0.31
  10   7  -1    1.73    0.27
  10   7  -1    2.35    0.37
  10   7  -1    3.38    1.83
   9  -7  -1    0.42    0.14
   9  -7  -1    0.00    0.21
  -9  -7   1    0.27    0.25
  -9  -7   1    0.40    0.28
  -9  -7   1    0.61    0.22
   9  -7  -1    0.47    0.21
  -9  -7   1    0.57    0.24
   9   7  -1    0.30    0.20
   9   7  -1   -2.17    1.35
  -8  -7   1    9.19    0.52
  -8  -7   1    9.86    0.56
   8  -7  -1    9.83    0.53
  -8  -7   1    9.71    0.57
  -8  -7   1    9.12    0.55
   8  -7  -1    9.53    0.46
   8  -7  -1    9.93    0.35
   8   7  -1    8.57    1.92
   8   7  -1    9.72    0.52
   7  -7  -1    2.87    0.20
   7  -7  -1    2.79    0.37
  -7  -7   1    2.80    0.32
  -7  -7   1    3.22    0.35
   7  -7  -1    3.18    0.30
  -7  -7   1    3.27    0.39
  -7  -7   1    3.07    0.37
  -7  -7   1    5.72    2.86
   7   7  -1    3.53    0.38
   7   7  -1    0.95    1.30
   6  -7  -1    4.36    0.18
   6  -7  -1    4.19    0.19
  -6  -7   1    6.63    1.94
  -6  -7   1    4.34    0.39
  -6  -7   1    4.10    0.32
   6  -7  -1    4.69    0.32
  -6  -7   1    4.44    0.37
   6  -7  -1    4.14    0.39
   6  -7  -1    4.34    0.21
  -6   7   1    5.17    0.41
  -6   7   1    4.12    0.43
   6   7  -1    4.48    0.39
   6   7  -1    4.65    1.37
   5  -7  -1    3.94    0.19
  -5  -7   1    3.77    0.34
  -5  -7   1    3.00    1.53
  -5  -7   1    4.18    0.36
   5  -7  -1    3.87    0.20
   5  -7  -1    3.78    0.29
   5  -7  -1    3.61    0.19
   5  -7  -1    3.21    0.36
  -5  -7   1    4.12    0.31
  -5  -7   1    3.42    0.34
   5   7  -1    4.15    0.38
  -5   7   1    3.82    0.58
   5   7  -1    5.24    1.41
   5   7  -1    3.94    0.30
  -5   7   1    4.27    0.40
  -5   7   1    3.91    0.55
   4  -7  -1   14.85    0.78
   4  -7  -1   18.98    0.48
   4  -7  -1   18.78    0.51
  -4  -7   1   19.48    0.58
  -4  -7   1   18.44    0.65
   4  -7  -1   18.71    0.49
   4  -7  -1   19.21    0.60
  -4  -7   1   18.42    0.66
  -4  -7   1   19.31    0.66
  -4  -7   1   16.77    2.17
  -4   7   1   19.33    0.71
   4   7  -1   19.17    0.71
   4   7  -1   19.25    0.60
  -4   7   1   16.95    1.09
  -4   7   1   19.09    1.17
   4   7  -1   20.32    2.11
  -3  -7   1    3.95    1.52
  -3  -7   1    4.52    0.28
   3  -7  -1    4.40    0.22
   3  -7  -1    5.02    0.24
  -3  -7   1    5.08    0.35
   3  -7  -1    4.50    0.22
  -3  -7   1    4.64    0.33
  -3  -7   1    4.65    0.33
   3  -7  -1    5.09    0.23
  -3   7   1    4.45    0.83
  -3   7   1    5.33    0.85
   3   7  -1    4.86    0.39
   3   7  -1    3.16    1.10
   3   7  -1    4.39    0.29
  -3   7   1    4.39    0.39
   2  -7  -1    0.87    0.14
   2  -7  -1    0.97    0.13
   2  -7  -1    0.93    0.13
  -2  -7   1    0.74    0.16
  -2  -7   1    1.16    1.26
   2  -7  -1    1.06    0.15
  -2  -7   1    0.97    0.15
  -2  -7   1    1.00    0.18
  -2  -7   1    1.09    0.18
  -2   7   1   -0.02    0.64
  -2   7   1    1.07    0.16
  -2   7   1    1.16    0.23
   2   7  -1    1.09    0.23
   2   7  -1    0.80    0.16
   2   7  -1    0.78    0.90
  -1  -7   1    5.99    0.26
  -1  -7   1    6.05    0.33
  -1  -7   1    5.76    0.32
  -1  -7   1    6.89    0.40
   1  -7  -1    4.80    1.11
   1  -7  -1    5.64    0.28
   1  -7  -1    6.57    0.31
   1  -7  -1    6.38    0.28
  -1  -7   1    6.06    1.41
   1  -7  -1    6.49    0.29
   1   7  -1    6.61    0.43
   1   7  -1    6.50    1.23
  -1   7   1    6.20    0.42
   1   7  -1    6.62    0.30
  -1   7   1    5.29    0.96
  -1   7   1    5.94    0.31
   0  -7   1    0.09    0.09
   0  -7  -1    0.41    0.12
   0  -7   1   -0.40    1.00
   0  -7  -1    0.17    0.11
   0  -7   1    0.01    0.11
   0  -7   1   -0.04    0.11
   0  -7   1    0.16    0.11
   0  -7  -1    0.63    0.97
   0  -7  -1    0.14    0.13
   0  -7  -1    0.38    0.13
   0   7   1    0.79    0.83
   0   7  -1    0.08    0.10
   0   7   1   -0.03    0.12
   0   7  -1   -0.98    0.77
   0   7  -1    0.06    0.17
   0   7   1    0.28    0.17
   1  -7   1   28.31    0.76
  -1  -7  -1   26.79    0.74
  -1  -7  -1   26.95    2.08
   1  -7   1   27.19    0.63
   1  -7   1   28.79    0.78
  -1  -7  -1   27.53    0.78
  -1  -7  -1   27.88    0.78
   1  -7   1   27.00    0.74
  -1  -7  -1   27.08    0.76
   1   7   1   24.27    1.78
  -1   7  -1   28.29    0.90
  -1   7  -1   27.90    0.71
  -1   7  -1   24.53    1.79
   1   7   1   28.70    0.90
   1   7   1   28.01    0.78
  -2  -7  -1   39.70    1.00
  -2  -7  -1   40.85    1.05
  -2  -7  -1   38.09    1.04
   2  -7   1   40.36    0.99
   2  -7   1   40.33    1.01
  -2  -7  -1   39.83    2.54
   2  -7   1   39.72    0.98
  -2  -7  -1   39.75    1.04
  -2   7  -1   37.33    2.09
   2   7   1   39.08    2.29
   2   7   1   39.33    1.03
   2   7   1   39.09    1.13
  -2   7  -1   39.98    1.15
  -3  -7  -1    8.87    0.41
  -3  -7  -1    9.38    0.43
  -3  -7  -1    8.98    0.41
   3  -7   1    8.76    0.34
  -3  -7  -1    8.21    0.39
   3  -7   1    9.29    0.36
  -3  -7  -1    7.26    0.71
  -3   7  -1    8.43    1.14
   3   7   1   10.21    1.50
  -3   7  -1    8.67    0.50
   3   7   1    9.05    0.41
  -3   7  -1    9.17    1.22
   3   7   1    8.04    0.46
   4  -7   1   33.25    0.84
  -4  -7  -1   32.54    0.94
   4  -7   1   32.49    0.84
   4  -7   1   32.50    0.81
  -4  -7  -1   33.59    0.90
  -4  -7  -1   30.71    2.61
  -4  -7  -1   29.32    1.15
  -4   7  -1   32.62    1.00
  -4   7  -1   32.63    1.65
   4   7   1   31.43    2.22
   4   7   1   32.14    0.91
  -4   7  -1   32.31    1.78
   4   7   1   33.19    0.99
  -5  -7  -1   22.50    2.53
  -5  -7  -1   19.22    0.65
   5  -7   1   19.93    0.59
   5  -7   1   19.35    0.56
   5  -7   1   19.93    0.54
  -5  -7  -1   17.98    0.81
  -5   7  -1   20.49    0.75
   5   7   1   19.89    0.67
   5   7   1   19.95    0.69
   5   7   1   20.05    0.72
  -5   7  -1   18.31    1.29
  -5   7  -1   20.24    1.51
   5   7   1   20.93    2.18
  -6  -7  -1   23.69    0.75
   6  -7   1   22.82    0.67
  -6  -7  -1   22.94    0.80
  -6  -7  -1   20.77    2.67
   6  -7   1   24.11    0.61
  -6  -7  -1   22.55    0.83
  -6   7  -1   23.50    1.38
   6   7   1   23.49    2.20
  -6   7  -1   21.99    1.57
   6   7   1   23.29    0.79
   6   7   1   22.65    0.79
  -6   7  -1   24.53    0.82
   7  -7   1    9.51    0.33
  -7  -7  -1    9.38    0.50
   7  -7   1    9.87    0.41
  -7  -7  -1    9.62    0.52
   7   7   1    9.39    0.52
  -7   7  -1   10.18    1.11
  -7   7  -1    9.58    0.53
   7   7   1   11.90    1.87
   7   7   1    9.65    0.50
  -7   7  -1   11.07    1.29
   8  -7   1   28.39    0.72
  -8  -7  -1   29.02    0.91
   8  -7   1   28.41    0.82
  -8  -7  -1   28.46    0.96
   8   7   1   29.55    0.92
   8   7   1   33.28    1.32
  -8   7  -1   28.40    0.93
  -8   7  -1   28.79    1.64
   8   7   1   25.43    2.59
  -8   7  -1   27.58    1.48
  -9  -7  -1    0.82    0.26
   9  -7   1    0.49    0.14
  -9  -7  -1    0.47    0.23
   9  -7   1    0.65    0.20
  -9   7  -1   -0.26    0.80
   9   7   1    0.62    0.22
  -9   7  -1    0.40    0.73
  -9   7  -1    0.42    0.23
   9   7   1    0.45    0.25
   9   7   1    2.58    1.72
 -10  -7  -1    0.27    0.25
  10  -7   1    0.30    0.22
 -10  -7  -1    3.45    2.90
  10  -7   1    0.62    0.14
  10  -7   1    0.98    0.17
 -10  -7  -1    1.05    0.27
  10   7   1    0.74    0.27
  10   7   1   -0.52    1.58
 -10   7  -1    0.93    0.85
 -10   7  -1    1.49    0.84
  11  -7   1    0.66    0.15
  11  -7   1    0.29    0.18
  11  -7   1    0.37    0.23
 -11  -7  -1    1.00    0.29
 -11  -7  -1    0.51    0.27
 -11  -7  -1    5.01    3.31
 -11   7  -1    0.86    0.94
  11   7   1    0.53    1.77
  11   7   1    0.59    0.32
 -11   7  -1   -0.44    0.94
  12  -7   1    0.54    0.22
 -12  -7  -1    0.66    0.30
 -12  -7  -1    0.75    0.32
  12  -7   1    0.53    0.27
  12  -7   1    0.56    0.18
 -12   7  -1    1.14    0.99
  12   7   1   -3.19    1.79
 -12   7  -1   -0.50    1.07
  12   7   1    0.54    0.34
  13  -7   1    2.14    0.30
  13  -7   1    1.93    0.36
 -13  -7  -1    2.31    0.42
 -13  -7  -1    1.26    0.40
  13  -7   1    1.77    0.22
 -13   7  -1    1.48    1.25
  13   7   1    2.49    0.44
 -14  -7  -1   -0.05    0.41
 -14  -7  -1   -0.39    0.38
  14  -7   1    0.07    0.30
  14  -7   1   -0.06    0.34
  14  -7   1    0.23    0.21
  14   7   1    1.08    2.44
 -14   7  -1   -1.42    1.31
 -14   7  -1    0.46    1.20
  14   7   1   -0.33    0.38
 -12  -8   1    3.60    0.47
  12  -8  -1    3.88    0.39
 -12  -8   1    2.79    0.78
 -12  -8   1    3.25    0.43
 -12  -8   1    2.94    0.54
  12   8  -1    5.79    2.42
  12   8  -1    3.36    0.40
 -11  -8   1    2.46    0.45
 -11  -8   1    2.43    0.44
  11  -8  -1    2.69    0.37
 -11  -8   1    1.60    0.37
  11  -8  -1    2.26    0.26
 -11  -8   1    2.82    0.39
  11   8  -1    2.56    2.25
  11   8  -1    2.08    0.33
  10  -8  -1   13.55    0.65
 -10  -8   1   15.08    0.70
 -10  -8   1   14.93    0.78
  10  -8  -1   13.79    0.47
 -10  -8   1   12.86    0.76
  10   8  -1   14.70    0.68
  -9  -8   1    1.62    0.33
  -9  -8   1    1.97    0.32
  -9  -8   1    1.09    0.32
  -9  -8   1    1.29    0.31
   9  -8  -1    1.23    0.17
   9  -8  -1    0.97    0.32
   9  -8  -1    1.51    0.28
   9   8  -1    1.36    0.30
   9   8  -1   -1.09    1.76
  -8  -8   1   10.59    3.45
  -8  -8   1    9.41    0.61
   8  -8  -1    9.98    0.51
   8  -8  -1   10.01    0.60
  -8  -8   1    8.76    0.52
  -8  -8   1    9.56    0.62
   8   8  -1    8.53    2.31
   8   8  -1   10.60    0.58
   7  -8  -1   10.07    0.48
  -7  -8   1    9.23    0.58
  -7  -8   1    9.92    0.50
  -7  -8   1    9.26    0.58
  -7  -8   1    6.99    2.54
  -7  -8   1   10.46    0.59
   7  -8  -1    8.51    0.59
   7   8  -1    8.51    0.55
   7   8  -1   10.26    2.07
   7   8  -1    9.47    0.50
  -6  -8   1    0.49    0.23
   6  -8  -1    0.43    0.37
  -6  -8   1    3.26    2.39
   6  -8  -1    0.44    0.19
  -6  -8   1    0.61    0.23
  -6  -8   1    0.37    0.19
  -6  -8   1    0.20    0.24
   6  -8  -1    0.75    0.10
   6   8  -1    0.92    0.21
   6   8  -1    0.71    0.27
   6   8  -1    0.71    1.41
  -5  -8   1    1.62    0.27
   5  -8  -1    1.92    0.25
  -5  -8   1    4.48    1.91
  -5  -8   1    2.15    0.24
  -5  -8   1    1.84    0.28
  -5  -8   1    1.81    0.27
   5  -8  -1    1.56    0.17
   5  -8  -1    1.83    0.19
   5   8  -1    1.78    0.24
   5   8  -1    1.96    0.33
  -5   8   1    2.27    0.61
  -5   8   1    1.81    0.30
   5   8  -1    1.39    1.36
  -5   8   1    1.23    0.58
  -4  -8   1    1.43    0.24
   4  -8  -1    1.26    0.16
   4  -8  -1    1.17    0.37
  -4  -8   1    1.11    0.23
  -4  -8   1    1.36    0.20
   4  -8  -1    1.41    0.18
   4  -8  -1    1.52    0.19
  -4  -8   1    1.21    0.24
   4  -8  -1    1.34    0.16
   4   8  -1   -1.00    1.07
  -4   8   1    1.36    0.74
  -4   8   1    1.49    0.30
   4   8  -1    1.85    0.31
  -4   8   1    1.60    0.77
   4   8  -1    1.34    0.21
   3  -8  -1    6.86    0.56
   3  -8  -1    5.80    0.27
  -3  -8   1    6.13    0.40
   3  -8  -1    5.69    0.28
  -3  -8   1    6.26    0.41
  -3  -8   1    6.38    0.40
  -3  -8   1    6.41    0.32
   3  -8  -1    6.00    0.25
   3  -8  -1    5.24    0.29
   3  -8  -1    6.38    0.30
   3   8  -1    6.56    0.50
  -3   8   1    6.44    0.49
   3   8  -1    6.20    1.55
  -3   8   1    3.49    0.95
   3   8  -1    6.20    0.35
  -3   8   1    5.24    0.99
  -2  -8   1   16.25    0.62
   2  -8  -1   17.68    0.75
  -2  -8   1   16.86    0.52
  -2  -8   1   16.06    0.60
  -2  -8   1   16.57    0.61
   2  -8  -1   16.04    0.49
   2  -8  -1   16.52    0.52
   2  -8  -1   17.25    0.54
   2  -8  -1   16.39    0.51
   2   8  -1   17.31    2.09
   2   8  -1   17.52    0.73
  -2   8   1   15.21    1.55
   2   8  -1   18.21    0.56
  -2   8   1   17.41    0.72
  -2   8   1   16.54    1.49
  -1  -8   1    0.18    0.11
  -1  -8   1    0.12    0.15
  -1  -8   1    0.51    0.17
   1  -8  -1    0.43    0.13
   1  -8  -1    0.35    0.12
   1  -8  -1    0.37    0.14
   1  -8  -1    0.83    1.20
   1  -8  -1    0.36    0.14
  -1   8   1    0.44    0.26
  -1   8   1    0.35    0.15
  -1   8   1    2.10    0.97
   1   8  -1    0.49    0.23
   1   8  -1    0.56    0.15
   1   8  -1    0.67    1.05
   0  -8   1   36.52    0.97
   0  -8   1   35.58    0.96
   0  -8  -1   35.16    0.94
   0  -8  -1   36.26    0.96
   0  -8   1   34.88    0.83
   0  -8  -1   32.25    2.39
   0  -8   1   33.03    2.49
   0  -8  -1   36.36    0.93
   0  -8  -1   37.12    0.97
   0  -8   1   35.61    0.99
   0   8  -1   36.25    0.91
   0   8  -1   34.04    2.30
   0   8   1   36.80    1.12
   0   8  -1   36.30    1.13
   0   8   1   35.92    0.96
   0   8   1   35.51    2.18
   1  -8   1    1.37    0.18
  -1  -8  -1    0.16    1.33
   1  -8   1    1.27    0.18
  -1  -8  -1    1.35    0.19
  -1  -8  -1    1.66    0.21
   1  -8   1    1.43    0.20
  -1  -8  -1    1.29    0.20
  -1  -8  -1    1.61    0.20
  -1   8  -1    1.04    1.03
   1   8   1    1.40    0.21
  -1   8  -1    1.17    0.27
   1   8   1    1.58    0.28
   1   8   1    3.19    1.08
   2  -8   1   32.23    0.87
  -2  -8  -1   29.74    0.91
  -2  -8  -1   30.62    0.89
  -2  -8  -1   31.30    0.85
   2  -8   1   31.20    0.84
  -2  -8  -1   30.72    0.90
   2  -8   1   30.45    0.83
   2   8   1   34.04    2.35
   2   8   1   31.68    0.90
   2   8   1   32.35    1.03
  -2   8  -1   29.44    2.10
  -2   8  -1   31.82    1.04
  -2   8  -1   31.90    2.10
  -3  -8  -1    2.94    0.32
   3  -8   1    2.44    0.24
   3  -8   1    2.51    0.26
  -3  -8  -1    2.14    0.27
  -3  -8  -1    2.47    0.30
  -3  -8  -1    2.63    0.28
  -3   8  -1    2.93    1.02
  -3   8  -1    2.47    0.34
   3   8   1    2.59    0.32
  -3   8  -1    3.38    1.07
   3   8   1    2.50    0.32
   3   8   1    4.29    1.25
  -4  -8  -1    4.54    0.38
  -4  -8  -1    5.29    0.38
  -4  -8  -1    5.33    0.39
   4  -8   1    5.01    0.29
  -4  -8  -1    5.24    0.39
   4  -8   1    5.02    0.31
  -4   8  -1    5.85    1.09
   4   8   1    5.43    0.38
   4   8   1    2.47    1.29
  -4   8  -1    5.23    0.47
   4   8   1    4.24    0.43
  -4   8  -1    4.09    1.10
   5  -8   1   32.98    0.89
  -5  -8  -1   34.72    1.04
  -5  -8  -1   32.84    1.03
  -5  -8  -1   34.55    1.02
  -5  -8  -1   24.36    3.03
   5  -8   1   33.73    0.85
   5  -8   1   33.80    0.88
  -5  -8  -1   33.27    0.97
  -5   8  -1   34.85    1.81
   5   8   1   34.66    1.08
  -5   8  -1   33.07    2.00
   5   8   1   35.06    2.67
  -5   8  -1   34.93    1.10
   5   8   1   34.85    1.00
   6  -8   1    1.38    0.17
  -6  -8  -1    1.30    0.26
   6  -8   1    1.15    0.15
  -6  -8  -1    1.37    0.27
  -6  -8  -1    1.85    0.28
   6  -8   1    1.70    0.21
  -6  -8  -1   -1.30    2.31
  -6  -8  -1    1.03    0.24
  -6   8  -1    2.09    1.09
   6   8   1    2.29    0.32
   6   8   1   -0.51    1.47
  -6   8  -1    2.38    0.82
  -6   8  -1    1.82    0.32
   6   8   1    1.67    0.27
  -7  -8  -1   30.16    3.72
  -7  -8  -1   33.26    1.07
   7  -8   1   34.44    0.85
  -7  -8  -1   34.12    1.01
   7  -8   1   34.20    0.92
   7  -8   1   34.57    0.82
  -7   8  -1   34.24    1.09
  -7   8  -1   34.00    1.64
   7   8   1   31.88    1.05
  -7   8  -1   31.49    1.80
   7   8   1   26.08    2.78
  -8  -8  -1    0.87    0.28
   8  -8   1    0.83    0.14
  -8  -8  -1    1.00    0.28
   8  -8   1    1.29    0.23
   8  -8   1    1.56    0.17
  -8   8  -1    1.69    0.33
  -8   8  -1    1.52    0.83
   8   8   1    1.18    0.28
  -8   8  -1   -0.26    0.72
   8   8   1    1.55    0.28
   8   8   1    0.04    1.56
   9  -8   1    8.20    0.33
   9  -8   1    9.66    0.48
   9  -8   1    8.53    0.33
  -9  -8  -1    8.20    0.56
  -9  -8  -1    7.33    0.58
   9   8   1    7.15    0.59
  -9   8  -1    7.93    0.90
  -9   8  -1    7.74    0.87
   9   8   1    7.03    0.51
 -10  -8  -1   13.95    0.73
 -10  -8  -1   12.70    0.69
  10  -8   1   13.20    0.61
  10  -8   1   12.52    0.41
  10   8   1   12.45    0.74
  10   8   1   11.66    2.49
 -11  -8  -1    0.18    0.29
 -11  -8  -1   -0.03    0.31
  11   8   1    0.73    0.36
  11   8   1    2.56    2.40
  12  -8   1    1.87    0.26
  12  -8   1    2.13    0.37
 -12  -8  -1    2.28    0.42
 -12  -8  -1    2.99    0.47
  12   8   1    2.07    0.47
  12   8   1    3.67    2.41
  10  -9  -1    7.21    0.60
 -10  -9   1    7.99    0.79
 -10  -9   1    5.63    0.57
 -10  -9   1    5.81    0.62
 -10  -9   1    6.32    0.70
  10   9  -1    1.90    2.50
  10   9  -1    8.50    0.63
  -9  -9   1    0.04    0.31
   9  -9  -1   -0.24    0.29
  -9  -9   1    0.76    0.36
  -9  -9   1    0.19    0.37
  -9  -9   1   -0.36    0.49
   9   9  -1    1.27    2.26
   9   9  -1   -0.32    0.28
   9   9  -1    0.66    0.32
  -8  -9   1    2.31    0.33
  -8  -9   1    1.73    0.39
  -8  -9   1    1.28    0.36
  -8  -9   1    1.73    0.36
   8  -9  -1    1.86    0.35
   8   9  -1    1.99    1.98
   8   9  -1    2.01    0.37
   8   9  -1    1.86    0.32
  -7  -9   1    0.91    0.27
  -7  -9   1    1.29    0.34
  -7  -9   1    1.08    0.38
  -7  -9   1    0.79    0.31
   7  -9  -1    0.95    0.34
   7  -9  -1    0.86    0.28
   7   9  -1    0.48    0.49
   7   9  -1    0.73    1.77
   7   9  -1    1.32    0.31
  -6  -9   1    0.68    0.28
  -6  -9   1    0.09    0.24
  -6  -9   1   -0.54    0.26
  -6  -9   1    0.27    0.22
   6  -9  -1    0.28    0.11
   6  -9  -1    0.27    0.11
   6  -9  -1    0.59    0.32
   6   9  -1   -0.19    0.27
   6   9  -1    1.20    1.85
   6   9  -1    0.27    0.23
   5  -9  -1    0.45    0.14
  -5  -9   1    0.39    0.20
   5  -9  -1    0.06    0.28
  -5  -9   1    0.21    0.24
   5  -9  -1    0.29    0.13
  -5  -9   1    0.34    0.25
  -5  -9   1    0.53    0.25
  -5   9   1    0.15    0.59
   5   9  -1   -1.67    1.51
  -5   9   1    0.43    0.64
   5   9  -1    0.88    0.33
   5   9  -1    0.22    0.22
   4  -9  -1    3.79    0.46
  -4  -9   1    3.97    0.42
   4  -9  -1    3.77    0.26
  -4  -9   1    3.50    0.37
  -4  -9   1    3.71    0.34
   4  -9  -1    4.84    0.29
  -4  -9   1    4.57    0.43
   4   9  -1    4.06    0.38
   4   9  -1    4.32    0.51
  -4   9   1    3.61    0.44
  -4   9   1    4.67    0.93
  -4   9   1    4.21    0.98
   3  -9  -1    0.25    0.28
   3  -9  -1    0.14    0.15
  -3  -9   1    0.22    0.16
  -3  -9   1   -0.09    0.20
  -3  -9   1   -0.15    0.21
   3  -9  -1   -0.04    0.13
  -3  -9   1    0.36    0.19
  -3   9   1   -0.24    0.25
  -3   9   1    0.25    0.96
   3   9  -1   -0.27    1.50
   3   9  -1    0.26    0.19
  -3   9   1   -1.09    1.00
   3   9  -1    0.11    0.25
  -2  -9   1    6.51    0.42
  -2  -9   1    6.92    0.33
   2  -9  -1    6.30    0.31
   2  -9  -1    6.24    0.37
   2  -9  -1    6.67    0.33
   2  -9  -1    6.94    0.57
  -2  -9   1    6.36    0.45
  -2  -9   1    7.11    0.45
   2  -9  -1    6.49    0.35
  -2   9   1    6.91    0.56
   2   9  -1    7.96    0.60
   2   9  -1    6.86    0.38
  -2   9   1    6.31    1.39
   2   9  -1    7.44    1.73
  -2   9   1    8.09    1.92
  -1  -9   1    6.66    0.30
  -1  -9   1    5.65    0.40
  -1  -9   1    6.65    0.41
   1  -9  -1    6.60    0.39
  -1  -9   1    7.06    0.44
   1  -9  -1    6.20    0.35
   1  -9  -1    6.48    0.36
   1  -9  -1    5.69    0.58
   1  -9  -1    7.07    0.33
   1   9  -1    6.15    0.36
   1   9  -1    6.47    0.56
  -1   9   1    6.65    0.39
   1   9  -1    5.87    1.61
  -1   9   1    6.08    1.35
  -1   9   1    6.53    0.55
   0  -9   1    3.79    0.37
   0  -9   1    3.56    0.34
   0  -9  -1    3.76    0.50
   0  -9  -1    4.23    0.33
   0  -9  -1    3.85    0.32
   0  -9   1    4.43    0.35
   0  -9  -1    2.81    0.34
   0  -9  -1    2.76    1.74
   0  -9  -1    4.12    0.31
   0   9  -1    3.48    0.41
   0   9   1    4.19    1.30
   0   9   1    5.04    0.52
   0   9   1    3.67    0.34
   0   9  -1    2.41    1.47
   0   9  -1    3.69    0.30
  -1  -9  -1    5.35    0.39
  -1  -9  -1    5.57    0.41
   1  -9   1    5.13    0.35
   1  -9   1    5.97    0.38
  -1  -9  -1    6.48    0.36
  -1  -9  -1    5.54    0.38
   1  -9   1    5.50    0.38
  -1  -9  -1    4.72    0.52
   1   9   1    3.87    1.43
  -1   9  -1    6.89    1.53
   1   9   1    4.98    0.52
   1   9   1    5.17    0.38
  -1   9  -1    5.94    1.57
  -1   9  -1    6.05    0.56
  -2  -9  -1    0.30    0.19
   2  -9   1    0.27    0.17
   2  -9   1    0.24    0.16
   2  -9   1    0.37    0.18
  -2  -9  -1    0.48    0.20
  -2  -9  -1    0.32    0.20
  -2  -9  -1    0.07    0.25
  -2  -9  -1    0.26    0.20
   2   9   1    0.68    1.36
  -2   9  -1   -0.68    1.20
   2   9   1    0.16    0.20
  -2   9  -1    0.08    0.27
  -2   9  -1    1.63    1.36
   2   9   1    0.26    0.27
  -3  -9  -1    2.59    0.32
  -3  -9  -1    2.47    0.31
   3  -9   1    1.84    0.23
  -3  -9  -1    2.04    0.26
   3  -9   1    2.57    0.29
  -3  -9  -1    2.51    0.27
  -3   9  -1   -0.90    1.27
  -3   9  -1    2.42    0.39
   3   9   1    1.84    0.34
  -3   9  -1    1.41    1.22
   3   9   1    2.35    0.30
  -4  -9  -1    1.15    0.26
  -4  -9  -1    1.26    0.24
   4  -9   1    0.79    0.18
  -4  -9  -1    0.13    0.21
   4  -9   1    0.89    0.19
  -4  -9  -1    1.09    0.26
   4   9   1    0.75    0.23
  -4   9  -1    1.14    1.15
   4   9   1    1.16    0.31
  -4   9  -1    1.01    0.34
  -4   9  -1    0.68    1.13
   5  -9   1    4.60    0.32
   5  -9   1    4.32    0.31
  -5  -9  -1    4.46    0.47
  -5  -9  -1    3.88    0.45
  -5  -9  -1    4.81    0.42
  -5  -9  -1    4.78    0.46
   5   9   1    5.96    1.89
  -5   9  -1    2.16    1.12
   5   9   1    4.42    0.46
  -5   9  -1    4.30    0.56
   5   9   1    4.07    0.52
  -6  -9  -1   -0.13    0.25
   6  -9   1    0.16    0.16
  -6  -9  -1    0.04    0.24
  -6  -9  -1    0.05    0.28
  -6  -9  -1    0.07    0.26
   6  -9   1    0.19    0.15
   6   9   1    0.16    0.25
  -6   9  -1    1.26    0.96
  -6   9  -1   -1.18    0.96
   6   9   1   -0.87    1.71
  -6   9  -1    0.15    0.32
   6   9   1   -0.14    0.26
   7  -9   1    5.37    0.32
   7  -9   1    5.11    0.29
  -7  -9  -1    5.18    0.52
  -7  -9  -1    5.27    0.54
  -7  -9  -1    4.59    0.56
   7  -9   1    5.19    0.41
  -7  -9  -1    4.43    0.54
   7   9   1    4.74    0.53
  -7   9  -1    5.50    0.61
  -7   9  -1    5.32    0.97
  -7   9  -1    6.45    0.97
   7   9   1    7.47    1.94
   7   9   1    5.20    0.51
   8  -9   1    1.89    0.28
   8  -9   1    1.51    0.17
  -8  -9  -1    1.58    0.39
  -8  -9  -1    1.32    0.33
   8  -9   1    2.52    0.26
  -8  -9  -1    1.34    0.37
  -8  -9  -1    1.39    0.34
   8   9   1    1.75    0.36
   8   9   1    1.53    0.35
  -8   9  -1    1.34    0.39
   8   9   1    4.33    2.01
   9  -9   1    6.68    0.51
  -9  -9  -1    7.81    0.64
  -9  -9  -1    6.96    0.65
  -9  -9  -1    7.52    0.72
  -9  -9  -1    8.67    0.73
   9  -9   1    7.61    0.32
   9  -9   1    7.92    0.32
   9   9   1    6.84    2.38
   9   9   1    7.19    0.63
  10  -9   1    0.38    0.31
 -10  -9  -1   -0.26    0.41
 -10  -9  -1   -0.41    0.38
 -10  -9  -1    0.00    0.32
 -10  -9  -1   -0.14    0.35
  10   9   1    0.29    0.37
  10   9   1   -1.13    2.45
  -7 -10   1    1.35    0.41
  -7 -10   1    0.23    0.37
  -7 -10   1    0.73    0.32
  -7 -10   1    1.14    0.38
   7  10  -1    0.24    2.16
   7  10  -1    1.36    0.41
   7  10  -1    1.35    0.34
  -6 -10   1   -0.83    0.31
  -6 -10   1   -0.18    0.33
  -6 -10   1    0.65    0.35
   6  10  -1    0.18    0.35
   6  10  -1   -0.01    0.30
   6  10  -1    0.94    2.30
   5 -10  -1    0.76    0.16
   5 -10  -1    0.99    0.17
  -5 -10   1    0.57    0.31
  -5 -10   1    0.83    0.33
  -5 -10   1    1.13    0.31
  -5 -10   1    0.60    0.26
   5  10  -1   -1.68    2.10
   5  10  -1    2.00    0.43
   5  10  -1    0.77    0.29
  -4 -10   1    5.07    0.41
  -4 -10   1    4.73    0.51
  -4 -10   1    4.98    0.55
   4 -10  -1    4.91    0.34
   4 -10  -1    5.19    0.33
  -4 -10   1    6.31    0.55
  -4  10   1    3.65    1.59
   4  10  -1    5.81    0.47
   4  10  -1    4.44    1.84
   4  10  -1    4.52    0.53
  -4  10   1    4.93    1.16
  -3 -10   1    0.44    0.28
   3 -10  -1    0.67    0.20
  -3 -10   1    0.61    0.25
  -3 -10   1    0.47    0.21
  -3 -10   1    0.51    0.30
   3 -10  -1    0.65    0.19
   3  10  -1    0.31    0.36
   3  10  -1    0.72    0.24
   3  10  -1    0.56    1.64
  -3  10   1    1.59    1.14
  -3  10   1    0.60    1.29
  -2 -10   1    4.96    0.57
  -2 -10   1    5.53    0.50
   2 -10  -1    5.42    0.39
   2 -10  -1    4.24    0.35
   2 -10  -1    4.89    0.34
  -2 -10   1    3.87    0.46
  -2 -10   1    4.16    0.31
  -2  10   1    5.26    1.43
   2  10  -1    4.50    0.38
   2  10  -1    6.20    1.93
   2  10  -1    5.25    0.64
  -2  10   1    6.79    1.64
  -2  10   1    4.75    0.52
  -1 -10   1    1.51    0.29
   1 -10  -1    1.13    0.24
  -1 -10   1    1.29    0.27
   1 -10  -1    1.20    0.19
  -1 -10   1    1.23    0.16
   1 -10  -1    1.42    0.22
   1 -10  -1    1.40    0.24
  -1 -10   1    1.38    0.26
   1  10  -1    1.70    0.24
   1  10  -1    1.24    0.41
  -1  10   1    1.14    0.38
  -1  10   1    2.25    1.48
   1  10  -1    3.85    1.84
  -1  10   1    2.09    1.67
   0 -10   1   12.86    0.60
   0 -10  -1   13.00    0.57
   0 -10  -1   13.17    0.55
   0 -10  -1   12.28    0.48
   0 -10  -1   12.89    0.57
   0 -10   1   13.52    0.57
   0 -10   1   12.32    0.60
   0  10  -1   17.18    2.44
   0  10   1   12.82    1.95
   0  10  -1   13.44    2.15
   0  10  -1   11.96    0.79
   0  10   1   12.36    0.56
   0  10   1   12.73    0.76
   1 -10   1    1.98    0.26
   1 -10   1    1.57    0.27
  -1 -10  -1    2.10    0.28
   1 -10   1    1.57    0.27
  -1 -10  -1    2.06    0.28
  -1 -10  -1    1.59    0.28
  -1 -10  -1    2.72    0.27
  -1  10  -1   -2.79    1.74
  -1  10  -1    0.43    1.56
   1  10   1    2.53    1.54
   1  10   1    1.66    0.38
  -1  10  -1    2.42    0.43
   1  10   1    2.62    0.32
   2 -10   1    2.82    0.31
  -2 -10  -1    3.26    0.35
  -2 -10  -1    3.00    0.34
   2 -10   1    3.48    0.36
  -2 -10  -1    4.26    0.43
  -2 -10  -1    3.43    0.39
   2 -10   1    3.36    0.32
  -2  10  -1    4.62    1.77
  -2  10  -1    3.47    0.49
   2  10   1    3.08    1.70
   2  10   1    3.76    0.43
  -2  10  -1    4.55    1.63
   2  10   1    3.30    0.47
  -3 -10  -1    1.32    0.28
  -3 -10  -1    1.24    0.29
  -3 -10  -1    0.70    0.28
   3 -10   1    1.06    0.23
   3 -10   1    1.12    0.23
   3  10   1    1.06    0.39
  -3  10  -1    2.58    1.59
  -3  10  -1    1.17    0.39
  -3  10  -1   -1.00    1.40
   3  10   1    1.54    1.68
   4 -10   1    1.98    0.25
  -4 -10  -1    1.41    0.30
  -4 -10  -1    1.99    0.34
  -4 -10  -1    2.19    0.34
   4 -10   1    1.80    0.25
  -4 -10  -1    1.49    0.32
  -4  10  -1    1.92    1.40
  -4  10  -1    1.26    1.36
   4  10   1    2.41    0.35
   4  10   1    3.56    1.88
  -4  10  -1    1.51    0.42
   4  10   1    2.02    0.41
   5 -10   1    6.04    0.38
   5 -10   1    5.71    0.39
  -5 -10  -1    6.49    0.52
  -5 -10  -1    6.28    0.58
  -5 -10  -1    6.90    0.58
  -5 -10  -1    5.19    0.54
  -5  10  -1    7.73    1.34
  -5  10  -1    7.06    0.73
   5  10   1    5.30    0.55
   5  10   1    7.75    2.31
   5  10   1    5.76    0.67
  -5  10  -1    6.20    1.32
  -6 -10  -1    0.84    0.33
   6 -10   1    0.19    0.19
   6 -10   1    0.48    0.21
  -6 -10  -1   -0.15    0.30
  -6 -10  -1    0.01    0.31
  -6 -10  -1    0.37    0.33
  -6  10  -1    0.58    0.42
   6  10   1   -0.22    0.32
   6  10   1    0.60    0.32
   6  10   1    2.94    1.99
  -6  10  -1    0.82    1.07
  -6  10  -1   -0.62    0.96
  -7 -10  -1    3.18    0.41
  -7 -10  -1    3.28    0.45
   7 -10   1    3.31    0.29
   7 -10   1    2.78    0.31
   7  10   1    0.66    2.13
   7  10   1    4.08    0.45
  -7  10  -1    3.64    0.54
  19   0  -2   11.64    0.86
 -19   0   2   10.81    0.71
  19   0  -2   11.38    2.68
  19   0  -2   11.24    0.76
  18   0  -2   -0.87    1.91
  18   0  -2    1.05    0.38
 -18   0   2   -0.61    2.88
 -18   0   2    0.75    0.33
 -18   0   2    0.63    0.39
  18   0  -2    0.21    0.30
 -17   0   2   39.19    4.48
 -17   0   2   38.04    1.13
  17   0  -2   35.66    3.42
 -17   0   2   35.25    1.35
  17   0  -2   36.52    1.17
  17   0  -2   37.31    1.23
 -16   0   2    7.17    0.56
 -16   0   2    8.06    0.50
  16   0  -2    7.85    0.56
  16   0  -2    6.94    0.50
 -16   0   2    8.31    2.30
  16   0  -2    7.95    1.97
  15   0  -2    1.84    0.31
 -15   0   2    2.60    1.74
 -15   0   2    2.29    0.28
  15   0  -2    2.81    1.34
  15   0  -2    1.94    0.26
  14   0  -2   65.19    1.65
 -14   0   2   65.45    1.61
  14   0  -2   66.83    3.23
  14   0  -2   60.66    1.73
 -14   0   2   65.22    1.65
 -14   0   2   67.32    3.58
  13   0  -2   34.03    1.01
 -13   0   2   31.95    1.06
 -13   0   2   34.10    2.59
 -13   0   2   35.09    0.95
  13   0  -2   34.45    0.98
  13   0  -2   34.00    2.37
 -12   0   2   82.44    1.97
  12   0  -2   83.36    1.97
 -12   0   2   84.50    1.94
  12   0  -2   82.67    1.99
  12   0  -2   81.95    3.32
 -12   0   2   87.14    3.64
  11   0  -2   27.02    0.79
 -11   0   2   27.96    0.80
  11   0  -2   27.01    1.79
  11   0  -2   26.81    0.81
 -11   0   2   29.23    2.05
 -11   0   2   28.02    0.78
  10   0  -2    3.75    0.85
  10   0  -2    4.83    0.27
  10   0  -2    4.90    0.30
 -10   0   2    4.56    0.27
 -10   0   2    4.71    0.29
 -10   0   2    3.25    1.05
   9   0  -2    1.93    0.19
  -9   0   2    2.35    0.22
   9   0  -2    1.85    0.68
   9   0  -2    1.85    0.22
  -9   0   2    1.63    0.18
  -9   0   2    3.22    0.85
  -8   0   2  128.88    3.90
   8   0  -2  118.25    3.70
  -8   0   2  126.71    2.71
  -8   0   2  124.63    2.73
   8   0  -2  126.81    2.72
   8   0  -2  125.48    2.73
   7   0  -2   37.58    0.93
   7   0  -2   37.89    1.66
   7   0  -2   38.11    0.92
  -7   0   2   37.00    0.91
  -7   0   2   39.06    0.93
  -7   0   2   37.51    1.72
  -6   0   2   22.19    1.21
   6   0  -2   22.22    1.15
   6   0  -2   22.44    0.59
  -6   0   2   22.23    0.58
   6   0  -2   22.38    0.58
  -6   0   2   23.02    0.59
  -5   0   2  227.39    5.39
   5   0  -2  211.00    4.56
   5   0  -2  219.37    5.28
  -4   0   2    9.76    0.29
  -4   0   2    8.10    1.03
   4   0  -2    9.92    0.28
   4   0  -2   10.78    0.68
  -3   0   2   35.47    0.79
  -3   0   2   36.03    0.80
  -3   0   2   35.95    0.79
   3   0  -2   36.33    1.22
   3   0  -2   35.20    0.79
   3   0  -2   34.15    0.79
   2   0  -2   57.55    1.23
  -2   0   2   57.63    1.23
  -2   0   2   57.96    1.24
   2   0  -2   62.32    1.61
  -2   0   2   58.16    1.23
   2   0  -2   57.43    1.23
   2   0  -2   56.61    1.24
   1   0  -2    1.54    0.29
   1   0  -2    1.68    0.10
  -1   0   2    1.52    0.10
  -1   0   2    1.49    0.10
   1   0  -2    1.58    0.10
   1   0  -2    1.62    0.10
   1   0  -2    1.09    0.26
   0   0  -2  146.25    3.30
   0   0   2  145.98    3.31
  -1   0  -2  188.47    4.29
   1   0   2  193.67    4.31
  -2   0  -2   19.06    0.82
   2   0   2   20.59    0.84
   2   0   2   20.10    0.47
  -2   0  -2   19.66    0.47
   3   0   2    3.20    0.46
  -3   0  -2    3.19    0.48
   3   0   2    3.11    0.15
  -3   0  -2    3.18    0.15
  -3   0  -2    3.15    0.17
  -4   0  -2    6.62    0.65
   4   0   2    5.75    0.60
   4   0   2    5.74    0.23
   4   0   2    5.82    0.22
  -4   0  -2    5.93    0.22
  -4   0  -2    5.96    0.23
  -5   0  -2   83.34    2.62
   5   0   2   86.16    2.60
   5   0   2   81.63    1.82
   5   0   2   82.21    1.83
  -5   0  -2   82.87    1.81
  -5   0  -2   82.12    1.82
  -6   0  -2   74.89    1.68
  -6   0  -2   76.45    2.59
   6   0   2   74.87    1.68
   6   0   2   74.82    2.53
  -6   0  -2   74.72    1.67
   6   0   2   75.25    1.69
   7   0   2  308.18    6.52
   7   0   2  310.29    6.50
  -7   0  -2  326.42    7.80
  -7   0  -2  308.89    6.49
   7   0   2  311.92    7.65
  -7   0  -2  302.03    6.49
   8   0   2    0.82    0.60
  -8   0  -2    0.58    0.65
   8   0   2    0.64    0.14
  -8   0  -2    0.29    0.11
   8   0   2    0.48    0.13
  -8   0  -2    0.28    0.11
   9   0   2   63.71    1.55
  -9   0  -2   66.53    1.52
   9   0   2   61.90    2.61
   9   0   2   64.10    1.53
  -9   0  -2   64.03    1.52
  -9   0  -2   65.06    2.79
 -10   0  -2   28.31    2.02
 -10   0  -2   28.99    0.81
  10   0   2   29.12    0.85
  10   0   2   29.26    1.89
 -10   0  -2   29.54    0.82
  10   0   2   28.33    0.82
 -11   0  -2    1.60    1.08
  11   0   2    1.35    0.20
 -11   0  -2    1.01    0.18
  11   0   2    1.31    0.23
 -11   0  -2    1.18    0.21
  12   0   2   33.49    2.28
 -12   0  -2   35.89    0.98
 -12   0  -2   34.97    0.99
  12   0   2   34.01    1.00
 -12   0  -2   35.14    2.58
  12   0   2   36.14    1.04
  13   0   2    0.07    0.17
 -13   0  -2    0.30    0.19
 -13   0  -2   -0.49    1.44
 -13   0  -2    0.02    0.16
  13   0   2   -0.18    1.05
  13   0   2    0.39    0.22
 -14   0  -2   29.25    2.94
  14   0   2   23.84    2.37
  14   0   2   25.88    0.86
  14   0   2   23.92    0.88
 -14   0  -2   25.49    0.82
  15   0   2    5.43    0.47
 -15   0  -2    6.08    0.44
  15   0   2    5.70    0.61
 -15   0  -2    8.55    2.50
 -15   0  -2    5.48    0.49
  15   0   2    5.83    1.87
 -16   0  -2    2.34    2.49
  16   0   2    1.32    1.71
 -17   0  -2    0.40    0.34
  17   0   2    0.53    0.36
  17   0   2   -0.15    1.99
 -17   0  -2   -4.75    2.70
 -17   0  -2    0.63    0.29
  17   0   2    0.19    0.32
 -18   0  -2    4.65    0.59
  18   0   2    4.77    2.45
  18   0   2    6.93    0.73
 -18   0  -2    3.32    4.07
 -18   0  -2    6.40    0.71
 -19  -1   2    3.63    0.48
  19  -1  -2    3.67    0.45
  19  -1  -2    3.14    0.50
  19  -1  -2    3.75    2.47
  19   1  -2    4.20    4.58
  19   1  -2    3.72    0.55
  19   1  -2    2.47    0.46
 -19   1   2    3.77    0.52
 -18  -1   2   11.97    3.56
 -18  -1   2   12.47    0.71
  18  -1  -2   11.06    0.66
  18  -1  -2   10.59    2.32
 -18  -1   2   11.19    0.78
  18  -1  -2   11.61    0.77
  18   1  -2   15.95    2.74
  18   1  -2   10.49    0.72
 -18   1   2   12.76    0.77
  18   1  -2   11.98    0.80
 -17  -1   2    3.67    0.40
 -17  -1   2    5.39    3.20
  17  -1  -2    4.70    0.46
  17  -1  -2    4.34    0.56
  17  -1  -2    4.45    1.70
 -17  -1   2    4.22    0.46
  17   1  -2    2.97    0.40
 -17   1   2    2.90    0.39
  17   1  -2    3.95    2.10
  17   1  -2    3.87    0.48
  16  -1  -2   -0.18    0.25
  16  -1  -2   -0.97    1.25
 -16  -1   2   -0.23    0.25
 -16  -1   2    1.01    2.19
 -16  -1   2    0.23    0.26
  16  -1  -2    0.08    0.20
 -16   1   2    0.04    0.26
  16   1  -2   -3.48    1.38
  16   1  -2    0.49    0.27
  16   1  -2    0.13    0.24
  15  -1  -2    0.08    0.18
  15  -1  -2    0.00    0.22
 -15  -1   2    0.11    0.22
 -15  -1   2    0.20    1.87
  15  -1  -2   -0.46    1.02
 -15  -1   2    0.39    0.21
  15   1  -2    0.05    0.24
  15   1  -2    0.23    0.22
  15   1  -2    2.02    1.31
  14  -1  -2    4.77    0.36
 -14  -1   2    5.00    0.39
  14  -1  -2    3.75    1.20
 -14  -1   2    2.97    1.65
 -14   1   2    4.38    0.40
  14   1  -2    4.90    0.44
  14   1  -2    6.18    1.41
  14   1  -2    4.52    0.38
  13  -1  -2   -1.33    0.90
  13  -1  -2    0.60    0.16
 -13  -1   2    1.47    1.44
 -13  -1   2    0.46    0.21
  13  -1  -2    0.32    0.18
 -13  -1   2    0.07    0.17
  13   1  -2    1.67    1.08
  13   1  -2    0.22    0.19
  13   1  -2    0.60    0.17
  12  -1  -2    2.44    0.30
 -12  -1   2    3.43    1.49
 -12  -1   2    2.80    0.29
 -12  -1   2    2.87    0.29
  12  -1  -2    2.62    0.25
  12  -1  -2    3.09    0.99
 -12   1   2    2.46    0.29
  12   1  -2    2.93    0.29
  12   1  -2    3.76    1.29
  12   1  -2    3.21    0.33
 -11  -1   2   14.64    1.78
  11  -1  -2   10.80    0.46
  11  -1  -2   11.07    0.42
  11  -1  -2   12.75    1.32
 -11  -1   2   11.11    0.46
 -11  -1   2   11.04    0.46
  11   1  -2   11.06    0.48
  11   1  -2   10.52    0.46
 -11   1   2   11.48    0.46
 -10  -1   2    0.23    0.82
  10  -1  -2    0.37    0.06
  10  -1  -2    0.29    0.52
 -10  -1   2    0.59    0.14
  10  -1  -2    0.45    0.11
  10  -1  -2    0.36    0.13
 -10  -1   2    0.42    0.14
  10   1  -2    0.46    0.07
  10   1  -2    0.27    0.66
  10   1  -2    0.39    0.12
 -10   1   2    0.41    0.14
  10   1  -2    0.47    0.14
 -10   1   2    0.51    0.13
   9  -1  -2    0.31    0.10
  -9  -1   2    0.38    0.76
   9  -1  -2    1.18    0.56
   9  -1  -2    0.41    0.07
   9  -1  -2    0.53    0.14
  -9  -1   2    0.34    0.11
  -9  -1   2    0.51    0.13
  -9   1   2    0.33    0.10
  -9   1   2    0.35    0.11
   9   1  -2    0.42    0.12
  -9   1   2    0.51    0.66
   9   1  -2   -0.15    0.63
   9   1  -2    0.17    0.11
   8  -1  -2   11.44    0.43
  -8  -1   2   12.48    1.30
   8  -1  -2   10.57    0.42
  -8  -1   2   12.48    0.43
   8  -1  -2   11.56    0.32
   8  -1  -2   12.70    1.01
   8   1  -2   13.55    1.22
   8   1  -2   12.05    0.42
  -8   1   2   11.78    1.08
  -8   1   2   11.85    0.37
  -8   1   2   12.15    0.40
   8   1  -2   12.66    0.43
  -7  -1   2   12.12    0.40
  -7  -1   2   11.80    0.40
  -7  -1   2   12.57    1.18
   7  -1  -2   12.61    0.90
   7  -1  -2   11.95    0.38
   7  -1  -2    9.56    0.41
   7   1  -2   12.20    0.41
  -7   1   2   12.34    0.39
   7   1  -2   12.11    0.40
   7   1  -2   10.41    1.04
  -7   1   2   11.66    0.35
  -7   1   2   12.03    0.96
  -6  -1   2   40.81    0.97
   6  -1  -2   41.50    0.95
  -6  -1   2   40.88    1.83
  -6  -1   2   40.46    0.97
   6  -1  -2   42.21    1.50
   6  -1  -2   38.66    0.92
  -6   1   2   40.74    1.53
  -6   1   2   40.15    0.92
  -6   1   2   42.27    0.96
   6   1  -2   40.97    1.78
   6   1  -2   41.21    0.97
   6   1  -2   38.68    0.97
  -5  -1   2    3.68    0.19
   5  -1  -2    3.66    0.46
   5  -1  -2    3.83    0.18
  -5  -1   2    3.83    0.19
   5  -1  -2    3.80    0.15
  -5  -1   2    3.58    0.67
   5   1  -2    3.57    0.64
  -5   1   2    3.54    0.14
   5   1  -2    3.66    0.19
  -5   1   2    4.14    0.49
   5   1  -2    3.65    0.19
  -5   1   2    3.84    0.18
   4  -1  -2   13.80    0.36
  -4  -1   2   13.58    0.93
  -4  -1   2   13.20    0.38
   4  -1  -2   13.04    0.33
  -4  -1   2   13.64    0.37
   4  -1  -2   13.47    0.63
  -4   1   2   12.93    0.32
   4   1  -2   13.10    0.88
  -4   1   2   13.25    0.65
   4   1  -2   13.74    0.37
  -4   1   2   13.74    0.37
   4   1  -2   13.31    0.38
   3  -1  -2    5.90    0.20
  -3  -1   2    5.59    0.21
   3  -1  -2    6.07    0.38
  -3  -1   2    5.58    0.63
  -3  -1   2    5.68    0.21
  -3  -1   2    5.48    0.20
  -3  -1   2    5.78    0.20
  -3   1   2    5.80    0.20
   3   1  -2    6.38    0.58
   3   1  -2    5.57    0.21
  -3   1   2    5.69    0.15
  -3   1   2    5.74    0.15
  -3   1   2    5.48    0.15
  -3   1   2    6.15    0.38
   3   1  -2    5.90    0.20
   2  -1  -2   28.48    0.77
   2  -1  -2   27.24    0.64
  -2  -1   2   27.54    1.12
   2  -1  -2   27.59    0.74
   2  -1  -2   28.60    0.59
   2  -1  -2   28.12    0.59
  -2  -1   2   28.29    0.65
  -2  -1   2   27.78    0.63
  -2  -1   2   26.81    0.64
   2   1  -2   27.83    0.65
   2   1  -2   28.15    0.63
   2   1  -2   28.76    1.13
   2   1  -2   28.06    0.65
  -2   1   2   26.85    0.59
   1  -1  -2   84.39    1.87
  -1  -1   2   81.72    1.70
   1  -1  -2   80.57    1.73
  -1  -1   2   78.36    1.73
   1  -1  -2   79.59    1.69
  -1  -1   2   87.45    2.22
   1   1  -2   82.22    1.73
  -1   1   2   79.22    1.69
  -1   1   2   84.30    1.87
   1   1  -2   80.68    1.73
  -1   1   2   82.27    1.73
   1   1  -2   82.31    2.20
   1   1  -2   81.71    1.70
   0  -1  -2    4.34    0.15
   0  -1  -2    4.20    0.33
   0  -1  -2    4.45    0.13
   0  -1   2    4.43    0.15
   0   1   2    4.31    0.13
   0   1  -2    4.34    0.15
   0   1   2    4.28    0.15
   0   1  -2    3.89    0.39
   0   1   2    3.72    0.31
  -1  -1  -2   92.82    2.35
   1  -1   2   89.93    1.93
   1  -1   2   92.60    2.34
  -1  -1  -2   91.36    1.93
  -1   1  -2   88.42    1.93
   1   1   2   94.56    2.35
  -1   1  -2   97.56    2.34
   1   1   2   89.52    1.93
   2  -1   2   37.46    0.85
  -2  -1  -2   39.05    1.37
  -2  -1  -2   38.36    0.86
   2  -1   2   38.44    1.25
  -2   1  -2   37.13    0.85
  -2   1  -2   37.68    0.83
   2   1   2   38.76    0.87
  -2   1  -2   41.24    1.26
   2   1   2   39.53    1.35
   3  -1   2   44.13    0.98
   3  -1   2   44.78    1.45
  -3  -1  -2   44.36    1.01
  -3  -1  -2   44.41    1.00
   3  -1   2   45.45    0.98
  -3  -1  -2   46.47    1.64
  -3   1  -2   42.44    0.98
  -3   1  -2   45.00    1.45
  -3   1  -2   43.99    0.97
   3   1   2   42.25    1.57
   3   1   2   44.61    1.01
  -4  -1  -2    0.63    0.10
   4  -1   2    0.58    0.08
   4  -1   2    0.65    0.30
   4  -1   2    0.64    0.09
  -4  -1  -2    0.62    0.09
  -4  -1  -2    0.98    0.43
  -4  -1  -2    0.57    0.07
  -4   1  -2    0.64    0.09
  -4   1  -2    0.61    0.08
   4   1   2    0.40    0.38
  -4   1  -2    0.58    0.30
   4   1   2    0.66    0.09
   5  -1   2   51.12    1.18
  -5  -1  -2   51.07    1.11
   5  -1   2   52.51    1.81
   5  -1   2   51.32    1.17
  -5  -1  -2   51.78    1.20
  -5  -1  -2   52.54    2.06
  -5  -1  -2   52.91    1.20
  -5   1  -2   52.96    1.86
  -5   1  -2   51.64    1.11
   5   1   2   52.18    1.21
  -5   1  -2   51.65    1.17
  -5   1  -2   51.62    1.16
   5   1   2   52.30    1.22
  -6  -1  -2    8.54    0.33
  -6  -1  -2    8.29    0.22
   6  -1   2    7.81    0.76
  -6  -1  -2    8.96    1.02
   6  -1   2    7.98    0.31
  -6  -1  -2    8.28    0.32
   6  -1   2    8.28    0.30
  -6   1  -2    8.10    0.29
   6   1   2    8.83    0.95
   6   1   2    8.25    0.32
  -6   1  -2    8.63    0.30
  -6   1  -2    8.73    0.23
   6   1   2    8.13    0.34
  -6   1  -2    7.01    0.85
  -7  -1  -2   10.22    1.19
  -7  -1  -2   11.23    0.39
   7  -1   2   11.17    0.96
   7  -1   2   10.77    0.38
   7  -1   2   10.44    0.36
  -7   1  -2    9.84    1.07
   7   1   2   10.43    0.41
  -7   1  -2   10.74    0.35
   7   1   2   11.90    1.15
   7   1   2   10.52    0.40
  -7   1  -2   10.67    0.37
   8  -1   2   14.36    0.46
  -8  -1  -2   13.89    0.48
   8  -1   2   14.34    0.48
  -8  -1  -2   13.09    1.42
   8  -1   2   13.14    1.12
  -8  -1  -2   14.96    0.48
  -8   1  -2   14.06    0.46
   8   1   2   14.20    1.31
  -8   1  -2   14.65    1.23
   8   1   2   14.13    0.50
   8   1   2   14.73    0.50
  -8   1  -2   14.31    0.44
   9  -1   2   11.66    1.22
  -9  -1  -2   12.18    0.46
  -9  -1  -2   11.59    0.44
   9  -1   2   11.43    0.44
  -9  -1  -2   12.99    1.50
   9  -1   2   11.92    0.42
  -9   1  -2   12.00    0.43
   9   1   2   11.11    0.47
   9   1   2   10.46    1.34
  -9   1  -2   11.52    0.41
   9   1   2   11.40    0.45
  -9   1  -2   13.40    1.47
 -10  -1  -2    5.82    1.35
  10  -1   2    2.69    0.88
  10  -1   2    4.28    0.28
 -10  -1  -2    4.83    0.31
 -10  -1  -2    4.46    0.32
  10  -1   2    4.21    0.31
  10   1   2    4.76    0.32
  10   1   2    4.76    0.34
 -10   1  -2    4.37    0.30
 -10   1  -2    4.32    0.27
  10   1   2    4.31    1.09
 -10   1  -2    4.64    1.05
  11  -1   2    1.77    0.21
 -11  -1  -2    1.78    1.22
  11  -1   2    1.07    0.81
 -11  -1  -2    1.99    0.23
  11  -1   2    2.04    0.25
 -11  -1  -2    2.11    0.26
 -11   1  -2    2.07    0.26
  11   1   2    1.88    0.98
 -11   1  -2    1.98    0.24
 -11   1  -2    2.01    1.03
  11   1   2    1.80    0.24
  11   1   2    1.50    0.24
 -12  -1  -2   23.37    2.41
  12  -1   2   19.13    0.67
  12  -1   2   20.14    0.71
 -12  -1  -2   20.46    0.69
  12  -1   2   18.47    1.88
  12   1   2   19.51    0.73
 -12   1  -2   20.03    2.06
  12   1   2   22.98    2.11
  12   1   2   20.46    0.71
 -12   1  -2   19.85    0.67
 -12   1  -2   20.25    0.65
 -13  -1  -2    0.80    1.57
 -13  -1  -2    0.16    0.20
  13  -1   2    0.50    0.20
  13  -1   2   -1.14    1.02
  13  -1   2    0.31    0.17
 -13  -1  -2    0.49    0.21
  13   1   2    0.14    1.20
 -13   1  -2    1.68    1.54
 -13   1  -2    0.12    0.15
  13   1   2    0.08    0.19
  14  -1   2    0.04    1.21
 -14  -1  -2    0.65    0.23
 -14  -1  -2    1.04    1.86
  14  -1   2    0.70    0.20
 -14   1  -2    0.41    0.23
  14   1   2   -0.13    1.47
  14   1   2    0.71    0.26
 -14   1  -2   -0.61    1.51
 -14   1  -2    0.50    0.19
  14   1   2    0.33    0.20
 -15  -1  -2    6.64    0.52
 -15  -1  -2    9.07    2.71
  15  -1   2    7.38    1.68
  15  -1   2    7.19    0.49
  15  -1   2    6.61    0.55
 -15   1  -2   10.99    2.43
  15   1   2    6.93    0.52
  15   1   2    5.80    1.84
 -15   1  -2    7.56    0.46
  15   1   2    7.99    0.59
 -16  -1  -2   14.38    0.67
  16  -1   2   11.29    2.07
  16  -1   2   13.53    0.68
  16  -1   2   12.82    0.74
 -16  -1  -2   14.48    3.16
 -16  -1  -2   14.10    0.78
  16   1   2   14.02    0.71
 -16   1  -2   13.10    2.70
  16   1   2   14.96    2.63
 -16   1  -2   13.47    0.69
 -16   1  -2   14.35    0.64
  16   1   2   12.37    0.75
  17  -1   2   -0.49    0.27
  17  -1   2    0.12    0.34
  17  -1   2   -5.69    3.94
 -17  -1  -2   -0.31    0.34
 -17  -1  -2   -6.37    3.01
 -17  -1  -2   -0.56    0.29
 -17   1  -2    2.81    3.09
  17   1   2    0.98    0.35
 -17   1  -2   -0.18    0.28
  17   1   2   -0.16    0.33
 -17   1  -2    0.65    0.35
  17   1   2   -0.83    2.00
  18  -1   2    5.51    0.66
  18  -1   2    5.52    0.63
 -18  -1  -2    5.23    0.62
  18  -1   2    6.30    2.81
 -18  -1  -2    3.96    0.50
 -18   1  -2    6.91    0.58
 -18   1  -2    4.52    4.21
  18   1   2    5.41    0.69
 -18   1  -2    4.59    0.50
  18   1   2    5.95    2.52
  18  -2  -2   -4.21    2.06
 -18  -2   2    0.54    0.37
  18  -2  -2    0.68    0.38
 -18  -2   2   -4.11    3.56
  18  -2  -2    0.51    0.30
 -18  -2   2    0.73    0.37
 -18   2   2   -4.44    2.66
 -18   2   2   -0.21    0.37
  18   2  -2    0.29    0.40
 -18   2   2    0.59    0.27
  18   2  -2    4.97    2.35
  18   2  -2    0.27    0.34
 -17  -2   2    2.81    0.41
 -17  -2   2    5.81    3.11
  17  -2  -2    3.84    0.45
  17  -2  -2    4.57    1.78
 -17  -2   2    4.26    0.45
  17  -2  -2    3.62    0.45
 -17   2   2    3.05    2.28
  17   2  -2    4.19    0.54
 -17   2   2    4.32    0.40
 -17   2   2    3.86    0.69
  17   2  -2    6.87    2.50
  17   2  -2    4.14    0.50
 -16  -2   2    6.44    2.77
 -16  -2   2    3.91    0.49
  16  -2  -2    3.81    1.54
 -16  -2   2    4.54    0.50
  16  -2  -2    4.45    0.41
  16  -2  -2    4.00    0.47
  16   2  -2    5.88    1.95
 -16   2   2    4.01    0.36
  16   2  -2    4.68    0.50
 -16   2   2    2.24    2.05
 -16   2   2    3.31    0.39
  16   2  -2    5.16    0.51
 -15  -2   2    4.43    2.25
  15  -2  -2    1.28    0.22
  15  -2  -2   -1.29    1.22
  15  -2  -2    1.66    0.28
  15   2  -2    1.63    0.32
 -15   2   2    3.20    1.64
  15   2  -2    1.32    0.28
  15   2  -2    4.30    1.72
 -15   2   2    1.27    0.20
 -14  -2   2   18.01    0.70
  14  -2  -2   17.29    0.68
  14  -2  -2   17.41    0.62
  14  -2  -2   19.91    1.85
 -14  -2   2   17.22    2.61
  14   2  -2   17.18    0.74
  14   2  -2   16.56    2.24
 -14   2   2   21.11    2.42
 -14   2   2   18.03    0.58
  14   2  -2   17.38    0.74
 -14   2   2   18.29    0.68
 -13  -2   2   -1.81    1.49
  13  -2  -2    0.15    0.17
  13  -2  -2   -0.63    0.84
 -13  -2   2    0.33    0.19
  13  -2  -2    0.11    0.13
 -13   2   2    0.81    1.13
 -13   2   2   -0.04    0.12
 -13   2   2    0.11    0.18
  13   2  -2    1.21    1.11
  13   2  -2    0.10    0.17
  12  -2  -2   30.30    1.84
 -12  -2   2   29.69    2.66
  12  -2  -2   30.55    0.89
 -12  -2   2   30.53    0.91
  12  -2  -2   30.69    0.72
  12  -2  -2   29.82    0.83
 -12   2   2   31.32    0.80
  12   2  -2   30.74    0.94
  12   2  -2   29.63    0.93
 -12   2   2   30.30    0.88
 -12   2   2   33.57    2.14
  12   2  -2   32.89    2.43
  12   2  -2   29.78    0.71
 -11  -2   2    1.73    0.23
  11  -2  -2    1.70    0.74
  11  -2  -2    1.42    0.17
 -11  -2   2    1.65    0.23
  11  -2  -2    1.40    0.20
  11  -2  -2    1.19    0.14
 -11  -2   2    2.06    1.23
  11   2  -2    1.85    0.25
  11   2  -2    1.34    0.14
 -11   2   2    1.40    0.18
  11   2  -2    0.43    0.91
  11   2  -2    1.19    0.21
 -11   2   2    1.31    0.15
 -11   2   2    1.32    0.90
  10  -2  -2   16.01    0.44
 -10  -2   2   13.78    1.83
  10  -2  -2   15.91    1.23
 -10  -2   2   16.71    0.57
  10  -2  -2   15.54    0.49
  10  -2  -2   15.70    0.53
 -10  -2   2   15.83    0.55
  10   2  -2   16.24    0.58
 -10   2   2   16.26    0.47
  10   2  -2   19.86    1.76
  10   2  -2   15.99    0.58
  10   2  -2   16.39    0.44
 -10   2   2   15.99    0.53
 -10   2   2   15.46    1.40
   9  -2  -2    0.47    0.50
   9  -2  -2    0.30    0.08
  -9  -2   2    0.06    0.12
   9  -2  -2    0.20    0.12
  -9  -2   2    0.38    0.70
  -9  -2   2    0.08    0.10
   9  -2  -2    0.46    0.10
   9   2  -2    0.44    0.14
  -9   2   2    0.53    0.57
   9   2  -2    0.33    0.13
  -9   2   2    0.38    0.12
   9   2  -2    0.42    0.09
   9   2  -2    0.43    0.76
  -9   2   2    0.22    0.08
  -8  -2   2   94.69    2.16
   8  -2  -2   96.86    2.76
   8  -2  -2   93.81    2.06
  -8  -2   2   96.04    3.57
   8  -2  -2   93.37    2.10
  -8  -2   2   99.81    2.15
   8  -2  -2   94.47    2.06
  -8   2   2   95.51    2.04
  -8   2   2   92.94    2.85
   8   2  -2   93.29    2.06
   8   2  -2   98.15    2.18
   8   2  -2   93.92    2.16
  -8   2   2   96.80    2.11
   8   2  -2   98.52    3.49
  -7  -2   2    1.17    0.72
  -7  -2   2    0.47    0.11
   7  -2  -2    1.39    0.38
   7  -2  -2    0.52    0.09
   7  -2  -2    0.57    0.10
   7  -2  -2    0.44    0.08
  -7  -2   2    0.73    0.14
   7   2  -2    0.06    0.58
  -7   2   2    0.50    0.07
   7   2  -2    0.48    0.12
   7   2  -2    0.46    0.12
   7   2  -2    0.58    0.10
  -7   2   2    0.66    0.11
  -7   2   2    0.63    0.43
  -6  -2   2   47.01    1.10
  -6  -2   2   49.19    2.19
   6  -2  -2   46.40    1.02
  -6  -2   2   46.88    1.12
   6  -2  -2   46.20    1.43
   6  -2  -2   45.85    1.07
   6  -2  -2   45.23    1.06
   6   2  -2   48.06    1.06
   6   2  -2   46.63    1.11
  -6   2   2   45.17    1.00
  -6   2   2   47.29    1.08
   6   2  -2   46.51    1.13
   6   2  -2   47.15    2.09
  -6   2   2   46.09    1.51
  -5  -2   2    0.27    0.10
   5  -2  -2    0.29    0.07
  -5  -2   2    0.73    0.55
   5  -2  -2    0.26    0.05
   5  -2  -2    0.31    0.21
   5  -2  -2    0.37    0.08
  -5  -2   2    0.29    0.08
  -5   2   2    0.55    0.23
   5   2  -2    0.30    0.10
   5   2  -2    0.48    0.39
  -5   2   2    0.33    0.09
  -5   2   2    0.23    0.04
   5   2  -2    0.42    0.10
   4  -2  -2    0.62    0.08
   4  -2  -2    0.66    0.05
  -4  -2   2    0.61    0.09
   4  -2  -2    0.59    0.14
   4  -2  -2    0.56    0.08
  -4  -2   2    1.08    0.51
  -4  -2   2    0.57    0.11
   4   2  -2    0.38    0.44
   4   2  -2    0.65    0.10
  -4   2   2    0.34    0.15
   4   2  -2    0.60    0.10
  -3  -2   2    2.97    0.14
   3  -2  -2    2.83    0.15
   3  -2  -2    2.75    0.14
  -3  -2   2    3.05    0.17
  -3  -2   2    2.84    0.16
  -3  -2   2    3.87    0.61
  -3  -2   2    2.97    0.17
   3  -2  -2    2.90    0.14
   3   2  -2    3.06    0.15
   2  -2  -2    1.20    0.12
   2  -2  -2    1.12    0.14
  -2  -2   2    1.07    0.12
  -2  -2   2    1.19    0.09
  -2  -2   2    1.20    0.42
   2  -2  -2    1.13    0.10
  -2  -2   2    1.13    0.12
  -2  -2   2    1.11    0.11
  -2   2   2    1.33    0.10
  -2   2   2    1.17    0.11
   2   2  -2    1.24    0.10
   1  -2  -2    4.61    0.18
   1  -2  -2    4.54    0.13
  -1  -2   2    4.29    0.63
  -1  -2   2    4.42    0.18
   1  -2  -2    4.74    0.34
  -1  -2   2    4.49    0.18
   1  -2  -2    4.38    0.19
  -1  -2   2    4.68    0.14
  -1   2   2    4.58    0.13
  -1   2   2    4.47    0.18
   1   2  -2    4.47    0.14
   1   2  -2    4.62    0.18
   1   2  -2    4.76    0.18
   0  -2   2    3.75    0.50
   0  -2  -2    3.11    0.13
   0  -2  -2    2.70    0.38
   0  -2  -2    3.04    0.15
   0  -2   2    3.15    0.14
   0  -2  -2    3.08    0.16
   0  -2   2    2.94    0.14
   0  -2   2    3.22    0.09
   0   2  -2    3.12    0.54
   0   2   2    3.25    0.15
   0   2   2    2.90    0.36
   0   2  -2    3.03    0.09
   0   2   2    3.13    0.13
   0   2  -2    3.28    0.15
   0   2  -2    3.17    0.15
   1  -2   2    9.22    0.26
  -1  -2  -2    8.76    0.28
   1  -2   2    9.45    0.26
  -1  -2  -2    8.89    0.63
  -1  -2  -2    9.11    0.27
   1   2   2    9.56    0.27
  -1   2  -2    9.12    0.29
  -1   2  -2    9.02    0.26
   1   2   2    8.64    0.63
   1   2   2    9.69    0.29
  -1   2  -2    9.29    0.74
  -2  -2  -2    0.13    0.06
   2  -2   2    0.63    0.31
   2  -2   2    0.15    0.05
  -2  -2  -2    0.20    0.06
  -2  -2  -2    0.28    0.45
  -2   2  -2    0.13    0.05
   2   2   2    0.01    0.28
   2   2   2    0.20    0.07
  -2   2  -2    0.14    0.03
  -2   2  -2    0.03    0.06
   3  -2   2    1.99    0.40
  -3  -2  -2    2.12    0.16
   3  -2   2    2.08    0.11
  -3  -2  -2    2.28    0.15
   3  -2   2    2.22    0.12
  -3  -2  -2    2.35    0.14
  -3  -2  -2    2.53    0.55
   3   2   2    2.23    0.15
  -3   2  -2    1.99    0.14
   3   2   2    1.80    0.47
  -3   2  -2    2.29    0.10
   4  -2   2   30.42    0.70
   4  -2   2   30.99    1.22
   4  -2   2   28.85    0.70
  -4  -2  -2   30.60    0.77
  -4  -2  -2   31.43    0.76
  -4  -2  -2   31.40    1.54
  -4  -2  -2   30.43    0.72
  -4   2  -2   30.46    0.69
  -4   2  -2   29.90    0.72
   4   2   2   31.10    0.77
   4   2   2   29.26    1.46
  -5  -2  -2   68.98    2.57
  -5  -2  -2   67.22    1.48
  -5  -2  -2   67.34    1.54
   5  -2   2   66.19    1.48
   5  -2   2   66.17    1.48
   5  -2   2   69.65    2.14
  -5  -2  -2   69.02    1.54
  -5   2  -2   67.95    1.46
   5   2   2   68.96    1.55
   5   2   2   65.87    2.47
  -5   2  -2   67.00    1.48
   6  -2   2   31.04    0.77
   6  -2   2   32.78    0.78
  -6  -2  -2   33.03    0.84
  -6  -2  -2   32.85    0.76
  -6  -2  -2   31.76    0.84
   6  -2   2   29.59    1.39
  -6  -2  -2   32.82    1.82
   6   2   2   33.41    0.85
   6   2   2   32.33    1.75
  -6   2  -2   31.99    0.76
  -6   2  -2   32.36    0.77
   6   2   2   32.06    0.86
   7  -2   2   36.28    0.89
  -7  -2  -2   36.51    0.95
   7  -2   2   36.07    0.90
   7  -2   2   36.74    1.60
  -7  -2  -2   36.86    0.84
  -7  -2  -2   36.27    2.05
  -7  -2  -2   38.06    0.95
  -7   2  -2   37.37    0.85
   7   2   2   37.23    1.98
   7   2   2   37.60    0.97
   7   2   2   35.51    0.97
  -7   2  -2   36.86    0.88
  -8  -2  -2    0.25    0.12
   8  -2   2    0.08    0.08
  -8  -2  -2    0.25    0.11
   8  -2   2    0.32    0.54
  -8  -2  -2    0.55    0.64
   8  -2   2    0.28    0.12
  -8   2  -2    0.28    0.07
   8   2   2    0.13    0.14
  -8   2  -2    0.35    0.10
   8   2   2    0.33    0.12
   8   2   2   -0.24    0.64
  -9  -2  -2   29.75    0.84
  -9  -2  -2   28.58    0.83
  -9  -2  -2   31.16    2.19
   9  -2   2   28.19    1.58
   9  -2   2   28.84    0.78
   9  -2   2   29.24    0.80
   9   2   2   30.00    0.87
  -9   2  -2   29.43    0.77
   9   2   2   28.27    0.85
   9   2   2   31.59    2.03
 -10  -2  -2    2.37    0.28
  10  -2   2    2.86    0.27
 -10  -2  -2    3.15    0.29
  10  -2   2    2.63    0.76
  10  -2   2    2.78    0.23
 -10  -2  -2    1.82    0.99
  10   2   2    3.37    0.32
 -10   2  -2    3.03    0.25
  10   2   2    1.44    1.00
  10   2   2    2.64    0.28
  11  -2   2   14.16    0.55
 -11  -2  -2   15.18    0.57
 -11  -2  -2   14.58    0.58
  11  -2   2   15.70    1.57
  11  -2   2   13.89    0.52
 -11  -2  -2   15.54    2.08
  11   2   2   15.79    0.61
 -11   2  -2   14.97    2.02
 -11   2  -2   14.32    0.52
  11   2   2   18.16    1.88
  11   2   2   14.63    0.61
  12  -2   2    1.26    0.20
  12  -2   2    1.39    1.06
  12  -2   2    1.70    0.25
 -12  -2  -2    1.41    0.24
 -12  -2  -2    1.03    1.50
  12   2   2    1.89    0.27
 -12   2  -2    1.30    0.21
 -12   2  -2    1.89    1.13
  12   2   2    1.94    1.18
  12   2   2    1.56    0.27
  13  -2   2    1.61    1.14
  13  -2   2    1.85    0.24
 -13  -2  -2    1.41    0.26
 -13  -2  -2    0.48    1.77
  13  -2   2    1.53    0.27
  13   2   2    1.71    0.29
  13   2   2    0.56    1.23
 -13   2  -2    2.70    1.49
  13   2   2    1.94    0.30
 -13   2  -2    1.58    0.23
  14  -2   2    1.18    0.23
 -14  -2  -2    1.38    0.27
  14  -2   2    2.57    1.19
 -14  -2  -2    1.40    0.30
 -14  -2  -2    0.60    2.19
  14  -2   2    1.30    0.28
  14   2   2    1.51    0.34
 -14   2  -2    2.16    1.67
 -14   2  -2    1.66    0.27
  14   2   2    1.28    0.29
  14   2   2    2.65    1.57
  15  -2   2    0.02    0.25
  15  -2   2    0.81    1.45
 -15  -2  -2    0.03    0.25
 -15  -2  -2    0.35    0.27
 -15  -2  -2    1.97    2.50
  15  -2   2   -0.14    0.20
  15   2   2   -0.22    0.27
 -15   2  -2   -2.81    1.61
  15   2   2    0.40    1.86
  15   2   2   -0.10    0.24
 -16  -2  -2    2.09    0.36
  16  -2   2    1.32    0.29
  16  -2   2    0.42    1.70
  16  -2   2    1.22    0.34
 -16  -2  -2    1.25    0.33
  16   2   2   -0.51    1.81
  16   2   2    2.10    0.35
 -16   2  -2    2.32    2.12
 -16   2  -2    1.82    0.33
  16   2   2    2.40    0.44
  17  -2   2    2.71    0.37
 -17  -2  -2    2.91    0.44
  17  -2   2    2.49    2.02
 -17  -2  -2   16.52    3.92
 -17  -2  -2    3.23    0.42
  17  -2   2    3.57    0.46
 -17   2  -2    8.96    3.15
  17   2   2    2.68    0.46
 -17   2  -2    2.55    0.40
  17   2   2    4.22    2.35
  18  -2   2    0.62    2.38
  18  -2   2    0.91    0.44
 -18  -2  -2    0.57    0.40
  18  -2   2    1.54    0.37
 -18   2  -2    1.10    0.41
  18   2   2    1.69    0.43
  18   2   2   -1.64    2.75
  18  -3  -2   16.87    0.87
  18  -3  -2   18.21    0.76
  18  -3  -2   15.23    2.55
 -18  -3   2   12.50    5.34
 -18  -3   2   16.77    0.89
 -18   3   2   14.46    0.87
  18   3  -2   14.98    0.90
  18   3  -2   18.00    3.38
  18   3  -2   15.73    0.94
 -18   3   2   20.17    3.20
 -18   3   2   16.66    0.67
  17  -3  -2   -2.75    1.79
 -17  -3   2   -2.33    3.98
  17  -3  -2   -0.28    0.30
  17  -3  -2   -0.02    0.25
 -17  -3   2    0.28    0.34
 -17  -3   2    0.10    0.33
 -17   3   2    2.37    2.27
 -17   3   2    0.75    0.35
  17   3  -2    0.48    0.37
  17   3  -2    0.71    2.16
 -17   3   2    0.09    0.23
  17   3  -2   -0.09    0.32
 -16  -3   2    8.94    0.64
  16  -3  -2    9.98    0.52
  16  -3  -2    8.59    1.75
  16  -3  -2    8.92    0.59
 -16  -3   2   10.24    0.65
 -16   3   2   10.80    2.11
 -16   3   2   10.80    0.63
  16   3  -2   12.94    2.44
 -16   3   2   10.25    0.47
  16   3  -2    9.50    0.69
  16   3  -2    8.59    0.66
 -15  -3   2    0.35    0.26
 -15  -3   2    0.39    0.25
  15  -3  -2    0.38    0.19
 -15  -3   2    0.24    2.58
  15  -3  -2   -2.98    1.21
  15  -3  -2    0.31    0.23
 -15   3   2    0.80    0.18
  15   3  -2    0.95    0.31
  15   3  -2    1.87    1.68
 -15   3   2    1.31    1.58
  15   3  -2    0.60    0.27
 -15   3   2    0.78    0.28
  14  -3  -2    6.70    1.33
  14  -3  -2    8.21    0.49
  14  -3  -2    7.79    0.41
 -14  -3   2    9.96    2.49
 -14  -3   2    8.38    0.53
 -14   3   2    5.93    1.52
 -14   3   2    8.05    0.50
  14   3  -2   11.00    2.05
  14   3  -2    8.56    0.53
  14   3  -2    8.51    0.28
  14   3  -2    8.86    0.57
 -14   3   2    8.44    0.37
  13  -3  -2    1.52    0.94
 -13  -3   2    0.84    0.24
  13  -3  -2    0.94    0.13
 -13  -3   2    0.54    1.78
  13  -3  -2    0.76    0.22
  13  -3  -2    0.95    0.17
 -13   3   2    1.14    1.18
 -13   3   2    1.14    0.24
  13   3  -2    1.80    1.37
  13   3  -2    0.75    0.27
  13   3  -2    0.91    0.13
 -13   3   2    0.76    0.14
  13   3  -2    1.15    0.25
 -12  -3   2    1.87    1.63
 -12  -3   2   -0.08    0.16
  12  -3  -2   -0.09    0.15
 -12  -3   2   -0.11    0.16
  12  -3  -2    0.01    0.10
  12  -3  -2    0.06    0.11
  12  -3  -2   -0.12    0.76
  12   3  -2   -0.25    0.19
  12   3  -2   -0.57    1.18
 -12   3   2   -0.27    0.15
 -12   3   2   -0.35    0.90
  12   3  -2    0.02    0.16
  12   3  -2   -0.08    0.09
 -12   3   2   -0.02    0.10
 -11  -3   2    8.67    0.44
  11  -3  -2    8.34    0.39
  11  -3  -2    8.31    0.32
  11  -3  -2    8.53    0.34
 -11  -3   2    9.64    1.87
 -11  -3   2    8.21    0.44
  11  -3  -2    9.11    1.09
  11   3  -2    8.60    0.46
 -11   3   2   10.85    1.32
 -11   3   2    8.33    0.30
 -11   3   2    8.55    0.41
  11   3  -2    6.57    1.45
  11   3  -2    8.21    0.32
  11   3  -2    7.86    0.46
  10  -3  -2    0.37    0.54
 -10  -3   2   -0.07    1.21
  10  -3  -2    0.31    0.13
 -10  -3   2    0.06    0.13
  10  -3  -2    0.23    0.09
  10  -3  -2    0.28    0.10
 -10  -3   2    0.19    0.16
  10   3  -2    0.15    0.10
 -10   3   2    0.26    0.08
 -10   3   2   -0.16    0.62
  10   3  -2    0.16    0.15
  10   3  -2   -0.05    0.14
  10   3  -2    0.34    0.90
 -10   3   2    0.25    0.14
  -9  -3   2    2.12    0.24
  -9  -3   2    1.79    0.22
  -9  -3   2    0.11    1.04
   9  -3  -2    1.63    0.20
   9  -3  -2    2.35    0.53
   9  -3  -2    1.60    0.14
   9  -3  -2    1.67    0.18
   9   3  -2    1.27    0.17
   9   3  -2    1.67    0.21
   9   3  -2    1.46    0.21
  -9   3   2    1.66    0.13
   9   3  -2    0.90    0.84
  -9   3   2    1.63    0.19
  -9   3   2    1.62    0.60
  -8  -3   2   22.26    1.92
   8  -3  -2   19.17    0.49
  -8  -3   2   19.86    0.60
   8  -3  -2   19.91    0.56
   8  -3  -2   20.93    0.97
   8  -3  -2   19.36    0.55
  -8  -3   2   20.36    0.64
   8   3  -2   19.30    0.55
  -8   3   2   20.92    1.08
   8   3  -2   19.59    0.64
   8   3  -2   19.44    0.62
  -8   3   2   20.10    0.57
  -8   3   2   19.66    0.47
   8   3  -2   17.25    1.62
  -7  -3   2    4.47    0.28
  -7  -3   2    4.16    0.25
   7  -3  -2    4.30    0.23
   7  -3  -2    4.11    0.16
  -7  -3   2    3.40    0.90
   7  -3  -2    4.47    0.22
   7  -3  -2    4.42    0.51
  -7   3   2    4.14    0.24
  -7   3   2    3.91    0.51
   7   3  -2    4.38    0.23
   7   3  -2    4.81    0.95
   7   3  -2    4.18    0.27
  -7   3   2    4.23    0.14
   7   3  -2    4.47    0.28
   6  -3  -2   92.37    2.10
  -6  -3   2   87.58    2.01
  -6  -3   2   88.98    3.33
   6  -3  -2   89.16    1.92
   6  -3  -2   87.23    1.85
   6  -3  -2   87.14    1.96
  -6  -3   2   88.21    1.96
   6   3  -2   92.21    1.99
  -6   3   2   88.46    2.14
   6   3  -2   87.13    2.01
   6   3  -2   88.07    1.96
   6   3  -2   85.98    3.23
  -5  -3   2    4.69    0.96
  -5  -3   2    5.42    0.24
   5  -3  -2    5.50    0.24
   5  -3  -2    5.05    0.21
  -5  -3   2    5.18    0.27
   5  -3  -2    5.17    0.25
   5   3  -2    5.01    0.27
   5   3  -2    5.45    0.88
   5   3  -2    5.40    0.26
   5   3  -2    5.62    0.25
  -4  -3   2   31.92    1.75
   4  -3  -2   33.99    0.86
  -4  -3   2   35.53    0.83
   4  -3  -2   36.78    0.81
   4  -3  -2   36.44    0.85
  -4  -3   2   34.68    0.88
  -4  -3   2   34.23    0.88
   4   3  -2   35.70    0.85
   4   3  -2   34.32    1.76
   4   3  -2   35.02    0.88
   4   3  -2   35.20    0.87
  -3  -3   2   43.32    1.09
   3  -3  -2   43.55    1.00
  -3  -3   2   43.16    1.02
  -3  -3   2   43.39    0.97
  -3  -3   2   42.80    1.03
  -3  -3   2   43.96    1.89
   3  -3  -2   41.63    1.02
   3   3  -2   38.93    1.81
   3   3  -2   44.87    0.99
   3   3  -2   42.66    1.03
   2  -3  -2    2.01    0.09
   2  -3  -2    1.85    0.14
  -2  -3   2    1.61    0.14
  -2  -3   2    2.22    0.58
  -2  -3   2    1.62    0.15
   2  -3  -2    1.81    0.16
  -2  -3   2    1.76    0.15
   2  -3  -2    1.94    0.27
   2  -3  -2    2.00    0.08
  -2  -3   2    1.94    0.12
   2   3  -2    1.94    0.16
  -2   3   2    2.09    0.27
  -2   3   2    2.10    0.14
   2   3  -2    2.09    0.13
   2   3  -2    2.71    0.62
  -1  -3   2    1.74    0.09
   1  -3  -2    1.74    0.16
  -1  -3   2    1.88    0.13
   1  -3  -2    1.65    0.13
   1  -3  -2    1.80    0.10
  -1  -3   2    1.87    0.14
  -1  -3   2    2.06    0.52
   1  -3  -2    1.77    0.35
  -1   3   2    1.95    0.16
   1   3  -2    1.76    0.11
   1   3  -2    1.63    0.15
  -1   3   2    1.91    0.33
   1   3  -2    1.90    0.53
  -1   3   2    1.71    0.13
  -1   3   2    1.66    0.09
   0  -3   2    8.25    0.19
   0  -3  -2    7.62    0.29
   0  -3  -2    8.95    0.66
   0  -3  -2    8.33    0.24
   0  -3   2    7.72    0.26
   0  -3   2    7.81    0.26
   0  -3   2    8.34    0.81
   0   3  -2    7.77    0.21
   0   3  -2    8.90    0.81
   0   3   2    7.51    0.61
   0   3   2    7.49    0.29
   0   3  -2    8.04    0.26
   0   3   2    8.16    0.27
   0   3  -2    7.82    0.30
   0   3   2    7.63    0.24
   1  -3   2   61.44    1.29
   1  -3   2   60.12    1.34
  -1  -3  -2   61.02    1.35
  -1  -3  -2   63.46    1.40
  -1  -3  -2   59.15    1.99
   1  -3   2   60.85    1.34
   1   3   2   61.85    1.98
  -1   3  -2   57.54    1.99
   1   3   2   63.01    1.38
   1   3   2   61.37    1.39
  -1   3  -2   62.12    1.35
  -1   3  -2   60.89    1.40
   1   3   2   61.72    1.35
  -2  -3  -2    2.60    0.16
  -2  -3  -2    2.66    0.18
  -2  -3  -2    2.94    0.58
   2  -3   2    2.60    0.11
   2  -3   2    2.39    0.14
  -2   3  -2    2.24    0.49
  -2   3  -2    1.98    0.44
   2   3   2    2.70    0.18
   2   3   2    2.21    0.51
  -2   3  -2    2.62    0.14
  -2   3  -2    2.32    0.14
   2   3   2    2.48    0.16
  -2   3  -2    2.54    0.18
   3  -3   2   99.63    2.76
   3  -3   2   91.11    2.13
  -3  -3  -2  100.06    2.15
  -3  -3  -2  100.09    2.15
  -3  -3  -2   99.42    3.11
  -3  -3  -2   96.57    2.14
   3   3   2   97.06    2.15
   3   3   2   96.90    3.04
   3   3   2  101.20    2.14
  -3   3  -2   98.14    2.15
  -3   3  -2   96.78    2.09
  -3   3  -2  101.65    2.70
  -3   3  -2   98.47    2.09
  -4  -3  -2  103.66    2.24
   4  -3   2   98.31    2.13
  -4  -3  -2  103.34    2.24
  -4  -3  -2  103.24    3.33
   4  -3   2  102.36    2.85
  -4  -3  -2  100.24    2.22
   4  -3   2   99.21    2.16
  -4   3  -2  103.69    2.79
   4   3   2   99.23    2.24
  -4   3  -2  101.29    2.17
   4   3   2  102.51    2.21
  -4   3  -2   99.26    2.17
  -4   3  -2  101.46    2.12
   4   3   2  107.41    3.32
  -4   3  -2  101.56    2.22
  -5  -3  -2   12.29    0.43
  -5  -3  -2   12.70    1.27
  -5  -3  -2   12.87    0.44
   5  -3   2   12.29    0.90
  -5  -3  -2   12.62    0.40
   5  -3   2   12.50    0.36
   5  -3   2   12.31    0.34
   5   3   2   12.65    0.39
  -5   3  -2   12.46    0.36
  -5   3  -2   12.60    0.33
   5   3   2   13.13    1.26
  -5   3  -2   12.37    0.40
   5   3   2   12.12    0.43
  -5   3  -2   12.21    0.85
  -6  -3  -2   59.40    1.36
   6  -3   2   60.32    2.08
   6  -3   2   58.29    1.33
  -6  -3  -2   59.25    1.42
   6  -3   2   59.28    1.33
  -6  -3  -2   60.31    1.43
  -6  -3  -2   59.10    2.65
  -6   3  -2   62.48    2.07
   6   3   2   59.63    2.56
  -6   3  -2   59.65    1.34
  -6   3  -2   60.43    1.32
  -6   3  -2   59.31    1.37
   6   3   2   60.84    1.44
   7  -3   2    3.88    0.22
  -7  -3  -2    4.38    0.22
  -7  -3  -2    4.59    1.14
   7  -3   2    3.34    0.66
   7  -3   2    3.86    0.21
  -7  -3  -2    4.05    0.27
  -7  -3  -2    4.20    0.28
   7   3   2    4.31    0.92
  -7   3  -2    3.85    0.22
   7   3   2    3.98    0.28
  -7   3  -2    4.07    0.20
  -7   3  -2    4.01    0.70
  -7   3  -2    4.30    0.21
   8  -3   2   29.54    0.76
  -8  -3  -2   30.64    0.86
  -8  -3  -2   29.62    0.75
  -8  -3  -2   29.98    0.85
  -8  -3  -2   32.37    2.24
   8  -3   2   31.44    1.60
   8  -3   2   29.86    0.78
  -8   3  -2   30.51    0.76
  -8   3  -2   29.82    0.75
   8   3   2   30.39    0.87
  -8   3  -2   30.58    0.76
   8   3   2   30.14    2.02
  -8   3  -2   29.29    1.59
  -9  -3  -2   22.66    2.19
  -9  -3  -2   23.59    0.76
   9  -3   2   22.57    0.65
  -9  -3  -2   23.34    0.74
   9  -3   2   22.99    0.67
   9  -3   2   23.09    1.48
  -9   3  -2   23.39    0.61
   9   3   2   26.68    1.90
   9   3   2   24.12    0.76
  -9   3  -2   23.57    0.64
  -9   3  -2   24.01    0.64
  -9   3  -2   25.42    1.58
 -10  -3  -2    1.38    0.21
  10  -3   2    1.11    0.16
  10  -3   2    1.85    0.82
 -10  -3  -2    2.49    1.43
 -10  -3  -2    1.00    0.19
  10  -3   2    1.51    0.21
  10   3   2    1.84    0.26
  10   3   2    1.38    0.24
 -10   3  -2    2.12    0.85
  10   3   2    2.53    1.11
 -10   3  -2    1.56    0.19
 -10   3  -2    1.71    0.19
  11  -3   2   22.35    0.71
 -11  -3  -2   23.72    0.84
  11  -3   2   23.75    0.73
 -11  -3  -2   20.41    2.62
 -11  -3  -2   23.87    0.78
  11  -3   2   23.05    1.75
  11   3   2   24.03    0.81
  11   3   2   25.49    2.11
 -11   3  -2   23.71    0.70
 -11   3  -2   26.58    1.95
 -11   3  -2   23.73    0.68
  11   3   2   23.00    0.82
 -12  -3  -2    9.54    0.51
  12  -3   2    9.56    0.47
  12  -3   2    8.66    0.52
  12  -3   2    7.79    1.28
 -12   3  -2   10.06    0.41
  12   3   2    9.15    0.52
 -12   3  -2   10.91    1.61
  12   3   2    9.24    0.54
 -12   3  -2    9.82    0.44
  12   3   2   10.64    1.83
  13  -3   2   17.72    0.66
  13  -3   2   19.40    1.96
 -13  -3  -2   17.98    2.81
 -13  -3  -2   16.69    0.69
 -13   3  -2   16.88    0.59
  13   3   2   16.26    0.72
 -13   3  -2   16.88    0.62
 -13   3  -2   17.29    2.22
  13   3   2   17.60    2.33
  14  -3   2   11.52    0.58
 -14  -3  -2   11.01    0.61
 -14  -3  -2    6.21    2.70
  14  -3   2   11.71    1.76
 -14   3  -2   10.78    0.48
  14   3   2    9.57    2.09
 -14   3  -2   10.10    0.59
  14   3   2   11.42    0.62
 -14   3  -2   13.46    2.01
 -15  -3  -2    2.80    0.39
  15  -3   2    1.59    1.49
  15  -3   2    2.97    0.39
 -15  -3  -2    2.99    2.80
 -15  -3  -2    2.80    0.39
 -15   3  -2    2.89    0.36
  15   3   2    2.62    0.37
 -15   3  -2    2.83    0.33
  15   3   2    4.68    2.00
 -15   3  -2    2.96    1.91
 -16  -3  -2   23.96    0.97
  16  -3   2   32.69    3.01
 -16  -3  -2   24.29    0.97
  16   3   2   25.25    1.03
 -16   3  -2   24.59    3.06
  16   3   2   25.75    3.29
 -16   3  -2   23.03    0.97
 -16   3  -2   23.59    0.81
  17  -3   2    5.53    2.24
 -17  -3  -2    1.28    0.42
 -17  -3  -2    0.36    3.89
  17  -3   2    1.50    0.41
 -17  -3  -2    0.63    0.40
  17   3   2    1.79    2.40
 -17   3  -2    4.83    2.79
 -17   3  -2    1.22    0.37
 -17   3  -2    1.23    0.26
  17   3   2    1.59    0.60
  17  -4  -2    3.67    0.45
  17  -4  -2    3.77    0.44
 -17  -4   2    8.63    4.11
 -17  -4   2    3.37    0.45
 -17  -4   2    2.89    0.44
  17  -4  -2    6.50    2.03
 -17   4   2    3.18    0.30
  17   4  -2    4.08    0.71
  17   4  -2    1.30    2.50
 -17   4   2    2.77    2.16
 -17   4   2    4.30    0.49
  17   4  -2    3.63    0.52
 -17   4   2    3.80    0.40
 -16  -4   2    0.40    0.33
 -16  -4   2    1.42    0.36
  16  -4  -2    3.16    1.65
 -16  -4   2   -2.32    4.00
  16  -4  -2    1.00    0.24
  16   4  -2    2.74    2.10
 -16   4   2    2.24    1.84
  16   4  -2    1.11    0.37
 -16   4   2    1.29    0.41
  16   4  -2    1.34    0.36
 -16   4   2    1.10    0.22
 -15  -4   2    0.50    0.30
  15  -4  -2    2.90    1.35
  15  -4  -2   -0.13    0.25
 -15  -4   2   -1.39    2.94
  15  -4  -2    0.25    0.26
 -15  -4   2    0.01    0.27
 -15   4   2   -0.07    0.29
  15   4  -2    0.91    0.34
  15   4  -2    0.86    1.86
  15   4  -2   -0.08    0.26
 -15   4   2    0.54    0.17
 -15   4   2   -0.13    1.52
  14  -4  -2   20.29    0.62
  14  -4  -2   20.33    1.95
  14  -4  -2   18.96    0.71
 -14  -4   2   19.28    0.80
 -14  -4   2   17.16    3.14
 -14  -4   2   19.71    0.78
  14   4  -2   20.02    0.85
 -14   4   2   19.52    0.57
  14   4  -2   19.79    0.57
 -14   4   2   22.34    2.12
  14   4  -2   17.69    0.81
  14   4  -2   19.72    2.71
 -14   4   2   18.18    0.80
  13  -4  -2   -0.12    0.18
 -13  -4   2   -2.74    2.00
  13  -4  -2    0.17    0.14
 -13  -4   2   -0.27    0.23
  13  -4  -2   -1.10    0.90
  13  -4  -2   -0.07    0.13
 -13   4   2   -0.28    0.12
 -13   4   2   -2.00    0.99
  13   4  -2    0.00    0.12
  13   4  -2   -0.49    0.21
  13   4  -2   -0.31    0.24
 -13   4   2    0.58    0.24
  13   4  -2    2.11    1.57
  12  -4  -2    2.08    0.83
  12  -4  -2    2.41    0.26
  12  -4  -2    2.27    0.24
 -12  -4   2    0.64    1.96
 -12  -4   2    2.51    0.31
 -12  -4   2    1.75    0.28
  12  -4  -2    2.07    0.21
 -12   4   2    1.67    0.18
 -12   4   2    2.34    0.96
  12   4  -2    2.09    1.47
  12   4  -2    2.02    0.22
  12   4  -2    2.27    0.32
 -12   4   2    2.03    0.27
  12   4  -2    2.12    0.35
 -11  -4   2    0.32    0.19
  11  -4  -2    0.37    0.14
  11  -4  -2    0.13    0.15
  11  -4  -2    0.43    0.70
 -11  -4   2   -0.07    0.17
  11  -4  -2    0.06    0.10
  11   4  -2    0.01    0.20
 -11   4   2    2.06    0.78
  11   4  -2    0.09    0.19
  11   4  -2    0.17    1.16
  11   4  -2    0.29    0.13
 -11   4   2    0.20    0.08
 -11   4   2    0.28    0.18
 -10  -4   2    9.50    0.45
  10  -4  -2    9.66    0.32
  10  -4  -2   10.18    0.92
  10  -4  -2    9.09    0.39
 -10  -4   2    9.93    0.50
  10  -4  -2    9.93    0.39
 -10  -4   2   13.98    2.09
  10   4  -2    9.23    0.49
 -10   4   2    9.94    0.45
  10   4  -2   10.72    1.67
 -10   4   2    8.77    1.02
  10   4  -2   10.65    0.50
 -10   4   2    9.67    0.28
  10   4  -2   10.05    0.39
  -9  -4   2    9.24    0.43
  -9  -4   2    9.72    0.46
   9  -4  -2    9.65    0.39
   9  -4  -2    9.47    0.37
   9  -4  -2   11.04    0.80
  -9  -4   2    8.81    1.73
   9  -4  -2    9.72    0.29
   9   4  -2    8.95    0.38
   9   4  -2    9.90    1.65
  -9   4   2   10.76    0.84
   9   4  -2    9.46    0.46
   9   4  -2    9.05    0.45
  -8  -4   2    2.21    0.23
   8  -4  -2    2.40    0.39
   8  -4  -2    1.99    0.12
  -8  -4   2    2.25    1.24
  -8  -4   2    2.35    0.27
   8  -4  -2    1.96    0.19
   8  -4  -2    2.00    0.22
   8   4  -2    1.58    0.20
   8   4  -2    2.11    0.25
   8   4  -2    2.05    0.21
  -8   4   2    1.86    0.40
   8   4  -2    1.79    1.01
  -7  -4   2   15.32    0.50
  -7  -4   2   15.93    0.56
   7  -4  -2   16.19    0.50
   7  -4  -2   15.28    0.51
   7  -4  -2   14.98    0.45
   7  -4  -2   14.89    0.36
  -7  -4   2   16.00    1.77
   7   4  -2   14.98    0.55
   7   4  -2   14.59    1.46
   7   4  -2   15.09    0.53
   7   4  -2   15.65    0.51
  -7   4   2   15.29    0.48
   6  -4  -2    0.95    0.11
  -6  -4   2   -0.58    0.83
  -6  -4   2    0.65    0.14
  -6  -4   2    0.74    0.13
   6  -4  -2    1.00    0.16
   6  -4  -2    1.20    0.14
   6   4  -2    0.90    0.15
   6   4  -2    1.11    0.17
   6   4  -2    0.44    0.73
   6   4  -2    0.82    0.15
  -5  -4   2    4.77    0.29
  -5  -4   2    5.10    1.11
   5  -4  -2    4.95    0.24
   5  -4  -2    5.02    0.21
  -5  -4   2    4.69    0.25
   5  -4  -2    4.71    0.27
   5   4  -2    5.52    1.06
   5   4  -2    4.93    0.27
   5   4  -2    4.71    0.27
   5   4  -2    4.84    0.28
   4  -4  -2    1.46    0.16
   4  -4  -2    1.61    0.19
   4  -4  -2    1.57    0.14
  -4  -4   2    1.72    0.16
  -4  -4   2    0.66    0.71
  -4  -4   2    1.52    0.19
  -4  -4   2    1.57    0.19
  -4  -4   2    1.21    0.15
   4   4  -2    0.66    0.65
   4   4  -2    1.63    0.19
   4   4  -2    1.77    0.17
   3  -4  -2   69.58    1.63
   3  -4  -2   71.11    1.47
  -3  -4   2   71.55    1.61
  -3  -4   2   66.25    2.65
   3  -4  -2   69.38    1.47
  -3  -4   2   71.84    1.61
   3  -4  -2   69.26    1.47
  -3  -4   2   72.00    1.54
   3  -4  -2   68.87    1.57
  -3  -4   2   71.10    1.62
   3   4  -2   71.29    2.71
  -3   4   2   68.78    1.71
   3   4  -2   70.74    1.63
  -3   4   2   66.99    1.71
   3   4  -2   71.00    1.56
  -3   4   2   71.47    1.62
   2  -4  -2   13.03    0.71
  -2  -4   2   13.42    0.36
  -2  -4   2   12.45    0.41
   2  -4  -2   12.95    0.40
   2  -4  -2   13.08    0.33
   2  -4  -2   13.13    0.33
  -2  -4   2   12.45    0.42
  -2  -4   2   13.26    0.42
   2  -4  -2   12.78    0.45
  -2  -4   2   10.19    1.10
  -2   4   2   13.59    0.40
   2   4  -2   13.44    0.38
   2   4  -2   13.23    0.45
   2   4  -2   13.52    1.15
  -2   4   2   12.68    0.70
  -2   4   2   12.87    0.44
  -1  -4   2   25.08    0.65
   1  -4  -2   24.78    0.70
  -1  -4   2   24.70    0.65
  -1  -4   2   23.93    1.40
   1  -4  -2   25.66    0.60
   1  -4  -2   27.05    1.15
  -1  -4   2   25.03    0.66
   1  -4  -2   24.63    0.65
  -1  -4   2   25.38    0.57
  -1   4   2   25.34    0.69
   1   4  -2   24.90    0.70
   1   4  -2   24.41    0.59
  -1   4   2   22.68    1.05
  -1   4   2   25.15    0.65
   1   4  -2   23.72    1.41
   0  -4  -2   23.65    1.19
   0  -4   2   23.12    0.61
   0  -4   2   23.38    0.52
   0  -4   2   22.56    1.33
   0  -4  -2   23.00    0.67
   0  -4  -2   23.72    0.59
   0  -4   2   24.05    0.61
   0   4  -2   24.10    0.54
   0   4   2   21.77    1.15
   0   4   2   23.97    0.62
   0   4  -2   23.54    0.67
   0   4   2   23.34    0.59
   0   4   2   24.16    0.66
   0   4  -2   21.76    1.34
  -1  -4  -2   42.84    0.99
  -1  -4  -2   42.18    1.06
   1  -4   2   42.69    0.98
  -1  -4  -2   41.67    1.77
   1  -4   2   41.23    0.98
   1   4   2   44.33    1.02
  -1   4  -2   35.34    1.05
   1   4   2   43.51    1.05
  -1   4  -2   42.77    1.06
  -1   4  -2   44.24    1.80
   1   4   2   41.99    0.99
  -1   4  -2   42.69    0.98
   1   4   2   42.44    1.73
   2  -4   2   65.42    1.49
   2  -4   2   68.06    1.49
  -2  -4  -2   70.48    2.54
  -2  -4  -2   68.21    1.53
   2  -4   2   66.62    1.44
  -2  -4  -2   67.02    1.57
  -2  -4  -2   66.29    1.52
   2   4   2   67.75    1.53
  -2   4  -2   66.41    1.49
  -2   4  -2   67.71    1.49
  -2   4  -2   67.49    1.57
   2   4   2   65.22    2.37
   2   4   2   69.42    1.54
  -2   4  -2   64.53    2.27
   2   4   2   69.32    1.56
  -2   4  -2   66.85    2.19
   3  -4   2    1.20    0.12
  -3  -4  -2    1.29    0.68
  -3  -4  -2    1.12    0.14
  -3  -4  -2    1.50    0.18
   3  -4   2    0.91    0.10
  -3  -4  -2    1.16    0.15
  -3   4  -2    1.50    0.51
  -3   4  -2    1.12    0.16
   3   4   2    0.98    0.56
   3   4   2    1.31    0.16
   3   4   2    1.02    0.14
  -3   4  -2    1.80    0.46
  -3   4  -2    1.06    0.13
  -3   4  -2    1.12    0.13
  -4  -4  -2   66.88    1.54
   4  -4   2   67.51    1.43
  -4  -4  -2   66.24    1.53
  -4  -4  -2   66.83    1.53
   4  -4   2   65.17    1.44
  -4  -4  -2   64.54    2.66
   4   4   2   63.95    2.58
   4   4   2   67.82    1.54
  -4   4  -2   65.41    1.45
   4   4   2   63.91    1.51
  -4   4  -2   64.23    1.53
  -4   4  -2   64.07    2.22
  -4   4  -2   62.73    1.44
  -4   4  -2   67.29    2.12
  -5  -4  -2    1.05    0.16
   5  -4   2    0.79    0.09
  -5  -4  -2   -1.23    0.70
  -5  -4  -2    0.85    0.15
   5  -4   2    0.87    0.51
   5  -4   2    1.01    0.12
  -5  -4  -2    0.85    0.16
  -5   4  -2    0.89    0.15
  -5   4  -2    0.98    0.11
  -5   4  -2    0.50    0.41
  -5   4  -2    0.73    0.10
   5   4   2    1.84    0.66
   5   4   2    0.70    0.14
   5   4   2    0.94    0.14
  -6  -4  -2    6.76    0.35
  -6  -4  -2    6.95    0.31
   6  -4   2    6.47    0.23
   6  -4   2    5.54    0.80
   6  -4   2    6.64    0.25
  -6  -4  -2    5.73    1.21
  -6  -4  -2    6.45    0.33
  -6   4  -2    6.82    0.25
  -6   4  -2    6.11    0.30
  -6   4  -2    6.41    0.25
  -6   4  -2    6.14    0.77
   6   4   2    6.45    0.34
  -6   4  -2    6.61    0.26
   6   4   2    6.54    0.29
   6   4   2    8.50    1.26
  -7  -4  -2    6.79    0.36
  -7  -4  -2    6.53    0.35
   7  -4   2    6.94    0.27
  -7  -4  -2    7.06    0.32
  -7  -4  -2    7.60    1.44
   7  -4   2    6.76    0.27
   7  -4   2    7.20    0.94
  -7   4  -2    6.91    0.32
  -7   4  -2    6.89    0.27
  -7   4  -2    6.98    0.27
  -7   4  -2    6.63    0.87
   7   4   2    6.71    0.37
   7   4   2    7.85    1.31
  -7   4  -2    6.96    0.26
   8  -4   2    0.06    0.09
  -8  -4  -2   -0.12    0.13
   8  -4   2   -0.56    0.59
   8  -4   2    0.07    0.10
  -8  -4  -2    0.09    0.10
  -8  -4  -2    0.09    0.13
  -8   4  -2   -0.09    0.09
  -8   4  -2   -0.83    0.56
  -8   4  -2    0.04    0.08
   8   4   2   -0.63    0.80
  -8   4  -2   -0.14    0.10
   8   4   2    0.15    0.14
  -9  -4  -2    1.73    0.25
   9  -4   2    2.00    0.22
   9  -4   2    1.47    0.18
  -9  -4  -2   -0.34    1.30
   9  -4   2    0.73    0.73
  -9  -4  -2    1.44    0.22
   9   4   2    2.71    1.08
   9   4   2    1.25    0.22
  -9   4  -2    1.22    0.14
  -9   4  -2    1.61    0.17
  -9   4  -2    1.73    0.82
  -9   4  -2    1.30    0.16
  10  -4   2    6.52    0.32
 -10  -4  -2    6.80    0.49
  10  -4   2    6.70    0.35
  10  -4   2    7.02    1.13
 -10  -4  -2    8.54    1.64
 -10  -4  -2    7.18    0.43
 -10   4  -2    6.70    0.32
  10   4   2    6.79    1.44
  10   4   2    7.15    0.44
 -10   4  -2    6.97    0.32
 -10   4  -2    6.06    1.10
 -10   4  -2    7.25    0.32
 -11  -4  -2    4.46    1.86
 -11  -4  -2    0.62    0.21
  11  -4   2    1.25    0.18
  11  -4   2    1.21    0.95
 -11  -4  -2    0.86    0.22
  11  -4   2    0.88    0.20
 -11   4  -2    2.03    1.04
 -11   4  -2    1.20    0.19
 -11   4  -2    0.84    0.15
  11   4   2    1.11    0.25
  11   4   2    2.33    1.25
  12  -4   2   36.31    1.03
 -12  -4  -2   34.61    3.59
  12  -4   2   37.64    1.01
  12  -4   2   36.96    2.37
 -12  -4  -2   38.08    1.14
 -12   4  -2   38.19    0.99
  12   4   2   40.87    2.99
  12   4   2   37.10    1.16
 -12   4  -2   38.34    1.01
 -12   4  -2   40.92    2.50
 -13  -4  -2    3.13    0.37
  13  -4   2    2.46    0.30
 -13  -4  -2    1.93    0.31
  13  -4   2    2.02    0.26
  13  -4   2    3.02    1.32
 -13  -4  -2    3.80    4.02
 -13   4  -2    2.58    0.28
 -13   4  -2    2.77    0.30
  13   4   2    0.85    1.57
  13   4   2    2.28    0.32
 -14  -4  -2    2.48    0.38
  14  -4   2    3.27    0.38
 -14  -4  -2    5.96    2.79
  14  -4   2    2.37    0.32
  14  -4   2    2.10    1.51
 -14  -4  -2    1.76    0.33
  14   4   2    4.33    1.87
 -14   4  -2    2.51    0.34
 -14   4  -2    2.42    0.26
  14   4   2    2.21    0.42
 -15  -4  -2    8.29    0.64
 -15  -4  -2    8.59    3.44
  15  -4   2    7.44    0.50
  15  -4   2    8.68    2.06
 -15  -4  -2    8.25    0.64
 -15   4  -2    6.82    3.38
  15   4   2    8.47    2.37
  15   4   2    8.04    0.65
 -15   4  -2    7.94    0.54
 -15   4  -2    8.17    0.46
  16  -4   2    1.10    2.13
 -16  -4  -2   -0.03    0.35
  16  -4   2    0.56    0.29
 -16  -4  -2   -0.17    0.33
  16  -4   2    0.52    0.32
 -16  -4  -2    3.65    3.95
  16   4   2    0.03    2.18
 -16   4  -2    0.06    0.25
 -16   4  -2   -1.72    2.26
  16   4   2    0.23    0.38
  17  -4   2    3.97    0.49
  17  -4   2    3.34    0.42
 -17  -4  -2    3.06    0.54
 -17  -4  -2    2.46    5.14
  17   4   2    3.10    3.02
 -17   4  -2    7.15    2.82
  17   4   2    3.48    0.50
 -17   4  -2    4.16    0.48
 -17   4  -2    3.71    0.40
  17  -5  -2    4.78    0.43
 -17  -5   2    3.99    0.54
  17  -5  -2    3.68    0.47
 -17   5   2    4.07    0.31
  17   5  -2    4.52    0.75
 -17   5   2    4.54    0.42
  17   5  -2    3.81    0.55
  16  -5  -2    7.86    0.43
 -16  -5   2    4.31    4.22
 -16  -5   2    8.05    0.77
  16  -5  -2    7.47    0.59
 -16   5   2    6.86    0.38
 -16   5   2    8.75    1.72
  16   5  -2    6.85    0.75
 -16   5   2    7.41    0.32
  16   5  -2    6.20    0.72
  16   5  -2    6.39    2.58
 -15  -5   2    2.63    0.43
  15  -5  -2    1.90    0.22
 -15  -5   2    2.10    0.35
  15  -5  -2    0.59    1.48
 -15  -5   2    4.61    3.51
  15   5  -2    1.52    0.37
 -15   5   2    1.67    1.38
  15   5  -2    1.46    0.22
  15   5  -2    1.50    2.02
 -15   5   2    1.63    0.21
 -15   5   2    1.37    0.22
  15   5  -2    1.32    0.42
  14  -5  -2    0.11    0.15
 -14  -5   2    0.88    2.78
  14  -5  -2    0.09    0.23
 -14  -5   2    0.48    0.31
  14  -5  -2    1.70    1.17
 -14  -5   2    0.14    0.28
  14   5  -2    0.08    0.16
  14   5  -2    0.48    0.32
 -14   5   2    0.46    1.13
  14   5  -2   -0.40    0.27
  14   5  -2    1.85    1.84
 -13  -5   2   -3.85    2.54
 -13  -5   2    0.23    0.25
 -13  -5   2   -0.49    0.23
  13  -5  -2    0.02    0.19
  13  -5  -2    0.06    0.12
  13  -5  -2    0.28    0.18
 -13   5   2   -0.07    0.10
  13   5  -2    0.68    1.70
  13   5  -2    0.10    0.28
  13   5  -2    0.09    0.16
  13   5  -2    0.06    0.29
 -13   5   2   -0.49    0.91
  12  -5  -2    0.34    0.18
  12  -5  -2    0.50    0.12
 -12  -5   2    1.09    0.26
 -12  -5   2   -0.55    2.28
 -12  -5   2    0.19    0.24
  12  -5  -2    0.51    0.17
  12   5  -2    0.45    0.26
  12   5  -2    0.44    0.22
  12   5  -2    0.87    0.17
  12   5  -2    1.59    1.58
 -12   5   2    0.07    0.74
 -11  -5   2    0.31    0.19
  11  -5  -2    0.05    0.08
 -11  -5   2   -0.10    0.20
 -11  -5   2    3.57    2.41
  11  -5  -2   -0.10    0.15
  11  -5  -2    0.15    0.15
  11   5  -2   -0.25    1.30
 -11   5   2    1.28    0.57
  11   5  -2   -0.27    0.14
  11   5  -2    0.10    0.21
  10  -5  -2    0.10    0.14
  10  -5  -2    0.15    0.08
 -10  -5   2    0.05    0.20
 -10  -5   2   -1.68    1.65
  10  -5  -2    0.76    0.18
  10  -5  -2    0.18    0.16
 -10   5   2    0.09    0.31
  10   5  -2    0.05    0.43
  10   5  -2    0.39    0.19
  10   5  -2    0.35    0.15
  10   5  -2    0.20    1.17
  -9  -5   2   -0.01    0.15
   9  -5  -2    0.10    0.15
   9  -5  -2    0.02    0.11
  -9  -5   2   -0.17    0.17
   9  -5  -2    0.06    0.13
  -9  -5   2   -1.55    1.42
   9  -5  -2    0.04    0.06
   9   5  -2   -0.40    1.09
   9   5  -2    0.07    0.18
   9   5  -2   -0.07    0.13
   9   5  -2   -0.06    0.15
   8  -5  -2   18.98    0.61
  -8  -5   2   19.11    0.62
   8  -5  -2   19.25    0.54
  -8  -5   2   19.40    0.69
   8  -5  -2   18.76    0.63
  -8  -5   2   22.29    2.38
   8   5  -2   18.64    0.70
   8   5  -2   14.44    1.88
   8   5  -2   19.09    0.63
   8   5  -2   18.49    0.67
  -7  -5   2    9.48    1.63
   7  -5  -2    7.46    0.34
   7  -5  -2    7.43    0.29
  -7  -5   2    7.60    0.41
  -7  -5   2    7.39    0.36
   7  -5  -2    6.85    0.37
   7   5  -2    6.91    0.38
   7   5  -2    5.59    1.27
   7   5  -2    7.57    0.38
   7   5  -2    6.61    0.39
  -6  -5   2    9.44    1.60
  -6  -5   2    9.46    0.43
   6  -5  -2    9.67    0.32
  -6  -5   2    9.27    0.43
   6  -5  -2    9.85    0.42
  -6  -5   2    9.15    0.42
   6  -5  -2    9.26    0.37
  -6  -5   2    9.79    0.38
   6   5  -2    8.99    0.41
   6   5  -2    9.16    0.41
   6   5  -2   10.14    1.48
  -5  -5   2    5.28    1.44
   5  -5  -2    5.19    0.22
  -5  -5   2    4.77    0.32
  -5  -5   2    4.99    0.31
   5  -5  -2    5.08    0.32
  -5  -5   2    4.89    0.31
  -5  -5   2    4.96    0.27
   5  -5  -2    5.27    0.27
   5   5  -2    5.09    0.30
   5   5  -2    6.42    1.24
   5   5  -2    5.15    0.31
  -4  -5   2   24.89    0.72
   4  -5  -2   24.22    0.74
  -4  -5   2   24.14    0.65
   4  -5  -2   24.29    0.68
  -4  -5   2   24.86    0.73
   4  -5  -2   25.32    0.55
   4  -5  -2   25.19    0.56
  -4  -5   2   24.87    0.72
   4  -5  -2   24.77    0.62
  -4   5   2   24.36    0.73
  -4   5   2   24.02    0.76
   4   5  -2   24.71    1.76
  -4   5   2   24.58    0.76
   4   5  -2   24.42    0.74
  -3  -5   2   19.40    0.59
   3  -5  -2   18.76    0.55
  -3  -5   2   18.99    0.59
   3  -5  -2   19.69    0.46
  -3  -5   2   18.78    0.51
  -3  -5   2   19.61    1.84
   3  -5  -2   19.17    0.46
   3  -5  -2   18.81    0.45
  -3  -5   2   19.34    0.59
   3  -5  -2   18.47    0.62
   3   5  -2   18.74    1.53
   3   5  -2   18.66    0.62
  -3   5   2   17.80    0.85
  -3   5   2   19.29    0.61
   2  -5  -2   38.05    0.92
   2  -5  -2   35.69    0.83
   2  -5  -2   36.76    0.99
  -2  -5   2   32.36    1.92
   2  -5  -2   36.61    0.83
  -2  -5   2   37.19    0.93
   2  -5  -2   36.73    0.83
   2  -5  -2   34.54    1.40
  -2  -5   2   36.09    0.94
  -2  -5   2   37.22    0.84
  -2  -5   2   36.88    0.93
  -2   5   2   34.50    1.36
  -2   5   2   36.07    0.97
   2   5  -2   36.19    0.86
   2   5  -2   36.29    0.99
   2   5  -2   36.78    1.96
  -2   5   2   37.37    0.91
   1  -5  -2    9.90    0.32
  -1  -5   2   10.30    0.29
  -1  -5   2    9.88    0.37
   1  -5  -2    9.89    0.95
   1  -5  -2   10.19    0.42
   1  -5  -2   10.09    0.31
  -1  -5   2   10.38    0.37
  -1  -5   2   10.20    0.38
   1  -5  -2   10.03    0.32
  -1  -5   2    9.56    1.12
   1   5  -2   10.17    0.43
  -1   5   2   10.23    0.37
  -1   5   2    9.65    0.41
   1   5  -2    9.75    0.31
   1   5  -2   11.85    1.23
  -1   5   2   11.47    0.90
   0  -5   2    0.44    0.10
   0  -5   2    0.53    0.12
   0  -5  -2    0.20    0.54
   0  -5   2    0.64    0.11
   0  -5  -2    0.50    0.14
   0  -5   2    0.51    0.06
   0  -5  -2    0.43    0.10
   0  -5   2    0.48    0.56
   0   5  -2    1.05    0.66
   0   5   2    0.41    0.13
   0   5  -2    0.32    0.13
   0   5   2    0.83    0.51
   0   5   2    0.52    0.12
   0   5  -2    0.49    0.08
   1  -5   2   10.19    0.34
  -1  -5  -2    9.95    0.35
  -1  -5  -2    9.85    0.42
  -1  -5  -2    9.23    1.02
  -1   5  -2    9.29    0.41
   1   5   2   10.78    1.03
   1   5   2   10.16    0.42
   1   5   2   10.36    0.38
  -1   5  -2   10.16    1.09
   1   5   2    9.66    0.35
  -2  -5  -2    6.28    0.29
  -2  -5  -2    6.55    0.30
   2  -5   2    6.53    0.26
  -2  -5  -2    5.71    0.33
   2  -5   2    6.50    0.22
   2  -5   2    6.32    0.26
  -2   5  -2    6.70    0.27
  -2   5  -2    6.54    0.35
   2   5   2    6.32    0.33
   2   5   2    6.41    0.29
   2   5   2    6.78    0.94
   2   5   2    7.17    0.31
  -2   5  -2    6.42    0.26
  -2   5  -2    5.99    0.84
  -2   5  -2    5.52    0.87
   3  -5   2   10.20    0.33
  -3  -5  -2    9.55    0.42
  -3  -5  -2    9.84    1.29
   3  -5   2   10.02    0.30
  -3  -5  -2   10.08    0.39
  -3  -5  -2    9.68    0.38
   3   5   2    9.98    0.41
   3   5   2   10.84    0.40
  -3   5  -2    9.91    0.33
  -3   5  -2    9.48    0.94
  -3   5  -2   10.26    0.43
   3   5   2    9.63    1.14
  -3   5  -2    9.17    1.01
   3   5   2    9.72    0.38
  -3   5  -2   10.22    0.34
   4  -5   2    1.68    0.14
  -4  -5  -2    1.82    0.20
  -4  -5  -2    1.80    0.20
  -4  -5  -2    2.34    0.94
   4  -5   2    1.71    0.16
  -4  -5  -2    1.51    0.20
   4   5   2    0.58    0.69
   4   5   2    1.66    0.21
   4   5   2    1.55    0.18
  -4   5  -2    1.37    0.60
  -4   5  -2    2.11    0.59
  -4   5  -2    1.73    0.16
  -4   5  -2    1.55    0.15
  -4   5  -2    1.51    0.20
  -5  -5  -2   15.43    0.53
   5  -5   2   14.63    0.43
  -5  -5  -2   15.07    0.53
  -5  -5  -2   15.04    0.53
   5  -5   2   15.15    0.43
  -5  -5  -2   14.24    1.63
  -5   5  -2   15.35    1.08
  -5   5  -2   14.54    0.43
   5   5   2   14.96    0.54
   5   5   2   15.48    0.53
  -5   5  -2   14.19    1.14
  -5   5  -2   15.37    0.44
  -5   5  -2   14.59    0.53
   5   5   2   16.44    1.54
  -6  -5  -2    1.44    1.12
   6  -5   2    0.33    0.09
   6  -5   2    0.18    0.08
  -6  -5  -2    0.37    0.14
  -6  -5  -2    0.25    0.14
   6  -5   2    0.43    0.10
  -6  -5  -2    0.13    0.15
  -6   5  -2    0.06    0.08
  -6   5  -2    0.32    0.14
   6   5   2    0.40    0.14
   6   5   2    0.53    0.86
  -6   5  -2    0.41    0.60
   6   5   2    0.40    0.14
  -6   5  -2    0.21    0.09
  -7  -5  -2   -0.01    0.13
   7  -5   2    0.05    0.09
  -7  -5  -2    0.05    0.14
  -7  -5  -2    0.14    0.14
  -7  -5  -2    0.82    1.27
   7  -5   2    0.02    0.09
   7   5   2   -0.40    0.78
  -7   5  -2    0.05    0.09
   7   5   2    0.10    0.15
  -7   5  -2    0.12    0.13
  -7   5  -2    0.16    0.10
   7   5   2    0.03    0.12
  -7   5  -2    0.75    0.66
  -8  -5  -2    2.61    0.32
   8  -5   2    2.44    0.20
   8  -5   2    3.20    0.85
   8  -5   2    3.01    0.21
  -8  -5  -2    2.19    0.25
  -8  -5  -2    1.64    1.22
  -8  -5  -2    2.67    0.26
  -8   5  -2    3.18    0.78
  -8   5  -2    2.56    0.20
  -8   5  -2    3.04    0.28
   8   5   2    2.38    1.15
  -8   5  -2    2.51    0.20
   8   5   2    3.34    0.32
   9  -5   2   -0.05    0.12
  -9  -5  -2   -0.84    1.86
   9  -5   2   -0.24    0.82
  -9  -5  -2    0.14    0.17
   9  -5   2   -0.09    0.10
   9   5   2    0.06    1.07
  -9   5  -2    0.12    0.15
  -9   5  -2   -0.93    0.74
  -9   5  -2    0.13    0.14
   9   5   2    0.26    0.17
  -9   5  -2    0.09    0.10
  -9   5  -2    0.21    0.10
 -10  -5  -2    1.32    0.24
 -10  -5  -2    2.85    2.01
 -10  -5  -2    1.07    0.25
  10  -5   2    2.19    1.02
  10  -5   2    1.04    0.18
  10  -5   2    0.96    0.16
 -10   5  -2    1.33    0.96
  10   5   2    0.84    0.22
 -10   5  -2    1.31    0.20
  10   5   2   -0.65    1.15
 -10   5  -2    1.05    0.16
 -10   5  -2    1.30    0.16
 -10   5  -2    1.30    0.19
 -11  -5  -2    1.51    0.28
  11  -5   2    3.03    1.19
 -11  -5  -2    1.53    0.27
 -11  -5  -2   -0.83    1.63
  11  -5   2    2.27    0.29
  11  -5   2    1.73    0.20
 -11   5  -2    1.99    0.27
 -11   5  -2    1.52    1.07
 -11   5  -2    2.18    0.25
 -11   5  -2    2.12    0.24
  11   5   2    1.14    1.32
 -12  -5  -2    0.69    0.26
  12  -5   2    0.91    0.22
  12  -5   2    0.58    0.19
 -12  -5  -2    0.91    0.27
 -12  -5  -2    0.49    2.40
  12  -5   2    3.18    1.35
  12   5   2    1.94    1.63
  12   5   2    0.98    0.28
 -12   5  -2    0.96    0.23
 -12   5  -2    0.55    1.22
 -12   5  -2    0.73    0.18
  13  -5   2    1.01    0.24
  13  -5   2    1.93    1.52
 -13  -5  -2    0.63    2.83
 -13  -5  -2    0.23    0.27
  13  -5   2    0.60    0.21
 -13  -5  -2    0.27    0.28
  13   5   2   -3.17    1.51
  13   5   2    0.42    0.26
 -13   5  -2    0.71    1.40
 -13   5  -2    0.93    0.27
 -13   5  -2    0.92    0.19
  14  -5   2   11.44    2.04
 -14  -5  -2    6.77    0.60
  14  -5   2    7.45    0.53
 -14  -5  -2    6.11    3.54
 -14  -5  -2    9.21    0.66
  14  -5   2    8.17    0.47
 -14   5  -2    8.87    0.57
 -14   5  -2    8.41    0.46
 -14   5  -2    7.62    1.89
  14   5   2    7.39    2.19
  14   5   2    8.23    0.66
 -15  -5  -2    0.19    0.34
  15  -5   2   -0.59    0.30
 -15  -5  -2    0.38    0.37
  15  -5   2   -0.11    0.23
  15  -5   2   -0.87    2.11
 -15   5  -2    1.90    2.01
  15   5   2    0.00    2.14
 -15   5  -2    0.61    0.40
 -15   5  -2    0.17    0.26
  15   5   2    0.10    0.39
 -16  -5  -2    7.08    0.74
  16  -5   2    9.25    0.58
  16  -5   2   11.32    2.73
 -16  -5  -2   -0.95    6.98
  16   5   2    8.05    0.83
 -16   5  -2    7.88    0.62
  16   5   2   11.71    2.83
 -16   5  -2   10.46    2.64
  16  -6  -2    1.76    0.22
  16   6  -2    1.97    0.49
 -15  -6   2    9.15    0.74
 -15  -6   2    2.43    4.24
 -15  -6   2    8.09    0.69
  15  -6  -2    7.87    0.34
  15  -6  -2    8.52    0.64
  15   6  -2    7.96    0.46
  15   6  -2    9.33    0.79
  15   6  -2    8.19    0.77
  15   6  -2   10.20    2.84
  14  -6  -2   20.48    0.83
  14  -6  -2   19.78    0.53
  14  -6  -2   20.18    0.74
 -14  -6   2   18.98    0.85
 -14  -6   2   19.65    0.90
  14   6  -2   20.21    0.97
  14   6  -2   19.75    0.69
  14   6  -2   19.07    3.06
  14   6  -2   20.51    0.96
 -13  -6   2    0.76    0.31
  13  -6  -2   -0.07    0.22
  13  -6  -2    0.10    0.22
 -13  -6   2    0.16    0.26
  13   6  -2   -0.30    1.92
  13   6  -2    0.12    0.33
  13   6  -2    0.51    0.33
  13   6  -2    0.13    0.19
  12  -6  -2   13.65    0.54
  12  -6  -2   13.21    0.61
 -12  -6   2   15.23    3.30
  12  -6  -2   13.56    0.58
 -12  -6   2   13.95    0.65
  12   6  -2   18.60    2.81
  12   6  -2   12.84    0.71
  12   6  -2   13.99    0.57
  12   6  -2   12.71    0.71
  11  -6  -2   -0.13    0.16
 -11  -6   2    0.69    2.37
  11  -6  -2    0.01    0.19
 -11  -6   2   -0.11    0.21
  11  -6  -2    0.36    0.22
 -11  -6   2    0.47    0.24
  11   6  -2   -0.29    0.24
  11   6  -2    0.23    1.54
  11   6  -2   -0.03    0.22
  11   6  -2    0.11    0.17
 -10  -6   2   24.03    0.87
 -10  -6   2   23.73    0.78
  10  -6  -2   23.98    0.78
 -10  -6   2   22.56    3.11
  10  -6  -2   22.24    0.66
  10  -6  -2   23.71    0.76
  10   6  -2   22.72    0.76
  10   6  -2   19.35    2.53
  10   6  -2   22.27    0.84
  10   6  -2   22.55    0.86
  -9  -6   2   13.87    0.56
   9  -6  -2   12.62    0.44
   9  -6  -2   13.56    0.57
   9  -6  -2   12.78    0.53
  -9  -6   2   13.14    0.62
  -9  -6   2   18.85    2.67
  -9  -6   2   13.02    0.61
  -9  -6   2   13.41    0.62
   9   6  -2   13.90    2.10
   9   6  -2   14.22    0.56
   9   6  -2   12.63    0.59
   8  -6  -2    4.69    0.26
   8  -6  -2    5.02    0.34
  -8  -6   2    4.38    0.39
  -8  -6   2    5.07    1.86
   8  -6  -2    4.36    0.37
  -8  -6   2    4.64    0.40
  -8  -6   2    4.80    0.35
  -8  -6   2    4.67    0.40
   8   6  -2    4.51    1.46
   8   6  -2    4.64    0.40
   8   6  -2    4.49    0.36
  -7  -6   2    0.19    0.17
  -7  -6   2    0.48    0.19
  -7  -6   2    0.50    0.19
   7  -6  -2    0.64    0.19
  -7  -6   2    0.36    0.16
  -7  -6   2   -0.11    1.53
   7  -6  -2    0.35    0.11
   7  -6  -2    0.37    0.16
   7   6  -2   -1.74    0.97
   7   6  -2    0.40    0.17
   6  -6  -2    4.24    0.34
  -6  -6   2    4.24    0.34
  -6  -6   2    6.05    1.91
  -6  -6   2    4.62    0.35
   6  -6  -2    4.19    0.22
  -6  -6   2    4.29    0.29
  -6  -6   2    4.23    0.34
   6  -6  -2    4.39    0.30
   6   6  -2    4.36    0.34
   6   6  -2    3.57    1.20
   5  -6  -2   30.83    0.75
   5  -6  -2   31.02    0.68
  -5  -6   2   31.89    0.91
  -5  -6   2   30.42    0.81
   5  -6  -2   30.40    0.92
  -5  -6   2   29.76    0.89
  -5  -6   2   29.89    0.89
   5  -6  -2   30.23    0.67
   5  -6  -2   31.13    0.84
   5   6  -2   30.86    2.21
   5   6  -2   30.36    0.92
   4  -6  -2    3.70    0.15
   4  -6  -2    3.83    0.21
  -4  -6   2    3.01    0.30
  -4  -6   2    3.14    0.29
  -4  -6   2    3.69    0.29
  -4  -6   2    3.41    1.21
  -4  -6   2    3.52    0.24
   4  -6  -2    3.31    0.32
   4  -6  -2    3.86    0.17
   4  -6  -2    3.65    0.26
   4   6  -2    4.18    1.10
  -4   6   2    3.70    0.32
  -4   6   2    3.71    0.46
  -4   6   2    3.71    0.46
   4   6  -2    3.78    0.33
  -3  -6   2   15.68    0.54
   3  -6  -2   14.89    0.41
  -3  -6   2   14.94    0.54
   3  -6  -2   14.96    0.59
  -3  -6   2   15.24    0.45
  -3  -6   2   13.89    1.84
  -3  -6   2   14.50    0.52
   3  -6  -2   14.97    0.40
   3  -6  -2   14.53    0.49
   3  -6  -2   14.89    0.39
  -3   6   2   15.20    0.57
  -3   6   2   13.99    0.93
   3   6  -2   14.55    0.57
  -3   6   2   15.39    0.94
   3   6  -2   14.94    0.46
   3   6  -2   14.25    1.54
   2  -6  -2    4.69    0.20
  -2  -6   2    4.06    1.06
   2  -6  -2    4.25    0.33
  -2  -6   2    4.60    0.21
  -2  -6   2    4.31    0.28
   2  -6  -2    3.83    0.77
   2  -6  -2    4.43    0.27
  -2  -6   2    4.56    0.29
  -2  -6   2    4.60    0.28
   2  -6  -2    4.45    0.21
   2  -6  -2    4.62    0.22
  -2   6   2    4.05    0.69
   2   6  -2    4.73    0.23
   2   6  -2    4.23    1.02
  -2   6   2    4.53    0.27
   2   6  -2    4.40    0.34
  -2   6   2    4.90    0.34
  -1  -6   2    0.88    0.10
   1  -6  -2    0.70    0.18
  -1  -6   2    0.84    0.16
  -1  -6   2    0.69    0.13
  -1  -6   2    0.86    0.14
   1  -6  -2    0.85    0.11
   1  -6  -2    0.81    0.12
   1  -6  -2    0.90    0.12
   1  -6  -2    0.99    0.66
  -1  -6   2    1.63    0.87
  -1   6   2    0.65    0.18
   1   6  -2    0.81    0.12
   1   6  -2    0.30    0.77
  -1   6   2    0.78    0.14
   1   6  -2    0.59    0.17
  -1   6   2    1.36    0.59
   0  -6  -2   11.57    0.39
   0  -6  -2   11.38    0.49
   0  -6  -2   10.63    0.38
   0  -6  -2   11.10    0.37
   0  -6  -2    8.04    1.15
   0  -6   2   10.49    0.39
   0  -6   2   10.83    0.29
   0  -6   2   11.76    1.45
   0  -6   2   11.42    0.40
   0  -6   2   11.17    0.42
   0   6   2   11.35    0.48
   0   6   2   13.02    1.21
   0   6  -2   11.45    0.34
   0   6   2   11.21    0.42
   0   6  -2   10.78    0.48
   0   6  -2    7.58    1.17
   1  -6   2   14.55    0.47
   1  -6   2   14.89    0.47
   1  -6   2   14.68    0.49
  -1  -6  -2   14.90    0.58
  -1  -6  -2   14.87    0.48
  -1  -6  -2   16.25    1.52
  -1  -6  -2   15.40    0.49
   1   6   2   14.88    0.50
  -1   6  -2   15.23    1.38
   1   6   2   14.68    1.31
  -1   6  -2   14.03    0.57
   1   6   2   14.93    0.55
  -2  -6  -2   42.34    1.16
  -2  -6  -2   44.68    2.25
   2  -6   2   42.07    1.02
   2  -6   2   43.95    1.05
  -2  -6  -2   43.10    1.07
   2  -6   2   41.68    1.02
  -2  -6  -2   42.38    1.07
   2   6   2   41.43    1.06
  -2   6  -2   42.30    2.06
   2   6   2   40.32    2.14
   2   6   2   41.83    1.08
  -2   6  -2   42.23    1.16
   2   6   2   41.90    1.14
  -2   6  -2   44.33    1.98
   3  -6   2   59.02    1.36
  -3  -6  -2   60.55    1.43
   3  -6   2   59.77    1.33
  -3  -6  -2   59.52    1.43
  -3  -6  -2   59.21    1.50
   3   6   2   57.12    2.68
   3   6   2   59.42    1.44
   3   6   2   58.76    1.44
   3   6   2   60.31    1.49
  -3   6  -2   58.82    1.51
  -3   6  -2   57.16    2.43
  -3   6  -2   58.61    2.28
   4  -6   2    4.37    0.22
  -4  -6  -2    4.24    0.30
  -4  -6  -2    3.98    0.30
  -4  -6  -2    4.77    1.46
  -4  -6  -2    4.23    0.34
   4  -6   2    4.52    0.23
   4   6   2    4.13    0.32
  -4   6  -2    3.81    0.88
  -4   6  -2    4.51    0.24
   4   6   2    4.79    1.15
   4   6   2    4.76    0.31
  -4   6  -2    4.18    0.34
   4   6   2    4.55    0.31
   5  -6   2   12.22    0.39
   5  -6   2   12.83    0.40
  -5  -6  -2   12.40    0.50
  -5  -6  -2   13.08    1.80
  -5  -6  -2   12.55    0.52
  -5  -6  -2   11.17    0.48
  -5   6  -2   12.40    0.40
   5   6   2   11.55    1.54
  -5   6  -2   11.68    0.52
   5   6   2   11.80    0.50
  -5   6  -2   12.47    1.27
   5   6   2   12.01    0.51
  -5   6  -2   12.31    0.40
  -5   6  -2   13.55    1.12
  -6  -6  -2    0.43    0.18
  -6  -6  -2    0.26    0.17
   6  -6   2    0.39    0.12
  -6  -6  -2   -0.18    1.35
  -6  -6  -2    0.42    0.18
   6  -6   2    0.30    0.11
  -6   6  -2    0.42    0.11
   6   6   2   -0.48    0.89
   6   6   2    0.22    0.16
  -6   6  -2    1.26    0.72
   6   6   2    0.25    0.16
  -6   6  -2   -0.59    0.61
  -6   6  -2    0.02    0.16
  -7  -6  -2   34.93    0.99
  -7  -6  -2   35.22    0.99
   7  -6   2   34.58    0.88
  -7  -6  -2   34.13    1.00
   7  -6   2   33.94    0.84
  -7  -6  -2   33.80    2.87
  -7   6  -2   34.42    0.84
  -7   6  -2   34.73    1.00
   7   6   2   34.57    2.47
  -7   6  -2   33.33    1.81
  -7   6  -2   35.17    1.72
   7   6   2   30.86    1.28
   7   6   2   34.25    0.97
  -8  -6  -2   17.74    2.59
  -8  -6  -2   16.33    0.65
  -8  -6  -2   15.92    0.61
   8  -6   2   15.45    0.52
   8  -6   2   16.42    0.48
   8   6   2   15.94    0.66
  -8   6  -2   15.51    1.49
  -8   6  -2   16.11    0.61
  -8   6  -2   13.12    1.34
   8   6   2   15.22    2.05
  -8   6  -2   15.07    0.47
  -9  -6  -2    8.42    2.28
   9  -6   2    7.58    0.31
  -9  -6  -2    7.16    0.48
   9  -6   2    7.81    0.33
   9  -6   2    8.18    0.39
  -9  -6  -2    6.84    0.46
  -9   6  -2    7.93    0.44
  -9   6  -2    7.17    1.17
   9   6   2    8.41    0.51
   9   6   2    7.60    1.67
  -9   6  -2    6.94    1.10
  -9   6  -2    7.49    0.32
  10  -6   2   28.89    0.76
 -10  -6  -2   28.69    1.00
 -10  -6  -2   26.25    3.43
 -10  -6  -2   28.03    1.02
  10  -6   2   29.64    0.78
  10  -6   2   30.33    0.85
 -10   6  -2   30.21    2.04
 -10   6  -2   29.13    0.75
  10   6   2   28.98    1.00
 -10   6  -2   29.81    0.89
  10   6   2   29.10    2.78
 -10   6  -2   31.35    1.96
  11  -6   2   18.20    0.57
  11  -6   2   18.39    0.57
 -11  -6  -2   16.86    0.75
 -11  -6  -2   17.27    0.74
  11   6   2   17.48    0.80
  11   6   2   20.31    2.64
 -11   6  -2   18.13    1.87
 -11   6  -2   17.48    0.54
  12  -6   2   25.82    0.75
  12  -6   2   25.75    0.76
 -12  -6  -2   24.72    0.93
  12  -6   2   30.39    2.47
 -12  -6  -2   23.50    0.95
  12   6   2   31.47    3.13
 -12   6  -2   29.01    2.29
  12   6   2   24.50    0.99
 -12   6  -2   21.10    0.88
 -12   6  -2   25.58    0.70
  13  -6   2    0.37    0.36
 -13  -6  -2    0.30    0.30
 -13  -6  -2   -3.46    3.26
 -13  -6  -2    0.17    0.30
  13  -6   2   -0.02    0.24
  13  -6   2   -3.01    1.55
 -13   6  -2    0.23    0.24
 -13   6  -2    0.53    0.20
  13   6   2    0.57    0.33
  13   6   2   -0.94    1.94
 -13   6  -2   -0.92    1.46
 -14  -6  -2    0.80    0.36
 -14  -6  -2    2.07    0.42
  14  -6   2    2.39    0.29
  14  -6   2    3.15    2.09
 -14  -6  -2    1.39    3.95
  14   6   2    2.08    0.44
 -14   6  -2    2.31    0.28
 -14   6  -2    2.00    0.26
  14   6   2    5.24    2.29
 -14   6  -2    3.58    1.79
  15  -6   2    3.35    0.36
 -15  -6  -2    4.97    0.56
 -15  -6  -2    3.99    0.56
 -15   6  -2    2.82    2.09
 -15   6  -2    3.63    0.42
 -15   6  -2    3.80    0.43
  15   6   2    4.81    0.58
  15   6   2    6.25    2.62
  14  -7  -2    1.56    0.32
 -14  -7   2    0.67    0.43
  14  -7  -2    1.37    0.37
 -14  -7   2    2.51    0.48
 -14  -7   2    1.26    0.44
 -14  -7   2    1.01    0.38
  14   7  -2    1.55    0.37
 -13  -7   2    3.26    0.43
  13  -7  -2    3.61    0.41
 -13  -7   2    2.96    0.50
  13  -7  -2    3.26    0.40
 -13  -7   2    2.87    0.44
 -13  -7   2    2.10    0.43
  13   7  -2    4.04    2.41
 -12  -7   2   -0.33    0.48
  12  -7  -2   -0.11    0.21
 -12  -7   2   -0.42    0.26
  12  -7  -2    0.28    0.28
 -12  -7   2   -6.07    3.29
 -12  -7   2   -0.56    0.33
  12  -7  -2    0.04    0.25
 -12  -7   2    0.19    0.30
  12   7  -2    0.86    1.97
 -11  -7   2    7.93    3.39
 -11  -7   2    6.82    0.52
  11  -7  -2    7.23    0.51
 -11  -7   2    6.06    0.59
  11  -7  -2    6.86    0.49
  11  -7  -2    6.43    0.39
 -11  -7   2    6.06    0.57
 -11  -7   2    6.21    0.57
  11   7  -2    6.07    2.13
 -10  -7   2    1.18    0.31
 -10  -7   2    0.57    0.23
  10  -7  -2    0.98    0.31
 -10  -7   2    0.41    0.27
  10  -7  -2    0.33    0.17
 -10  -7   2    0.38    0.27
  10  -7  -2    0.47    0.24
  10   7  -2    0.20    0.26
  10   7  -2    0.70    1.66
  -9  -7   2   12.03    0.56
  -9  -7   2   13.26    0.66
  -9  -7   2   12.25    0.64
   9  -7  -2   12.03    0.43
  -9  -7   2   12.15    0.65
   9  -7  -2   12.61    0.60
   9  -7  -2   13.18    0.57
   9   7  -2   12.06    0.59
   9   7  -2   11.36    2.21
  -8  -7   2    1.78    0.29
   8  -7  -2    1.86    0.20
  -8  -7   2    1.85    0.31
  -8  -7   2    1.90    0.26
  -8  -7   2    1.36    0.28
  -8  -7   2    3.20    2.27
   8  -7  -2    2.09    0.27
   8  -7  -2    2.27    0.31
   8   7  -2    2.13    0.31
   8   7  -2    0.98    1.47
  -7  -7   2   23.20    0.88
  -7  -7   2   23.29    2.97
   7  -7  -2   23.43    0.83
   7  -7  -2   23.29    0.62
   7  -7  -2   23.94    0.74
  -7  -7   2   23.69    0.83
  -7  -7   2   23.31    0.82
  -7  -7   2   23.59    0.73
   7   7  -2   24.03    2.64
   7   7  -2   22.51    0.81
  -6  -7   2    1.05    0.40
  -6  -7   2    1.25    0.25
   6  -7  -2    1.78    0.22
   6  -7  -2    1.10    0.14
  -6  -7   2    2.29    1.84
  -6  -7   2    1.47    0.21
  -6  -7   2    1.21    0.23
   6  -7  -2    1.20    0.26
   6   7  -2    1.28    1.17
   6   7  -2    1.39    0.25
   5  -7  -2    0.50    0.08
  -5  -7   2   -0.24    1.60
   5  -7  -2    0.49    0.16
  -5  -7   2    0.50    0.18
   5  -7  -2    0.41    0.08
   5  -7  -2    0.52    0.11
  -5  -7   2    0.35    0.18
  -5  -7   2    0.38    0.15
  -5  -7   2    0.15    0.18
   5  -7  -2    0.64    0.21
   5   7  -2    0.38    0.15
   5   7  -2    0.53    0.20
   5   7  -2    0.14    1.06
  -4  -7   2    0.59    0.17
  -4  -7   2    0.53    0.14
   4  -7  -2    0.76    0.10
   4  -7  -2    0.58    0.16
   4  -7  -2    0.61    0.21
   4  -7  -2    0.72    0.10
  -4  -7   2    0.26    0.17
  -4  -7   2   -0.34    1.48
  -4  -7   2    0.34    0.16
   4  -7  -2    0.80    0.12
   4   7  -2    0.59    0.20
   4   7  -2    0.59    0.15
   4   7  -2    0.25    1.09
  -4   7   2    0.25    0.20
  -4   7   2    0.95    0.47
  -4   7   2    0.70    0.50
   3  -7  -2    0.66    0.23
  -3  -7   2    1.01    1.29
  -3  -7   2    0.84    0.19
   3  -7  -2    0.87    0.11
  -3  -7   2    0.90    0.17
  -3  -7   2    0.75    0.17
  -3  -7   2    0.78    0.14
   3  -7  -2    0.66    0.11
   3  -7  -2    0.92    0.12
   3  -7  -2    0.83    0.17
   3   7  -2    1.02    0.96
  -3   7   2    1.85    0.60
  -3   7   2    0.65    0.20
   3   7  -2    0.69    0.21
   3   7  -2    0.95    0.15
  -3   7   2    0.20    0.58
   2  -7  -2    0.16    0.10
  -2  -7   2    0.26    0.13
   2  -7  -2    0.01    0.08
  -2  -7   2    0.34    0.15
  -2  -7   2    0.05    0.12
  -2  -7   2    0.05    0.09
   2  -7  -2    0.17    0.21
   2  -7  -2   -1.09    0.74
  -2  -7   2    1.05    1.13
   2  -7  -2    0.09    0.09
  -2   7   2    0.20    0.19
  -2   7   2   -0.05    0.60
   2   7  -2   -0.22    0.10
   2   7  -2   -0.03    0.17
   2   7  -2   -0.05    0.90
  -2   7   2   -0.03    0.12
   1  -7  -2    2.71    0.20
   1  -7  -2    3.95    1.01
   1  -7  -2    2.76    0.22
  -1  -7   2    2.83    0.26
  -1  -7   2    0.21    1.03
   1  -7  -2    2.43    0.35
  -1  -7   2    2.88    0.28
   1  -7  -2    3.09    0.22
  -1  -7   2    2.82    0.25
  -1  -7   2    2.71    0.17
   1   7  -2    3.64    0.39
  -1   7   2    3.10    0.34
   1   7  -2    2.90    0.21
  -1   7   2    2.33    0.24
  -1   7   2    2.43    0.81
   1   7  -2    3.79    1.16
   0  -7   2    3.17    0.25
   0  -7   2    3.01    0.28
   0  -7  -2    3.43    0.24
   0  -7  -2    3.18    0.49
   0  -7  -2    3.22    0.27
   0  -7  -2    3.37    1.07
   0  -7   2    3.22    0.15
   0  -7   2    2.01    1.13
   0  -7   2    2.82    0.30
   0  -7  -2    3.03    0.24
   0  -7  -2    2.87    0.22
   0   7  -2    3.20    0.35
   0   7  -2    3.25    0.20
   0   7   2    3.02    0.37
   0   7   2    3.52    0.27
   0   7  -2    2.44    1.02
   0   7   2    2.16    0.88
  -1  -7  -2    0.08    0.12
  -1  -7  -2    0.40    0.12
  -1  -7  -2    0.61    0.27
   1  -7   2    0.23    0.12
  -1  -7  -2    0.09    0.11
  -1  -7  -2   -0.24    1.01
  -1  -7  -2    0.31    0.15
   1  -7   2    0.31    0.13
   1  -7   2    0.26    0.12
  -1   7  -2    1.24    0.88
   1   7   2   -0.15    0.76
   1   7   2    0.26    0.15
   1   7   2    0.21    0.17
  -1   7  -2   -0.08    0.17
  -1   7  -2   -0.32    0.82
  -2  -7  -2    1.13    0.18
  -2  -7  -2    1.37    0.20
  -2  -7  -2   -0.70    1.14
  -2  -7  -2    1.45    0.19
   2  -7   2    1.24    0.16
   2  -7   2    1.30    0.17
   2  -7   2    1.23    0.18
  -2  -7  -2    1.36    0.33
  -2   7  -2    1.21    0.93
  -2   7  -2    2.17    0.92
   2   7   2    1.31    0.23
   2   7   2    1.22    0.91
  -2   7  -2    1.24    0.23
   2   7   2    1.31    0.20
  -3  -7  -2    1.38    0.21
  -3  -7  -2    1.36    0.20
  -3  -7  -2    1.66    0.31
   3  -7   2    1.47    0.18
   3  -7   2    1.67    0.18
   3   7   2    1.71    0.26
  -3   7  -2    1.84    0.93
  -3   7  -2    1.70    0.28
   3   7   2    1.78    0.23
   3   7   2    1.58    0.99
  -4  -7  -2   29.95    1.01
   4  -7   2   31.13    0.78
  -4  -7  -2   31.94    0.89
  -4  -7  -2   28.23    0.98
   4  -7   2   31.27    0.80
   4   7   2   30.85    2.35
   4   7   2   31.53    0.91
  -4   7  -2   30.55    0.97
  -4   7  -2   30.73    1.93
   4   7   2   32.13    0.96
  -4   7  -2   28.46    1.95
   5  -7   2    1.81    0.21
  -5  -7  -2    1.83    0.30
  -5  -7  -2    1.65    0.24
  -5  -7  -2    1.45    0.26
  -5  -7  -2    0.46    1.55
   5  -7   2    1.43    0.17
  -5   7  -2    0.97    0.78
  -5   7  -2    1.77    0.89
   5   7   2    1.71    0.25
   5   7   2    2.59    1.25
   5   7   2    1.67    0.26
   5   7   2    1.46    0.24
  -6  -7  -2   37.62    1.10
   6  -7   2   36.71    0.91
  -6  -7  -2   37.04    1.07
  -6  -7  -2   38.15    1.06
   6  -7   2   36.47    0.93
  -6  -7  -2   29.83    3.72
  -6   7  -2   38.60    1.86
  -6   7  -2   36.59    1.10
   6   7   2   35.70    1.08
   6   7   2   37.18    1.07
   6   7   2   36.33    1.07
   6   7   2   35.02    2.68
  -6   7  -2   37.20    2.08
  -7  -7  -2    6.27    0.45
   7  -7   2    6.01    0.32
   7  -7   2    6.28    0.30
  -7  -7  -2    6.57    0.45
  -7   7  -2    6.06    0.28
  -7   7  -2    7.92    1.07
   7   7   2    6.05    0.45
  -7   7  -2    3.60    1.07
   7   7   2    6.98    1.63
   7   7   2    5.77    0.41
  -7   7  -2    6.44    0.46
   8  -7   2   21.26    0.60
   8  -7   2   20.66    0.65
  -8  -7  -2   21.39    0.80
  -8  -7  -2   20.59    0.76
   8   7   2   20.07    2.40
  -8   7  -2   20.95    0.59
   8   7   2   22.49    0.88
  -8   7  -2   22.68    0.79
  -8   7  -2   22.52    1.57
  -8   7  -2   19.85    1.77
  -9  -7  -2    9.43    0.59
   9  -7   2    9.36    0.44
   9  -7   2   10.00    0.38
  -9  -7  -2    6.84    2.65
  -9  -7  -2    9.46    0.56
  -9   7  -2    9.81    0.54
   9   7   2   10.05    0.60
   9   7   2    9.79    2.02
  -9   7  -2    9.74    0.35
  -9   7  -2    9.03    0.35
  -9   7  -2    8.56    1.21
  -9   7  -2   10.04    1.33
  10  -7   2    8.84    0.44
 -10  -7  -2    7.63    0.56
 -10  -7  -2    7.27    0.55
 -10  -7  -2    6.09    2.98
  10  -7   2    8.85    0.37
 -10   7  -2    8.48    0.53
 -10   7  -2    8.99    1.38
  10   7   2    7.44    0.58
 -10   7  -2    7.63    0.32
 -10   7  -2    9.56    1.25
  10   7   2   10.28    2.21
 -10   7  -2    7.71    0.34
 -11  -7  -2    2.57    3.87
 -11  -7  -2    8.47    0.61
 -11  -7  -2    8.53    0.61
  11  -7   2    8.81    0.49
  11  -7   2    8.50    0.40
 -11   7  -2    8.87    1.44
  11   7   2    8.57    0.63
 -11   7  -2    8.08    1.42
  11   7   2    7.90    2.12
 -11   7  -2    8.42    0.35
 -11   7  -2    8.33    0.34
  12  -7   2   -0.10    0.19
 -12  -7  -2    0.34    0.29
  12  -7   2   -0.61    0.38
 -12  -7  -2    0.28    0.31
 -12   7  -2    0.03    0.16
 -12   7  -2    0.44    1.43
  12   7   2   -0.25    0.30
 -12   7  -2    0.13    0.17
  12   7   2    1.09    2.11
 -12   7  -2    0.54    1.28
 -13  -7  -2    2.79    0.43
 -13  -7  -2    2.67    0.41
  13  -7   2    2.88    0.39
  13  -7   2    3.49    0.37
 -13   7  -2    2.36    1.44
 -13   7  -2    2.91    0.30
  13   7   2    2.84    2.26
 -13   7  -2    1.02    1.50
  13   7   2    2.91    0.52
 -13   7  -2    2.55    0.31
  14  -7   2    1.46    0.27
  14   7   2    1.46    0.47
 -12  -8   2    6.22    0.73
 -12  -8   2    7.79    0.63
  12  -8  -2    7.55    0.65
 -12  -8   2    7.31    0.78
 -12  -8   2    6.34    0.75
  12  -8  -2    6.96    0.45
  12   8  -2    6.13    0.55
  12   8  -2    7.78    2.73
 -11  -8   2    1.42    0.40
 -11  -8   2    1.86    0.40
 -11  -8   2    1.89    0.43
 -11  -8   2    1.86    0.36
  11  -8  -2    1.18    0.36
  11  -8  -2    1.34    0.24
  11  -8  -2    1.37    0.33
  11   8  -2    1.44    0.31
  11   8  -2    1.98    2.25
  10  -8  -2    9.56    0.42
 -10  -8   2   10.06    0.71
  10  -8  -2   11.16    0.66
 -10  -8   2    9.39    0.66
  10  -8  -2   10.27    0.58
 -10  -8   2    9.50    0.95
 -10  -8   2   10.02    0.68
  10   8  -2   10.04    0.61
  -9  -8   2    0.25    0.29
   9  -8  -2    0.90    0.27
  -9  -8   2   -0.06    0.28
   9  -8  -2    0.28    0.17
   9  -8  -2    0.59    0.29
  -9  -8   2    0.10    0.24
  -9  -8   2   -0.08    0.30
   9   8  -2   -0.83    1.77
   9   8  -2    0.58    0.27
   8  -8  -2    2.33    0.34
  -8  -8   2    1.82    0.39
  -8  -8   2    4.13    3.11
  -8  -8   2    2.85    0.39
  -8  -8   2    2.05    0.34
  -8  -8   2    2.42    0.34
   8  -8  -2    2.39    0.31
   8  -8  -2    2.52    0.24
   8   8  -2    3.40    1.74
   8   8  -2    2.28    0.34
  -7  -8   2    0.13    0.20
  -7  -8   2   -0.25    0.22
   7  -8  -2   -0.19    0.25
  -7  -8   2    2.65    2.38
  -7  -8   2    0.33    0.23
   7  -8  -2    0.24    0.12
   7  -8  -2    0.32    0.21
  -7  -8   2    0.17    0.24
   7   8  -2    0.26    0.22
   7   8  -2   -1.38    1.46
   6  -8  -2    0.09    0.11
   6  -8  -2   -0.20    0.24
  -6  -8   2    0.16    0.17
   6  -8  -2   -0.39    0.17
  -6  -8   2   -0.30    0.21
  -6  -8   2    0.38    0.21
  -6  -8   2    1.56    2.15
  -6  -8   2   -0.14    0.21
   6   8  -2    0.18    0.22
   6   8  -2   -0.30    1.43
   6   8  -2    0.09    0.17
  -5  -8   2    0.08    0.21
   5  -8  -2    0.03    0.08
  -5  -8   2   -3.90    2.28
  -5  -8   2    0.01    0.19
  -5  -8   2    0.17    0.19
   5  -8  -2    0.08    0.11
   5  -8  -2    0.06    0.09
   5  -8  -2   -0.10    0.26
   5  -8  -2   -0.14    0.18
  -5  -8   2   -0.31    0.15
   5   8  -2   -0.05    0.21
   5   8  -2    0.05    0.16
   5   8  -2   -0.38    1.20
  -4  -8   2   -0.16    0.18
   4  -8  -2    0.12    0.09
  -4  -8   2    0.09    0.19
  -4  -8   2   -0.14    0.14
   4  -8  -2   -0.07    0.11
  -4  -8   2   -0.31    0.16
   4   8  -2    1.72    1.29
   4   8  -2    0.01    0.20
  -4   8   2   -0.57    0.53
  -4   8   2    0.19    0.61
   4   8  -2    0.06    0.15
   3  -8  -2    2.40    0.21
  -3  -8   2    2.09    0.24
  -3  -8   2    2.59    0.29
   3  -8  -2    1.97    0.20
  -3  -8   2    2.22    0.27
  -3  -8   2    2.24    0.27
   3  -8  -2    2.04    0.18
   3   8  -2    2.34    0.27
  -3   8   2    2.57    0.86
   3   8  -2    3.29    1.40
  -3   8   2    2.18    0.33
  -3   8   2    2.41    0.73
   3   8  -2    1.92    0.33
  -2  -8   2    0.13    0.15
   2  -8  -2    0.35    0.13
  -2  -8   2    0.16    0.11
   2  -8  -2    0.22    0.11
  -2  -8   2    0.13    0.17
  -2  -8   2    0.13    0.17
   2  -8  -2    0.06    0.24
   2  -8  -2    0.24    0.12
   2  -8  -2   -0.03    0.14
  -2   8   2    0.21    0.21
  -2   8   2    0.36    0.16
   2   8  -2    0.29    0.15
  -2   8   2    0.38    0.78
   2   8  -2    0.07    0.21
   2   8  -2   -1.02    1.12
   1  -8  -2    7.18    0.32
   1  -8  -2    5.71    1.33
  -1  -8   2    6.77    0.38
  -1  -8   2    6.64    0.38
   1  -8  -2    7.34    0.34
   1  -8  -2    7.13    0.38
  -1  -8   2    7.15    0.41
   1  -8  -2    6.98    0.33
  -1  -8   2    7.41    0.26
   1   8  -2    6.77    0.50
   1   8  -2    6.99    0.32
  -1   8   2    8.06    1.16
  -1   8   2    6.69    0.37
  -1   8   2    6.87    0.48
   1   8  -2    6.66    1.51
   0  -8  -2    1.69    0.22
   0  -8   2    1.34    0.20
   0  -8   2    1.46    0.21
   0  -8  -2    4.09    1.62
   0  -8   2    1.27    0.22
   0  -8  -2    1.45    0.20
   0  -8  -2    1.93    0.24
   0  -8  -2    1.81    0.22
   0   8  -2    1.18    0.27
   0   8  -2    1.73    0.17
   0   8   2    2.61    1.02
   0   8   2    1.84    0.23
   0   8   2    1.45    0.28
   0   8  -2    1.21    1.10
  -1  -8  -2    6.43    0.35
   1  -8   2    6.16    0.41
  -1  -8  -2    3.91    1.54
  -1  -8  -2    6.85    0.38
  -1  -8  -2    6.04    0.37
  -1  -8  -2    6.59    0.36
   1  -8   2    6.06    0.36
   1  -8   2    7.04    0.35
  -1   8  -2    6.81    1.39
   1   8   2    6.13    0.47
  -1   8  -2    6.72    0.50
  -1   8  -2    4.92    1.32
   1   8   2    5.47    1.21
   1   8   2    5.76    0.37
   2  -8   2    0.20    0.16
  -2  -8  -2    0.43    0.17
   2  -8   2    0.33    0.13
   2  -8   2    0.19    0.14
  -2  -8  -2    0.32    0.19
  -2  -8  -2    0.20    0.17
   2   8   2   -0.04    0.21
  -2   8  -2    0.18    0.22
   2   8   2    0.56    0.19
   2   8   2    0.58    1.05
  -2   8  -2   -0.03    1.05
  -3  -8  -2    6.94    0.41
  -3  -8  -2    7.23    0.41
  -3  -8  -2    6.22    0.39
   3  -8   2    6.37    0.35
  -3  -8  -2    6.09    0.39
   3  -8   2    6.46    0.34
   3   8   2    6.37    0.48
  -3   8  -2    7.33    1.33
   3   8   2    5.12    1.46
  -3   8  -2    6.65    1.39
  -3   8  -2    6.88    0.52
   3   8   2    6.51    0.42
   4  -8   2    1.12    0.17
  -4  -8  -2    1.34    0.23
   4  -8   2    1.31    0.19
  -4  -8  -2    1.15    0.23
  -4  -8  -2    1.20    0.23
  -4  -8  -2    1.18    0.22
   4   8   2    0.34    1.12
   4   8   2    0.73    0.25
  -4   8  -2    2.23    1.06
  -4   8  -2   -0.10    0.98
   4   8   2    0.97    0.23
  -4   8  -2    1.27    0.30
   5  -8   2    7.28    0.36
   5  -8   2    6.76    0.33
  -5  -8  -2    6.17    0.44
  -5  -8  -2    7.25    0.46
  -5  -8  -2    5.99    2.43
   5   8   2    7.00    0.48
  -5   8  -2    6.11    1.27
   5   8   2    7.54    0.46
  -5   8  -2    6.83    0.53
   5   8   2    4.91    1.45
  -5   8  -2    7.56    1.25
  -6  -8  -2    1.50    2.12
  -6  -8  -2    0.56    0.25
   6  -8   2    0.37    0.17
   6  -8   2    0.13    0.15
  -6  -8  -2    0.43    0.22
   6  -8   2    0.10    0.13
   6   8   2    0.74    0.23
  -6   8  -2   -0.50    0.90
   6   8   2    1.56    1.38
  -6   8  -2    0.90    1.04
  -6   8  -2    0.77    0.27
   6   8   2    0.43    0.22
  -7  -8  -2    2.21    0.31
   7  -8   2    2.39    0.29
  -7  -8  -2    2.34    0.32
   7  -8   2    1.91    0.25
   7   8   2    2.39    0.33
  -7   8  -2    2.22    0.34
   7   8   2    2.41    0.32
  -7   8  -2    1.21    1.00
  -7   8  -2    1.61    1.13
   7   8   2   -0.92    1.37
  -8  -8  -2    1.56    0.31
   8  -8   2    2.15    0.25
   8  -8   2    2.20    0.26
   8   8   2    2.53    0.36
  -8   8  -2    1.97    0.36
   8   8   2    0.25    1.78
   8   8   2    2.30    0.34
  -8   8  -2    1.94    1.11
  -9  -8  -2    2.58    0.37
  -9  -8  -2    2.17    0.35
   9  -8   2    2.21    0.27
   9  -8   2    1.62    0.25
  -9   8  -2    1.28    1.01
  -9   8  -2    2.20    1.15
   9   8   2    1.76    0.34
   9   8   2    3.97    2.24
  -9   8  -2    2.06    0.36
 -10  -8  -2    5.60    0.60
 -10  -8  -2    5.59    0.58
  10  -8   2    6.20    0.35
  10  -8   2    6.25    0.47
 -10   8  -2    5.71    1.17
 -10   8  -2    6.76    0.56
  10   8   2    5.59    2.10
 -10   8  -2    5.00    1.41
  10   8   2    5.97    0.62
  11  -8   2    1.96    0.22
 -11  -8  -2    1.71    0.40
 -11  -8  -2    1.45    0.39
  11  -8   2    2.02    0.33
  11   8   2    2.03    2.28
 -11   8  -2    2.22    1.35
 -11   8  -2    0.94    1.13
  11   8   2    0.95    0.35
  12  -8   2   -0.32    0.32
 -12  -8  -2    0.99    0.40
  12  -8   2    0.59    0.22
 -12  -8  -2    0.75    0.40
  12   8   2    2.79    2.42
  12   8   2    0.91    0.40
 -12   8  -2   -1.03    1.10
 -12   8  -2    0.33    1.14
 -10  -9   2    0.12    0.33
  10  -9  -2    0.48    0.19
 -10  -9   2    1.07    0.40
 -10  -9   2   -0.11    0.39
  10  -9  -2    1.26    0.42
  10  -9  -2    0.30    0.38
 -10  -9   2    0.37    0.37
  10   9  -2    0.72    0.33
  10   9  -2    1.69    2.41
  -9  -9   2    3.48    0.45
  -9  -9   2    3.43    0.48
   9  -9  -2    3.01    0.38
   9  -9  -2    3.53    0.29
  -9  -9   2    3.08    0.76
   9  -9  -2    3.24    0.46
   9   9  -2    3.51    0.41
   9   9  -2    0.88    2.23
   9   9  -2    3.90    0.47
   8  -9  -2    9.25    0.58
  -8  -9   2    7.96    0.67
  -8  -9   2    8.16    0.67
  -8  -9   2    9.11    0.55
   8  -9  -2   10.11    0.69
  -8  -9   2    9.62    0.70
   8   9  -2    8.50    0.57
   8   9  -2    8.93    0.65
   8   9  -2    7.23    2.36
  -7  -9   2    1.91    0.37
   7  -9  -2    1.09    0.37
  -7  -9   2    1.97    0.36
   7   9  -2    1.71    0.36
   7   9  -2   -0.28    2.06
   7   9  -2    1.92    0.31
  -6  -9   2    1.16    0.30
   6  -9  -2    1.00    0.32
  -6  -9   2    1.16    0.24
  -6  -9   2    1.69    0.34
   6  -9  -2    1.07    0.27
  -6  -9   2    0.77    0.32
   6   9  -2    1.13    0.24
   6   9  -2   -1.48    1.85
   6   9  -2    1.05    0.32
   5  -9  -2    0.15    0.16
  -5  -9   2    0.04    0.24
  -5  -9   2    0.24    0.24
   5  -9  -2    0.30    0.12
  -5  -9   2    0.14    0.19
   5  -9  -2    0.07    0.11
  -5  -9   2    0.21    0.25
   5  -9  -2    0.10    0.12
   5  -9  -2    0.50    0.29
   5   9  -2   -0.64    1.58
   5   9  -2    0.40    0.21
   5   9  -2    0.03    0.26
   4  -9  -2    2.20    0.27
  -4  -9   2    1.96    0.31
  -4  -9   2    1.83    0.27
   4  -9  -2    1.85    0.26
  -4  -9   2    2.04    0.31
   4  -9  -2    1.77    0.22
   4  -9  -2    1.68    0.33
  -4  -9   2    2.19    0.23
   4  -9  -2    1.73    0.17
  -4   9   2    1.51    0.68
   4   9  -2    2.28    0.37
   4   9  -2    2.35    0.27
  -4   9   2    1.71    0.79
   3  -9  -2    5.70    0.29
   3  -9  -2    5.41    0.30
   3  -9  -2    5.44    0.28
  -3  -9   2    5.88    0.31
   3  -9  -2    5.45    0.30
  -3  -9   2    5.06    0.41
   3  -9  -2    4.80    0.54
  -3  -9   2    5.54    0.46
  -3  -9   2    5.73    0.45
   3  -9  -2    4.77    0.32
  -3   9   2    5.92    1.15
   3   9  -2    5.48    0.55
   3   9  -2    6.24    0.37
  -3   9   2    5.90    1.02
   2  -9  -2    1.86    0.20
  -2  -9   2    1.95    0.18
  -2  -9   2    1.68    0.24
   2  -9  -2    2.30    0.29
   2  -9  -2    1.56    0.33
   2  -9  -2    1.87    0.21
  -2  -9   2    2.19    0.28
  -2  -9   2    2.41    0.31
   2  -9  -2    1.60    0.19
  -2   9   2    2.26    1.15
  -2   9   2   -0.16    0.93
   2   9  -2    0.48    1.36
   2   9  -2    2.22    0.23
   2   9  -2    2.72    0.39
  -1  -9   2    6.01    0.44
   1  -9  -2    6.00    0.35
   1  -9  -2    6.20    0.34
   1  -9  -2    5.36    0.54
   1  -9  -2    5.37    1.72
  -1  -9   2    5.80    0.41
   1  -9  -2    5.63    0.35
   1  -9  -2    6.05    0.36
   1   9  -2    5.77    0.32
  -1   9   2    5.52    1.26
  -1   9   2    5.81    0.38
   1   9  -2    6.54    1.73
   1   9  -2    5.75    0.56
   0  -9  -2    0.47    0.27
   0  -9  -2    0.57    0.17
   0  -9   2    0.70    0.21
   0  -9   2    0.06    0.19
   0  -9  -2   -0.55    1.89
   0  -9  -2    0.58    0.19
   0  -9  -2    0.76    0.20
   0  -9  -2    0.76    0.19
   0  -9   2    0.20    0.20
   0   9   2    0.86    0.28
   0   9  -2    2.42    1.51
   0   9   2    0.75    0.21
   0   9   2    1.02    1.21
   0   9  -2    0.61    1.34
   0   9  -2    0.15    0.26
   1  -9   2   10.83    0.49
  -1  -9  -2    9.99    0.47
  -1  -9  -2    9.29    0.63
  -1  -9  -2    9.93    0.47
  -1  -9  -2   10.42    0.50
   1  -9   2    9.67    0.49
   1  -9   2   10.39    0.46
  -1  -9  -2   10.10    0.46
  -1   9  -2    6.89    1.65
   1   9   2   10.43    0.51
  -1   9  -2   11.38    0.68
   1   9   2   10.44    0.63
   1   9   2    6.84    1.48
  -2  -9  -2    3.93    0.37
   2  -9   2    3.46    0.34
  -2  -9  -2    3.33    0.37
  -2  -9  -2    3.68    0.45
   2  -9   2    3.68    0.32
  -2  -9  -2    3.03    0.36
  -2  -9  -2    3.03    0.36
   2  -9   2    3.57    0.36
  -2   9  -2    3.41    1.49
   2   9   2    3.62    0.38
  -2   9  -2    2.06    1.37
  -2   9  -2    4.65    0.54
   2   9   2    1.52    1.53
   2   9   2    4.80    0.50
  -3  -9  -2    0.58    0.31
  -3  -9  -2    0.36    0.22
  -3  -9  -2    0.75    0.22
  -3  -9  -2    0.86    0.22
   3  -9   2    0.51    0.18
  -3  -9  -2    0.90    0.22
   3  -9   2    0.71    0.20
  -3   9  -2    0.73    0.31
  -3   9  -2    2.20    1.32
  -3   9  -2    0.10    1.38
   3   9   2    0.69    0.24
   3   9   2    0.37    0.27
  -4  -9  -2    4.73    0.53
  -4  -9  -2    5.10    0.43
  -4  -9  -2    5.69    0.45
  -4  -9  -2    4.93    0.43
   4  -9   2    4.27    0.35
   4  -9   2    4.96    0.37
  -4  -9  -2    5.63    0.45
  -4   9  -2    3.87    1.41
  -4   9  -2    5.12    0.57
   4   9   2    5.52    1.75
  -4   9  -2    4.77    1.43
   5  -9   2    1.04    0.21
  -5  -9  -2    1.00    0.27
  -5  -9  -2    0.81    0.30
  -5  -9  -2    0.79    0.32
  -5  -9  -2    0.87    0.25
   5  -9   2    1.13    0.20
  -5  -9  -2    0.57    0.24
   5   9   2    0.79    1.45
   5   9   2    0.90    0.27
  -5   9  -2    0.92    1.23
  -5   9  -2   -0.21    1.23
  -5   9  -2    1.07    0.34
  -6  -9  -2   16.91    0.72
   6  -9   2   17.33    0.55
  -6  -9  -2   16.96    0.77
  -6  -9  -2   16.09    0.75
   6  -9   2   16.65    0.58
  -6  -9  -2   14.99    0.72
  -6   9  -2   15.97    0.82
  -6   9  -2   15.28    1.80
   6   9   2   16.74    0.72
   6   9   2   15.65    3.18
  -7  -9  -2    0.53    0.30
  -7  -9  -2   -0.01    0.29
   7  -9   2   -0.09    0.17
   7  -9   2    0.25    0.18
  -7  -9  -2   -0.39    0.24
  -7   9  -2    0.36    0.34
  -7   9  -2   -1.31    2.35
  -7   9  -2   -0.82    1.14
   7   9   2    1.76    1.95
   7   9   2   -0.10    0.27
  -8  -9  -2    7.37    0.67
   8  -9   2    8.75    0.39
   8  -9   2    8.34    0.46
   8  -9   2    8.29    0.41
  -8  -9  -2    7.87    0.63
  -8  -9  -2    7.87    0.62
  -8  -9  -2    7.55    0.69
   8   9   2    8.37    0.62
  -8   9  -2    7.58    1.76
  -8   9  -2    6.62    1.17
  -8   9  -2    7.53    0.67
   8   9   2    9.81    2.36
   9  -9   2    7.27    0.47
  -9  -9  -2    5.84    0.65
   9  -9   2    5.58    0.34
  -9  -9  -2    4.88    0.61
   9  -9   2    5.08    0.35
   9   9   2    1.82    2.18
   9   9   2    4.89    0.60
  -9   9  -2    3.92    1.22
  -9   9  -2    5.53    0.64
  -9   9  -2    4.57    1.07
  10  -9   2    0.30    0.33
 -10  -9  -2    1.00    0.37
  10  -9   2    0.17    0.19
 -10  -9  -2    0.55    0.39
  10   9   2    0.84    0.40
  10   9   2    3.61    2.37
   7 -10  -2    0.52    0.41
  -7 -10   2    0.73    0.38
  -7 -10   2    0.73    0.30
  -7 -10   2   -0.28    0.35
  -7 -10   2    0.27    0.37
   7  10  -2   -2.91    2.47
   7  10  -2   -0.10    0.30
   7  10  -2    0.40    0.36
   6 -10  -2    4.13    0.51
  -6 -10   2    3.82    0.47
  -6 -10   2    4.36    0.45
  -6 -10   2    4.41    0.49
   6  10  -2    4.15    0.54
   6  10  -2    4.02    2.13
   6  10  -2    4.06    0.40
  -5 -10   2    1.16    0.34
  -5 -10   2    0.43    0.33
   5 -10  -2    0.90    0.14
  -5 -10   2    0.90    0.31
  -5 -10   2    1.18    0.25
   5 -10  -2    0.72    0.41
   5 -10  -2    0.55    0.17
   5  10  -2    0.67    2.24
   5  10  -2    0.64    0.28
   5  10  -2   -0.22    0.37
  -4 -10   2    1.92    0.34
   4 -10  -2    1.60    0.20
  -4 -10   2    1.80    0.24
  -4 -10   2    1.43    0.34
  -4 -10   2    2.12    0.36
   4 -10  -2    1.63    0.19
   4 -10  -2    1.35    0.40
   4  10  -2    2.37    0.30
   4  10  -2    1.50    0.41
   4  10  -2   -1.31    1.79
  -4  10   2    1.52    0.80
  -4  10   2    1.94    0.84
  -3 -10   2    4.95    0.53
   3 -10  -2    5.21    0.33
  -3 -10   2    5.34    0.51
   3 -10  -2    4.82    0.29
   3 -10  -2    4.78    0.35
  -3 -10   2    5.29    0.33
   3 -10  -2    7.48    0.70
  -3 -10   2    4.80    0.49
   3 -10  -2    5.66    0.34
   3  10  -2    5.84    0.40
  -3  10   2    3.93    1.12
   3  10  -2    7.51    2.26
   3  10  -2    5.74    0.65
  -3  10   2    4.62    1.29
   2 -10  -2   12.30    0.49
  -2 -10   2   12.34    0.62
  -2 -10   2   12.53    0.64
   2 -10  -2   12.01    0.50
   2 -10  -2   12.48    0.47
  -2 -10   2   12.20    0.40
   2 -10  -2   12.07    0.80
   2 -10  -2   11.49    0.52
  -2 -10   2   12.23    0.62
  -2  10   2   10.73    1.69
   2  10  -2   11.77    0.80
   2  10  -2   11.76    0.48
   2  10  -2   12.09    2.37
  -2  10   2   11.29    1.52
   1 -10  -2    4.30    0.35
   1 -10  -2    3.75    0.37
   1 -10  -2    5.11    0.38
   1 -10  -2    3.71    0.48
  -1 -10   2    5.00    0.47
  -1 -10   2    3.66    0.44
  -1 -10   2    4.74    0.47
   1 -10  -2    4.31    0.37
   1  10  -2    2.85    1.88
   1  10  -2    5.45    0.63
  -1  10   2    3.18    1.40
   0 -10  -2   13.66    0.82
   0 -10   2   13.84    0.63
   0 -10   2   14.25    0.61
   0 -10   2   13.86    0.64
   0 -10  -2   13.73    0.56
   0 -10  -2   13.69    0.58
   0 -10  -2   14.16    0.58
   0 -10  -2   14.22    0.55
   0  10   2    9.11    1.84
   0  10  -2   14.68    2.72
   0  10  -2   13.87    2.22
   0  10  -2   13.87    0.82
   0  10   2   13.43    0.60
  -1 -10  -2   -0.35    0.22
   1 -10   2    0.33    0.23
  -1 -10  -2    0.26    0.23
   1 -10   2    0.16    0.23
  -1 -10  -2   -0.06    0.35
  -1 -10  -2   -0.07    0.20
   1 -10   2   -0.28    0.21
  -1 -10  -2    0.45    0.23
  -1  10  -2    0.81    0.38
  -1  10  -2    1.62    1.96
   1  10   2    3.02    1.57
  -1  10  -2    0.58    1.65
  -2 -10  -2    3.05    0.34
  -2 -10  -2    1.84    0.39
   2 -10   2    2.94    0.31
  -2 -10  -2    3.26    0.34
   2 -10   2    3.43    0.41
  -2 -10  -2    4.02    0.44
  -2 -10  -2    3.26    0.36
   2  10   2    5.32    1.78
   2  10   2    3.63    0.45
  -2  10  -2    6.17    1.93
  -2  10  -2    3.22    0.47
  -2  10  -2    3.86    1.78
  -3 -10  -2    0.16    0.26
  -3 -10  -2    0.68    0.27
  -3 -10  -2    0.04    0.27
   3 -10   2    0.12    0.21
  -3 -10  -2    0.23    0.24
   3 -10   2    0.21    0.23
   3  10   2   -1.00    1.61
   3  10   2    0.34    0.28
  -3  10  -2    0.80    1.71
  -3  10  -2    0.87    0.40
  -4 -10  -2    1.47    0.32
  -4 -10  -2    1.31    0.31
  -4 -10  -2    1.28    0.35
   4 -10   2    1.38    0.26
   4 -10   2    1.25    0.24
  -4 -10  -2    1.33    0.30
  -4  10  -2    1.06    1.60
   4  10   2   -1.84    1.74
   4  10   2    1.96    0.35
  -4  10  -2   -0.26    1.54
  -4  10  -2    1.35    0.42
   5 -10   2   -0.18    0.21
  -5 -10  -2    0.42    0.30
  -5 -10  -2   -0.31    0.29
  -5 -10  -2    0.37    0.31
   5 -10   2    0.05    0.21
  -5 -10  -2   -0.11    0.27
   5  10   2   -0.34    1.90
  -5  10  -2    0.20    0.41
  -5  10  -2    2.54    1.37
  -5  10  -2   -0.06    1.45
   5  10   2    0.21    0.31
   6 -10   2    0.03    0.21
   6 -10   2    0.10    0.21
  -6 -10  -2   -0.19    0.33
  -6 -10  -2   -0.18    0.33
  -6  10  -2   -0.37    0.39
  -6  10  -2   -0.72    1.26
   6  10   2   -0.47    1.87
   6  10   2    0.38    0.34
  -6  10  -2    3.30    1.41
  19   0  -3    0.05    0.33
  19   0  -3   -3.73    2.55
  19   0  -3    0.33    0.42
 -19   0   3    0.54    0.47
 -19   0   3    0.56    0.37
  18   0  -3    0.35    0.35
  18   0  -3    0.49    0.32
 -18   0   3   -0.14    0.36
 -18   0   3    3.15    2.97
 -18   0   3   -0.21    0.29
  18   0  -3    2.55    1.92
  17   0  -3    0.61    0.31
  17   0  -3   -1.48    1.85
 -17   0   3    0.14    0.26
  17   0  -3    0.07    0.24
 -17   0   3   -0.58    0.31
 -17   0   3   -0.39    2.67
  16   0  -3    0.50    1.37
 -16   0   3   -1.91    2.24
 -16   0   3   -0.22    0.30
 -16   0   3    0.34    0.28
  16   0  -3    0.17    0.25
  16   0  -3   -0.16    0.21
 -15   0   3    3.30    1.93
  15   0  -3    1.07    1.32
 -14   0   3   -0.05    0.19
 -14   0   3    2.20    1.67
 -14   0   3    0.03    0.17
  14   0  -3   -0.88    1.13
  14   0  -3   -0.04    0.17
  14   0  -3    0.07    0.16
  13   0  -3    1.71    0.95
  13   0  -3    0.16    0.18
 -13   0   3   -0.07    0.20
 -13   0   3   -0.02    0.18
 -13   0   3   -0.15    1.22
  13   0  -3    0.09    0.14
  12   0  -3    0.00    0.77
 -12   0   3   -0.19    0.14
 -12   0   3   -0.13    0.13
  12   0  -3   -0.04    0.15
  12   0  -3   -0.21    0.12
 -12   0   3   -0.36    1.15
 -11   0   3    0.11    0.14
  11   0  -3   -0.01    0.11
 -11   0   3   -0.59    0.86
  11   0  -3   -0.21    0.67
  11   0  -3    0.01    0.14
 -11   0   3    0.10    0.13
 -10   0   3   -0.02    0.10
  10   0  -3   -0.02    0.08
 -10   0   3    0.10    0.12
  10   0  -3   -0.65    0.68
  10   0  -3   -0.01    0.11
 -10   0   3   -0.70    0.81
  -9   0   3   -0.83    0.61
  -9   0   3    0.01    0.09
   9   0  -3   -0.04    0.07
  -9   0   3    0.04    0.10
   9   0  -3    0.18    0.66
   9   0  -3   -0.08    0.10
   8   0  -3   -0.09    0.09
  -8   0   3   -0.19    0.57
   8   0  -3    0.38    0.46
  -8   0   3    0.01    0.08
   8   0  -3   -0.05    0.07
  -8   0   3    0.00    0.09
  -7   0   3   -0.02    0.09
   7   0  -3   -0.05    0.08
  -7   0   3   -0.04    0.07
  -7   0   3   -0.43    0.48
   7   0  -3   -0.03    0.06
   7   0  -3   -0.40    0.39
   6   0  -3   -0.10    0.35
   6   0  -3   -0.11    0.06
  -6   0   3   -0.06    0.07
   6   0  -3   -0.05    0.07
  -6   0   3   -0.05    0.39
  -5   0   3   -0.02    0.05
  -5   0   3   -0.07    0.06
  -5   0   3   -0.02    0.06
   5   0  -3   -0.12    0.05
   5   0  -3   -0.24    0.30
   5   0  -3    0.02    0.07
  -5   0   3    0.16    0.40
   4   0  -3   -0.51    0.23
   4   0  -3   -0.05    0.05
  -4   0   3   -0.03    0.06
  -4   0   3   -0.02    0.05
  -4   0   3    0.00    0.05
   3   0  -3    0.00    0.05
   3   0  -3   -0.07    0.25
  -3   0   3   -0.02    0.05
  -3   0   3   -0.07    0.04
   3   0  -3    0.03    0.06
   3   0  -3    0.01    0.05
  -3   0   3    0.06    0.06
   2   0  -3   -0.37    0.05
   2   0  -3   -0.29    0.04
  -2   0   3   -0.38    0.04
  -2   0   3   -0.46    0.25
  -2   0   3   -0.36    0.04
   2   0  -3   -0.32    0.04
   2   0  -3   -0.16    0.23
   1   0  -3   -0.50    0.21
   1   0  -3   -0.60    0.04
  -1   0   3   -0.59    0.04
   1   0  -3   -0.61    0.04
  -1   0   3   -0.55    0.20
   1   0  -3   -0.57    0.04
  -1   0   3   -0.62    0.04
   0   0   3   -0.35    0.15
   0   0   3   -0.25    0.04
   0   0  -3   -0.24    0.04
   0   0  -3   -0.07    0.17
   0   0  -3   -0.25    0.04
   0   0   3   -0.24    0.04
  -1   0  -3   -0.25    0.05
   1   0   3   -0.23    0.05
  -1   0  -3   -0.11    0.24
   1   0   3   -0.11    0.24
  -2   0  -3    0.01    0.25
   2   0   3   -0.03    0.05
   2   0   3    0.18    0.26
  -2   0  -3   -0.02    0.05
  -3   0  -3    0.03    0.07
  -3   0  -3    0.05    0.30
   3   0   3   -0.03    0.05
   3   0   3   -0.24    0.27
  -3   0  -3    0.04    0.06
  -4   0  -3   -0.10    0.07
  -4   0  -3    0.01    0.06
  -4   0  -3    0.09    0.35
   4   0   3    0.24    0.35
   4   0   3   -0.02    0.06
  -5   0  -3   -0.10    0.07
  -5   0  -3   -0.05    0.08
  -5   0  -3   -0.16    0.34
   5   0   3    0.11    0.32
   5   0   3   -0.06    0.07
  -6   0  -3    0.06    0.09
  -6   0  -3   -0.46    0.47
   6   0   3    0.93    0.48
   6   0   3    0.04    0.08
   6   0   3   -0.01    0.09
  -6   0  -3   -0.09    0.07
   7   0   3   -0.05    0.09
  -7   0  -3   -0.08    0.56
   7   0   3   -0.07    0.10
  -7   0  -3    0.16    0.11
  -7   0  -3   -0.01    0.09
   7   0   3   -0.22    0.51
  -8   0  -3    0.57    0.65
   9   0   3   -0.04    0.70
   9   0   3    0.03    0.11
   9   0   3   -0.01    0.12
  -9   0  -3    0.03    0.12
  -9   0  -3   -0.05    0.10
  -9   0  -3    0.08    0.78
  10   0   3   -0.07    0.13
 -10   0  -3    0.22    0.14
  10   0   3    0.00    0.70
 -10   0  -3    0.07    0.12
 -10   0  -3   -0.62    0.91
  10   0   3    0.12    0.14
 -11   0  -3    0.08    0.14
  11   0   3   -0.05    0.80
  11   0   3    0.35    0.18
  11   0   3    0.03    0.14
 -11   0  -3    1.16    1.24
 -11   0  -3   -0.03    0.14
 -12   0  -3    1.15    1.31
 -12   0  -3   -0.16    0.17
 -12   0  -3   -0.20    0.13
  12   0   3    0.04    0.19
  12   0   3   -0.01    0.90
  12   0   3    0.02    0.15
  13   0   3    0.38    0.24
 -13   0  -3   -0.12    0.16
  13   0   3   -0.45    1.04
 -13   0  -3    2.51    1.51
  13   0   3    0.10    0.17
 -13   0  -3   -0.18    0.18
  14   0   3    0.35    0.20
 -14   0  -3   -1.32    1.79
  14   0   3   -1.11    1.22
 -14   0  -3    0.02    0.19
  14   0   3    0.18    0.23
 -15   0  -3   -0.20    0.23
  15   0   3   -0.16    0.25
 -15   0  -3   -0.11    2.34
 -15   0  -3   -0.06    0.22
  15   0   3    0.29    0.25
  15   0   3   -1.37    1.43
  16   0   3   -0.08    0.26
  16   0   3   -1.01    1.76
 -16   0  -3    2.94    2.59
 -16   0  -3   -0.24    0.25
 -16   0  -3    0.50    0.30
  17   0   3    3.28    2.15
 -17   0  -3    5.29    3.11
 -18   0  -3    0.38    0.34
  18   0   3    0.33    0.38
 -18   0  -3   -0.81    0.40
  18   0   3    1.70    2.69
  19  -1  -3    4.16    2.43
 -19  -1   3    1.94    0.42
  19  -1  -3    2.56    0.49
  19  -1  -3    1.78    0.37
  19   1  -3    2.66    0.44
 -19   1   3    1.53    0.48
 -19   1   3    2.02    0.39
  19   1  -3   -3.02    2.53
  19   1  -3    2.36    0.48
 -18  -1   3    6.64    0.80
 -18  -1   3    8.56    3.24
  18  -1  -3    6.75    0.68
  18  -1  -3    8.58    2.20
  18  -1  -3    6.94    0.56
 -18  -1   3    6.94    0.60
  18   1  -3    8.89    2.40
 -18   1   3    6.27    0.50
  18   1  -3    6.09    0.69
  18   1  -3    6.53    0.63
 -18   1   3    5.59    0.57
 -17  -1   3    0.44    2.64
 -17  -1   3    1.46    0.35
  17  -1  -3    1.70    0.28
 -17  -1   3    1.85    0.34
  17  -1  -3    2.52    1.77
  17  -1  -3    2.13    0.35
 -17   1   3    1.49    0.37
  17   1  -3    2.31    0.48
  17   1  -3    2.06    0.34
  17   1  -3    3.43    1.85
 -17   1   3    1.15    0.28
 -16  -1   3   16.82    0.72
 -16  -1   3   17.44    0.77
  16  -1  -3   17.06    0.69
  16  -1  -3   16.98    0.76
  16  -1  -3   23.48    2.45
 -16  -1   3   22.83    3.16
 -16   1   3   17.80    0.77
  16   1  -3   20.05    2.52
  16   1  -3   17.50    0.78
 -16   1   3   17.40    0.68
  16   1  -3   17.93    0.75
 -15  -1   3    5.13    0.51
  15  -1  -3    5.03    1.30
 -15  -1   3    5.29    0.43
  15  -1  -3    5.25    0.46
 -15  -1   3    3.40    1.97
  15  -1  -3    5.48    0.38
  15   1  -3    5.28    0.42
  15   1  -3    5.31    0.48
 -15   1   3    4.47    0.38
  15   1  -3    5.59    1.49
 -14  -1   3   -0.41    1.76
 -14  -1   3    2.25    0.27
  14  -1  -3    2.34    0.29
  14  -1  -3    1.52    1.13
  14   1  -3    2.04    0.30
  14   1  -3    2.05    1.22
  14   1  -3    2.54    0.29
 -14   1   3    3.12    0.35
 -14   1   3    1.99    0.25
 -13  -1   3   27.93    0.85
  13  -1  -3   29.22    0.87
 -13  -1   3   28.11    2.64
  13  -1  -3   26.83    1.89
  13  -1  -3   27.29    0.82
  13   1  -3   27.50    0.89
  13   1  -3   27.11    0.87
 -13   1   3   27.30    0.79
 -12  -1   3    4.78    0.35
  12  -1  -3    4.47    0.29
  12  -1  -3    4.73    1.03
  12  -1  -3    4.21    0.17
  12  -1  -3    3.70    0.33
 -12  -1   3    4.41    1.46
 -12  -1   3    4.29    0.33
  12   1  -3    4.07    0.17
 -12   1   3    1.66    1.07
 -12   1   3    4.60    0.28
  12   1  -3    4.22    0.36
 -12   1   3    3.73    0.33
  12   1  -3    4.18    0.32
 -11  -1   3   38.17    2.58
 -11  -1   3   39.95    1.05
  11  -1  -3   39.69    2.05
  11  -1  -3   41.69    1.06
 -11  -1   3   38.95    1.04
  11  -1  -3   39.95    0.89
  11  -1  -3   39.26    1.01
  11   1  -3   35.71    2.22
 -11   1   3   40.30    1.05
 -11   1   3   39.58    0.98
  11   1  -3   39.39    1.07
 -11   1   3   32.07    2.07
  11   1  -3   40.18    1.07
 -10  -1   3   21.79    1.86
  10  -1  -3   21.62    0.65
 -10  -1   3   22.00    0.67
  10  -1  -3   22.20    0.67
  10  -1  -3   23.79    1.50
 -10  -1   3   23.22    0.68
 -10   1   3   23.12    0.68
  10   1  -3   22.84    0.70
 -10   1   3   20.23    1.55
  10   1  -3   20.28    1.64
 -10   1   3   22.85    0.62
  10   1  -3   23.30    0.69
   9  -1  -3   53.08    2.09
   9  -1  -3   52.84    1.25
  -9  -1   3   51.54    1.26
  -9  -1   3   47.64    2.43
  -9  -1   3   51.35    1.26
  -9   1   3   52.13    1.25
   9   1  -3   50.39    2.35
  -9   1   3   52.38    1.20
   9   1  -3   52.57    1.27
  -9   1   3   51.26    2.17
   9   1  -3   51.95    1.27
  -8  -1   3   54.17    1.27
   8  -1  -3   54.28    1.26
   8  -1  -3   52.13    1.99
  -8  -1   3   53.68    2.41
  -8  -1   3   53.02    1.28
   8  -1  -3   51.71    1.24
   8   1  -3   53.24    1.28
  -8   1   3   52.61    2.08
   8   1  -3   54.83    1.28
  -8   1   3   54.27    1.22
   8   1  -3   50.75    2.27
  -8   1   3   54.76    1.27
   7  -1  -3  117.93    2.60
   7  -1  -3  118.93    2.63
   7  -1  -3  124.78    3.39
  -7  -1   3  123.94    3.84
  -7  -1   3  124.42    2.66
  -7  -1   3  122.66    2.65
   7   1  -3  121.90    2.65
   7   1  -3  127.12    3.80
  -7   1   3  123.60    3.44
  -7   1   3  121.73    2.59
  -7   1   3  120.51    2.64
   7   1  -3  121.34    2.67
  -6  -1   3    1.76    0.17
   6  -1  -3    1.71    0.44
   6  -1  -3    1.84    0.16
  -6  -1   3    1.62    0.62
  -6  -1   3    1.83    0.16
   6  -1  -3    1.76    0.13
  -6   1   3    1.83    0.16
  -6   1   3    2.29    0.47
   6   1  -3    2.01    0.17
   6   1  -3    1.91    0.61
  -6   1   3    1.74    0.12
  -6   1   3    1.54    0.12
   6   1  -3    1.60    0.16
  -5  -1   3   84.90    1.85
   5  -1  -3   82.70    1.82
   5  -1  -3   81.31    1.78
  -5  -1   3   83.62    1.83
  -5  -1   3   85.07    1.84
  -5  -1   3   83.87    1.84
   5  -1  -3   87.70    2.33
  -5  -1   3   83.69    2.72
  -5   1   3   80.56    1.78
  -5   1   3   84.56    1.78
  -5   1   3   84.01    1.83
  -5   1   3   86.20    2.34
  -5   1   3   84.63    1.78
   5   1  -3   81.79    1.84
   5   1  -3   84.60    1.83
   5   1  -3   83.79    2.70
  -4  -1   3    0.13    0.07
   4  -1  -3    0.19    0.06
  -4  -1   3    0.28    0.07
  -4  -1   3    0.47    0.41
   4  -1  -3    0.25    0.23
  -4  -1   3    0.14    0.06
  -4  -1   3    0.17    0.07
  -4   1   3    0.13    0.24
   4   1  -3    0.03    0.35
  -4   1   3    0.18    0.04
  -4   1   3    0.24    0.08
   4   1  -3    0.30    0.08
  -4   1   3    0.15    0.05
  -4   1   3    0.18    0.04
   3  -1  -3    5.67    0.16
  -3  -1   3    5.57    0.21
  -3  -1   3    5.57    0.21
  -3  -1   3    5.62    0.20
   3  -1  -3    5.61    0.21
   3  -1  -3    5.53    0.16
  -3  -1   3    5.41    0.21
  -3  -1   3    4.00    0.59
   3  -1  -3    5.12    0.42
   3   1  -3    5.31    0.21
   3   1  -3    4.78    0.62
   3   1  -3    5.72    0.21
  -3   1   3    5.72    0.16
  -3   1   3    5.74    0.16
   3   1  -3    5.62    0.20
   2  -1  -3  328.42    6.94
  -2  -1   3  325.65    7.38
   2   1  -3  321.64    7.39
  -1  -1   3   13.31    0.34
   1  -1  -3   12.52    0.34
   1  -1  -3   12.10    0.55
  -1  -1   3   12.65    0.34
   1  -1  -3   12.56    0.31
  -1   1   3   12.38    0.56
   1   1  -3   12.77    0.34
   1   1  -3   13.07    0.34
   1   1  -3   12.05    0.76
   1   1  -3   13.38    0.32
  -1   1   3   12.09    0.34
  -1   1   3   12.66    0.30
   0  -1  -3    0.57    0.25
   0  -1  -3    1.03    0.10
   0  -1  -3    0.87    0.09
   0  -1   3    0.96    0.10
   0  -1   3    0.73    0.33
   0  -1   3    0.86    0.06
   0   1   3    0.96    0.10
   0   1  -3    0.88    0.06
   0   1  -3    0.98    0.29
   0   1   3    0.89    0.25
   0   1  -3    0.94    0.10
   0   1  -3    0.85    0.10
   0   1   3    0.96    0.08
  -1  -1  -3  277.88    6.34
   1  -1   3  279.05    6.39
   1   1   3  280.18    6.34
  -1   1  -3  293.15    6.39
  -2  -1  -3  191.30    4.56
   2  -1   3  198.16    4.52
   2  -1   3  184.29    3.88
  -2   1  -3  199.63    4.49
   2   1   3  186.24    3.89
   2   1   3  160.35    4.68
   3  -1   3    0.86    0.32
   3  -1   3    0.35    0.07
  -3  -1  -3    0.37    0.35
  -3  -1  -3    0.37    0.08
  -3   1  -3    0.34    0.31
   3   1   3    0.27    0.08
  -3   1  -3    0.31    0.07
  -3   1  -3    0.32    0.07
   4  -1   3   58.55    1.31
  -4  -1  -3   59.41    1.33
   4  -1   3   59.08    1.97
  -4  -1  -3   60.32    1.35
  -4  -1  -3   53.54    2.07
   4   1   3   59.88    1.34
   4   1   3   61.27    2.12
  -4   1  -3   58.68    1.96
  -4   1  -3   59.71    1.31
  -4   1  -3   59.89    1.32
  -5  -1  -3   28.73    1.54
   5  -1   3   29.95    1.40
  -5  -1  -3   29.79    0.76
  -5  -1  -3   30.11    0.75
   5  -1   3   29.10    0.72
  -5   1  -3   29.51    0.72
   5   1   3   30.11    0.76
   5   1   3   30.08    1.50
  -5   1  -3   28.16    1.36
  -5   1  -3   28.79    0.72
  -6  -1  -3   14.77    0.66
   6  -1   3   14.21    0.43
   6  -1   3   14.04    1.03
   6  -1   3   14.38    0.45
  -6  -1  -3   14.96    0.46
  -6  -1  -3   14.51    0.36
  -6  -1  -3   13.95    1.23
  -6   1  -3   14.20    0.43
   6   1   3   13.84    1.14
   6   1   3   14.98    0.47
  -6   1  -3   14.19    0.43
  -6   1  -3   12.49    1.04
  -7  -1  -3   21.03    0.61
   7  -1   3   21.50    0.60
  -7  -1  -3   21.18    0.63
  -7  -1  -3   20.98    0.49
   7  -1   3   20.98    0.61
  -7  -1  -3   19.18    1.54
   7  -1   3   19.48    1.29
  -7   1  -3   20.79    1.37
  -7   1  -3   21.86    0.50
  -7   1  -3   21.66    0.59
   7   1   3   20.90    0.62
   7   1   3   22.71    1.46
  -7   1  -3   21.33    0.59
   8  -1   3   32.97    0.87
  -8  -1  -3   32.45    2.02
  -8  -1  -3   33.01    0.88
   8  -1   3   33.48    0.86
  -8  -1  -3   32.47    0.89
   8  -1   3   33.14    1.73
   8   1   3   31.46    1.88
  -8   1  -3   32.47    1.82
   8   1   3   33.17    0.90
   8   1   3   34.25    0.92
  -8   1  -3   32.95    0.85
  -8   1  -3   33.04    0.72
  -8   1  -3   33.26    0.85
  -9  -1  -3  105.46    2.34
   9  -1   3  106.25    3.54
  -9  -1  -3  102.16    3.88
   9  -1   3  100.76    2.33
  -9  -1  -3  102.44    2.35
   9  -1   3  102.97    2.32
  -9   1  -3  103.79    2.31
   9   1   3  100.24    2.38
   9   1   3  104.74    3.76
  -9   1  -3  109.08    3.70
  -9   1  -3  103.94    2.31
   9   1   3  101.38    2.36
 -10  -1  -3   14.39    1.79
  10  -1   3   13.27    1.40
 -10  -1  -3   12.60    0.51
  10  -1   3   12.56    0.50
  10  -1   3   12.02    0.48
 -10  -1  -3   12.72    0.50
  10   1   3   12.65    0.51
 -10   1  -3   13.01    0.47
 -10   1  -3   13.17    0.48
  10   1   3   13.48    1.57
 -10   1  -3   15.67    1.79
  10   1   3   13.06    0.54
  11  -1   3   48.73    1.27
 -11  -1  -3   49.44    1.29
 -11  -1  -3   50.38    1.29
  11  -1   3   48.20    1.29
  11  -1   3   49.59    2.51
 -11  -1  -3   50.38    2.98
  11   1   3   49.01    1.31
 -11   1  -3   49.57    1.25
  11   1   3   48.21    2.70
 -11   1  -3   49.92    1.26
 -11   1  -3   53.36    2.81
  11   1   3   48.79    1.34
 -12  -1  -3    3.55    1.61
 -12  -1  -3    3.68    0.36
  12  -1   3    1.12    1.03
  12  -1   3    2.89    0.30
  12  -1   3    3.58    0.36
 -12  -1  -3    3.86    0.35
  12   1   3    3.35    1.18
 -12   1  -3    3.66    1.32
 -12   1  -3    3.50    0.30
  12   1   3    3.27    0.38
 -12   1  -3    3.90    0.35
  12   1   3    3.42    0.35
 -13  -1  -3   35.54    3.12
  13  -1   3   31.08    0.99
 -13  -1  -3   31.30    1.02
  13  -1   3   32.67    0.97
 -13  -1  -3   32.59    0.97
  13  -1   3   31.41    2.52
 -13   1  -3   29.30    1.01
 -13   1  -3   32.99    0.94
  13   1   3   34.36    2.58
  13   1   3   30.81    0.99
 -13   1  -3   33.24    2.72
  13   1   3   31.81    1.03
 -14  -1  -3   30.13    0.94
  14  -1   3   27.69    1.00
  14  -1   3   29.00    0.93
  14  -1   3   27.22    2.40
 -14  -1  -3   34.02    3.37
 -14   1  -3   28.13    0.93
  14   1   3   28.77    0.96
  14   1   3   27.71    0.99
  14   1   3   31.30    2.68
 -14   1  -3   29.83    2.91
 -14   1  -3   28.04    0.88
 -15  -1  -3   13.81    0.69
  15  -1   3   13.98    0.71
  15  -1   3   14.80    0.67
 -15  -1  -3   14.34    0.65
 -15  -1  -3   15.37    3.00
 -15   1  -3   17.33    2.91
 -15   1  -3   14.72    0.63
  15   1   3   19.53    2.47
  15   1   3   14.05    0.70
 -16  -1  -3    6.82    3.07
  16  -1   3    6.84    0.60
  16  -1   3    6.45    0.55
 -16  -1  -3    5.99    0.71
 -16  -1  -3    6.89    0.54
  16   1   3    4.04    1.95
  16   1   3    6.23    0.57
 -16   1  -3    6.25    0.50
 -16   1  -3    5.86    0.56
 -16   1  -3    6.73    2.59
 -17  -1  -3    3.96    3.39
 -17  -1  -3    4.76    0.51
 -17  -1  -3    3.67    0.43
  17  -1   3    3.23    2.04
  17  -1   3    4.25    0.47
 -17   1  -3   11.61    3.48
 -17   1  -3    4.61    0.54
 -17   1  -3    3.68    0.46
  17   1   3    8.54    2.46
  17   1   3    3.66    0.48
  18  -1   3    1.64    2.70
 -18  -1  -3    2.97    0.40
 -18  -1  -3    1.76    0.49
  18  -1   3    2.43    0.45
  18   1   3    2.44    0.47
  18   1   3   -4.67    2.74
 -18   1  -3    2.24    0.41
 -18   1  -3    2.09    0.47
 -18  -2   3   11.26    3.68
  18  -2  -3    2.14    2.24
 -18   2   3    1.57    2.85
  18   2  -3    2.66    2.27
  18   2  -3    0.76    0.41
  17  -2  -3    7.75    2.07
 -17  -2   3    4.92    3.10
 -17  -2   3    8.12    0.60
 -17  -2   3    8.07    0.67
  17  -2  -3    8.40    0.53
  17  -2  -3    7.81    0.60
  17   2  -3    9.21    2.36
  17   2  -3    8.59    0.69
 -17   2   3    7.90    0.69
  17   2  -3    7.02    0.60
 -17   2   3    9.22    2.47
 -17   2   3    7.94    0.46
  16  -2  -3    1.30    0.26
 -16  -2   3    1.00    0.29
  16  -2  -3    1.60    0.32
  16  -2  -3    0.76    1.41
 -16  -2   3    0.72    0.30
 -16  -2   3   -2.74    2.40
 -16   2   3    1.22    0.31
  16   2  -3    1.35    0.30
 -16   2   3    1.11    0.22
  16   2  -3   -0.31    1.71
 -16   2   3    1.15    1.79
  16   2  -3    1.20    0.33
  15  -2  -3   10.42    0.58
 -15  -2   3   12.42    2.82
  15  -2  -3   10.81    1.64
  15  -2  -3   11.89    0.52
  15   2  -3   11.88    0.62
  15   2  -3   10.66    2.09
  15   2  -3   11.33    0.63
 -15   2   3   12.47    0.47
 -15   2   3   11.39    2.02
  14  -2  -3    0.73    0.18
  14  -2  -3    1.10    0.11
 -14  -2   3   -0.78    1.88
 -14  -2   3    0.84    0.25
  14  -2  -3    0.85    0.24
  14  -2  -3    2.06    1.06
  14   2  -3    0.57    1.35
 -14   2   3    1.08    0.26
  14   2  -3    0.71    0.21
 -14   2   3    2.35    1.45
  14   2  -3    0.64    0.23
 -14   2   3    0.95    0.17
  13  -2  -3   14.44    0.58
  13  -2  -3   13.36    1.51
  13  -2  -3   14.49    0.52
 -13  -2   3   17.67    2.46
  13  -2  -3   13.99    0.41
 -13  -2   3   14.35    0.60
  13   2  -3   14.26    0.41
 -13   2   3   13.58    1.84
 -13   2   3   13.92    0.63
  13   2  -3   15.24    2.04
 -13   2   3   15.24    0.49
  13   2  -3   14.87    0.61
 -12  -2   3   19.67    2.47
  12  -2  -3   25.70    0.79
  12  -2  -3   25.89    0.65
 -12  -2   3   26.56    0.82
  12  -2  -3   25.48    1.68
  12  -2  -3   26.19    0.74
  12   2  -3   26.41    0.84
 -12   2   3   25.89    0.70
  12   2  -3   26.11    0.65
 -12   2   3   25.59    0.79
 -12   2   3   26.24    1.96
  12   2  -3   26.23    0.84
  12   2  -3   24.88    2.21
  11  -2  -3    0.27    0.11
 -11  -2   3    0.61    1.25
  11  -2  -3    0.36    0.10
 -11  -2   3    0.18    0.15
  11  -2  -3    0.55    0.17
 -11  -2   3    0.22    0.16
  11  -2  -3    0.42    0.65
 -11   2   3    0.54    0.17
 -11   2   3    0.44    0.11
  11   2  -3    0.89    0.93
  11   2  -3    0.48    0.10
  11   2  -3    0.55    0.18
 -11   2   3    1.53    0.87
  11   2  -3    0.20    0.14
  10  -2  -3    9.39    0.98
 -10  -2   3   10.08    0.44
  10  -2  -3   10.26    0.34
 -10  -2   3   12.20    1.73
 -10  -2   3   10.85    0.44
  10  -2  -3   10.42    0.36
  10  -2  -3   10.22    0.41
  10   2  -3   11.19    0.35
 -10   2   3   10.04    0.41
  10   2  -3   10.47    0.45
  10   2  -3   10.46    0.45
 -10   2   3   10.10    1.14
  10   2  -3   10.39    1.52
 -10   2   3   10.30    0.34
   9  -2  -3    0.70    0.14
   9  -2  -3    0.97    0.52
  -9  -2   3    0.14    0.82
  -9  -2   3    0.78    0.16
  -9  -2   3    0.51    0.13
   9  -2  -3    0.79    0.11
   9  -2  -3    0.63    0.11
   9   2  -3    0.61    0.67
  -9   2   3    0.41    0.53
  -9   2   3    0.70    0.15
  -9   2   3    0.65    0.10
   9   2  -3    0.41    0.13
   9   2  -3    0.58    0.15
   8  -2  -3    9.71    0.32
  -8  -2   3   10.18    0.40
   8  -2  -3    9.78    0.36
  -8  -2   3    9.78    0.38
  -8  -2   3   10.44    1.24
   8  -2  -3    9.24    0.30
   8  -2  -3    9.81    0.81
  -8   2   3    9.14    0.36
  -8   2   3    9.18    0.89
   8   2  -3   10.15    1.23
   8   2  -3    9.50    0.39
   8   2  -3   10.12    0.39
  -8   2   3    9.44    0.29
  -7  -2   3   12.13    1.35
   7  -2  -3   12.64    0.35
   7  -2  -3   13.22    0.39
  -7  -2   3   13.52    0.43
   7  -2  -3   12.89    0.41
   7  -2  -3   12.57    0.79
  -7  -2   3   12.52    0.45
  -7   2   3   12.93    0.34
  -7   2   3   12.74    0.34
  -7   2   3   12.33    0.84
   7   2  -3   13.24    0.44
  -7   2   3   12.72    0.42
   7   2  -3   12.55    1.26
   7   2  -3   12.34    0.44
   6  -2  -3   19.05    0.51
   6  -2  -3   18.79    0.45
  -6  -2   3   18.42    0.56
  -6  -2   3   19.18    0.53
   6  -2  -3   18.92    0.82
  -6  -2   3   19.29    1.36
   6   2  -3   18.45    1.37
  -6   2   3   19.32    0.44
  -6   2   3   19.38    0.45
  -6   2   3   18.62    0.53
  -6   2   3   19.06    0.88
   6   2  -3   17.99    0.55
  -6   2   3   18.87    0.44
   6   2  -3   18.58    0.54
  -5  -2   3    0.07    0.07
  -5  -2   3    0.11    0.08
   5  -2  -3    0.09    0.21
  -5  -2   3    0.02    0.08
   5  -2  -3    0.10    0.07
  -5  -2   3   -0.34    0.54
  -5  -2   3    0.12    0.07
  -5   2   3    0.35    0.21
  -5   2   3    0.13    0.04
  -5   2   3    0.12    0.03
   5   2  -3   -0.40    0.46
   5   2  -3    0.13    0.08
  -5   2   3    0.20    0.04
  -4  -2   3   45.28    1.02
   4  -2  -3   44.71    1.01
  -4  -2   3   44.74    1.06
   4  -2  -3   43.24    1.09
  -4  -2   3   45.64    1.05
  -4  -2   3   46.07    1.91
   4  -2  -3   44.14    1.03
   4  -2  -3   43.72    1.12
  -4  -2   3   45.20    1.05
   4   2  -3   42.06    1.89
   4   2  -3   46.15    1.02
   3  -2  -3    4.56    0.12
  -3  -2   3    4.64    0.20
   3  -2  -3    4.67    0.12
  -3  -2   3    4.56    0.21
  -3  -2   3    4.36    0.21
   3  -2  -3    3.83    0.22
   3  -2  -3    4.42    0.19
  -3  -2   3    4.67    0.69
   3  -2  -3    4.62    0.27
  -3  -2   3    4.28    0.17
   3   2  -3    4.41    0.18
   3   2  -3    3.96    0.78
   2  -2  -3   19.10    0.63
   2  -2  -3   19.41    0.43
  -2  -2   3   19.85    0.51
  -2  -2   3   20.45    1.09
   2  -2  -3   19.44    0.50
  -2  -2   3   19.85    0.47
  -2  -2   3   19.87    0.51
  -2   2   3   19.61    0.43
  -2   2   3   19.85    0.50
  -2   2   3   19.57    0.63
   2   2  -3   18.62    0.51
   2   2  -3   20.00    0.52
   2   2  -3   19.54    0.47
   2   2  -3   19.40    1.13
   1  -2  -3   18.25    0.42
   1  -2  -3   18.31    0.48
  -1  -2   3   18.38    0.42
  -1  -2   3   18.23    0.47
  -1  -2   3   16.85    1.00
   1  -2  -3   17.90    0.71
  -1  -2   3   18.43    0.47
   1   2  -3   18.12    0.48
   1   2  -3   18.23    0.48
   1   2  -3   18.46    0.42
  -1   2   3   18.36    0.48
   1   2  -3   18.49    1.03
  -1   2   3   17.77    0.69
  -1   2   3   18.01    0.42
   0  -2  -3   35.08    1.21
   0  -2   3   35.41    0.82
   0  -2  -3   36.90    0.84
   0  -2   3   35.89    0.82
   0  -2  -3   35.49    0.79
   0   2  -3   35.83    0.76
   0   2  -3   33.00    1.38
   0   2  -3   35.07    0.82
   0   2  -3   33.67    1.35
   0   2  -3   34.88    0.82
   0   2   3   36.21    0.84
   0   2   3   36.37    1.19
   0   2   3   36.65    0.80
   1  -2   3    4.58    0.18
  -1  -2  -3    4.39    0.17
   1  -2   3    3.64    0.53
  -1  -2  -3    3.58    0.49
  -1   2  -3    4.47    0.54
   1   2   3    3.79    0.47
  -1   2  -3    4.30    0.18
   1   2   3    4.67    0.18
  -1   2  -3    4.52    0.18
   1   2   3    4.45    0.20
  -2  -2  -3   17.30    0.45
  -2  -2  -3   17.07    0.98
   2  -2   3   16.61    0.91
  -2  -2  -3   17.21    0.45
   2  -2   3   16.28    0.43
  -2   2  -3   16.01    0.86
   2   2   3   16.49    0.45
  -2   2  -3   16.52    0.38
   2   2   3   17.24    0.96
  -2   2  -3   16.23    0.43
  -2   2  -3   16.40    0.44
   3  -2   3   23.13    0.57
   3  -2   3   21.76    1.08
  -3  -2  -3   24.10    0.60
  -3  -2  -3   23.78    1.27
  -3  -2  -3   23.11    0.58
  -3   2  -3   23.95    1.08
   3   2   3   23.62    0.61
  -3   2  -3   23.20    0.53
  -3   2  -3   22.39    0.59
   3   2   3   23.92    1.24
   4  -2   3   46.07    1.68
  -4  -2  -3   42.84    1.00
   4  -2   3   42.83    1.00
  -4  -2  -3   46.11    1.93
  -4  -2  -3   44.63    1.04
  -4  -2  -3   44.99    1.06
  -4   2  -3   43.45    1.00
  -4   2  -3   42.92    1.63
  -4   2  -3   43.42    0.97
   4   2   3   43.92    1.85
   4   2   3   42.49    1.04
  -5  -2  -3   74.19    1.68
   5  -2   3   70.77    1.61
   5  -2   3   75.02    2.41
  -5  -2  -3   71.58    1.60
  -5  -2  -3   73.09    2.73
  -5  -2  -3   74.80    1.66
   5   2   3   77.39    2.70
  -5   2  -3   68.57    2.34
   5   2   3   72.98    1.67
  -5   2  -3   72.44    1.60
  -5   2  -3   73.63    1.59
  -6  -2  -3    1.19    0.13
  -6  -2  -3    1.50    0.19
  -6  -2  -3    1.22    0.74
   6  -2   3    1.41    0.16
   6  -2   3    1.40    0.48
  -6  -2  -3    1.56    0.19
   6  -2   3    1.25    0.14
   6   2   3    1.14    0.15
   6   2   3    1.73    0.58
  -6   2  -3    1.18    0.13
  -6   2  -3    1.27    0.14
  -6   2  -3    1.50    0.59
   7  -2   3   45.59    1.11
  -7  -2  -3   48.11    1.06
  -7  -2  -3   43.99    2.32
   7  -2   3   44.61    1.91
   7  -2   3   46.33    1.11
  -7  -2  -3   46.14    1.17
  -7  -2  -3   50.31    1.18
  -7   2  -3   43.30    1.16
  -7   2  -3   46.97    1.98
   7   2   3   49.57    2.32
  -7   2  -3   48.24    1.10
  -7   2  -3   47.01    1.06
   7   2   3   49.42    1.19
   8  -2   3   33.74    0.88
  -8  -2  -3   34.99    0.79
  -8  -2  -3   30.41    2.11
   8  -2   3   33.91    0.87
  -8  -2  -3   34.06    0.93
   8  -2   3   33.75    1.77
  -8  -2  -3   33.96    0.92
  -8   2  -3   33.04    0.87
   8   2   3   35.92    2.08
  -8   2  -3   35.05    1.87
  -8   2  -3   34.39    0.79
  -8   2  -3   33.63    0.85
   8   2   3   33.07    0.93
   9  -2   3   31.84    1.10
   9  -2   3   31.22    0.84
  -9  -2  -3   33.53    0.92
  -9  -2  -3   31.95    2.28
  -9  -2  -3   32.21    0.74
   9  -2   3   30.12    1.72
  -9  -2  -3   32.17    0.90
  -9   2  -3   31.46    0.83
  -9   2  -3   32.55    0.84
  -9   2  -3   34.48    1.90
  -9   2  -3   31.76    0.74
   9   2   3   31.04    0.91
   9   2   3   31.46    2.08
  10  -2   3   33.03    0.91
 -10  -2  -3   35.91    2.57
  10  -2   3   32.85    0.93
  10  -2   3   31.61    1.96
 -10  -2  -3   35.08    0.97
 -10  -2  -3   35.71    0.98
  10   2   3   34.89    0.99
  10   2   3   34.06    2.27
 -10   2  -3   37.30    2.20
 -10   2  -3   34.05    0.90
 -10   2  -3   32.38    0.89
 -11  -2  -3    8.42    0.44
  11  -2   3    8.94    0.41
 -11  -2  -3    9.48    1.81
  11  -2   3    8.23    0.42
  11  -2   3    7.37    1.23
  11   2   3    9.09    0.47
  11   2   3    9.40    1.62
 -11   2  -3    8.44    0.40
 -11   2  -3    8.72    1.54
 -11   2  -3    9.06    0.39
  12  -2   3    7.67    1.27
 -12  -2  -3    6.97    1.81
  12  -2   3    5.56    0.41
  12  -2   3    6.21    0.37
 -12  -2  -3    5.77    0.61
 -12  -2  -3    5.87    0.40
 -12   2  -3    6.54    0.36
 -12   2  -3    5.56    0.37
  12   2   3    5.95    0.43
 -12   2  -3    5.75    1.37
  12   2   3    6.54    1.51
  13  -2   3    0.05    0.20
 -13  -2  -3    1.72    1.86
  13  -2   3    0.63    1.07
  13  -2   3    0.18    0.17
 -13  -2  -3    0.24    0.20
 -13   2  -3    0.10    0.17
  13   2   3   -0.95    1.27
  13   2   3    0.18    0.21
 -13   2  -3    1.49    1.52
 -13   2  -3   -0.25    0.19
  14  -2   3    3.81    0.48
 -14  -2  -3    4.05    0.45
  14  -2   3    3.45    0.37
 -14  -2  -3    2.52    2.20
 -14  -2  -3    3.99    0.46
  14  -2   3    4.37    1.35
 -14   2  -3    3.71    0.37
  14   2   3    4.16    1.83
 -14   2  -3    3.26    0.36
 -14   2  -3    1.55    1.84
  14   2   3    3.43    0.38
 -15  -2  -3    8.30    0.59
  15  -2   3    8.50    0.51
  15  -2   3    8.56    1.86
  15  -2   3    7.69    0.60
 -15  -2  -3    9.17    0.59
 -15   2  -3    9.34    0.51
  15   2   3    8.97    2.07
  15   2   3    9.08    0.60
 -15   2  -3    7.88    2.34
 -16  -2  -3    0.38    0.32
 -16  -2  -3    0.27    0.28
  16  -2   3    0.02    0.31
  16  -2   3    0.50    1.83
  16  -2   3    0.16    0.25
 -16  -2  -3    1.35    3.05
 -16   2  -3    3.29    2.50
  16   2   3   -0.44    0.28
 -16   2  -3   -0.01    0.24
 -16   2  -3   -0.17    0.29
  16   2   3   -0.81    1.87
 -17  -2  -3   25.32    1.00
 -17  -2  -3   23.71    1.02
  17  -2   3   24.17    0.95
  17  -2   3   29.33    3.55
 -17  -2  -3   27.67    4.86
 -17   2  -3   24.60    0.90
 -17   2  -3   23.66    3.86
  17   2   3   25.90    1.06
  17   2   3   31.28    3.70
 -17   2  -3   22.85    0.94
 -18  -3   3    3.11    0.84
  18  -3  -3    2.88    0.49
  18  -3  -3    6.62    3.73
  18  -3  -3    2.95    0.43
 -18  -3   3   -0.91    4.92
 -18  -3   3    2.98    0.48
  18   3  -3    3.28    0.50
 -18   3   3    4.42    2.53
 -18   3   3    3.85    0.44
 -18   3   3    3.45    0.48
  18   3  -3    1.51    3.89
 -18   3   3    2.28    0.31
  18   3  -3    3.37    0.52
  17  -3  -3    0.70    0.32
  17  -3  -3    0.66    0.25
 -17  -3   3    0.11    0.32
 -17  -3   3   -0.19    3.40
 -17  -3   3    1.17    0.39
  17  -3  -3    0.62    1.71
  17   3  -3   -0.24    2.11
 -17   3   3    0.55    0.24
  17   3  -3   -0.11    0.35
 -17   3   3    0.34    0.23
 -17   3   3    0.79    0.38
  17   3  -3    0.31    0.31
 -17   3   3    0.10    2.16
 -16  -3   3    0.29    0.29
  16  -3  -3   -0.18    0.25
  16  -3  -3    0.43    0.21
 -16  -3   3    0.92    0.30
 -16  -3   3   -0.84    3.34
  16  -3  -3    1.81    1.42
 -16   3   3    0.22    0.19
 -16   3   3    0.10    0.19
  16   3  -3    0.72    0.34
 -16   3   3   -1.88    1.72
  16   3  -3    0.57    1.88
  16   3  -3    0.63    0.32
 -16   3   3    0.08    0.30
 -15  -3   3   -0.98    2.33
  15  -3  -3    0.17    0.23
  15  -3  -3   -1.74    1.16
  15  -3  -3    0.20    0.18
 -15  -3   3    0.40    0.27
 -15  -3   3    0.55    0.26
 -15   3   3    0.53    0.16
  15   3  -3    0.38    0.25
  15   3  -3    0.79    0.31
 -15   3   3    0.65    2.60
  15   3  -3    1.30    1.75
  15   3  -3    0.37    0.11
  14  -3  -3    2.39    0.21
 -14  -3   3    1.72    0.28
  14  -3  -3    2.43    0.28
  14  -3  -3    4.30    1.13
 -14  -3   3   -0.07    2.15
 -14  -3   3    1.99    0.32
  14  -3  -3    2.62    0.32
  14   3  -3    2.66    0.21
  14   3  -3    3.14    0.40
 -14   3   3    2.69    0.25
  14   3  -3    2.22    1.66
 -14   3   3    2.54    1.33
  14   3  -3    2.86    0.39
 -14   3   3    2.42    0.37
  13  -3  -3    0.58    0.15
 -13  -3   3    1.54    1.88
  13  -3  -3    0.22    0.88
 -13  -3   3    0.86    0.23
 -13  -3   3    0.46    0.22
  13  -3  -3    0.59    0.19
  13  -3  -3    0.61    0.13
 -13   3   3    0.58    0.13
  13   3  -3    0.75    0.23
 -13   3   3    1.91    1.15
  13   3  -3    0.53    0.13
  13   3  -3    0.62    0.24
  13   3  -3    1.32    1.36
 -13   3   3    0.88    0.24
  12  -3  -3    0.09    0.11
 -12  -3   3   -1.78    1.51
  12  -3  -3    0.13    0.10
 -12  -3   3    0.20    0.18
 -12  -3   3   -0.03    0.17
  12  -3  -3    0.17    0.73
  12   3  -3    0.52    0.20
  12   3  -3    0.13    0.11
 -12   3   3   -0.03    0.10
  12   3  -3    0.40    0.18
  12   3  -3    1.54    1.24
 -12   3   3    0.34    0.86
 -12   3   3    0.22    0.19
 -11  -3   3   -0.54    1.31
  11  -3  -3    0.39    0.63
 -11  -3   3    0.15    0.15
  11  -3  -3    0.24    0.12
 -11  -3   3    0.21    0.18
  11  -3  -3    0.08    0.14
  11  -3  -3    0.13    0.10
  11   3  -3    0.32    0.16
 -11   3   3    0.13    0.17
  11   3  -3   -0.02    0.17
  11   3  -3   -0.12    1.05
 -11   3   3   -1.31    0.68
  11   3  -3    0.18    0.11
 -11   3   3    0.24    0.09
 -10  -3   3    2.01    0.25
 -10  -3   3    2.06    1.32
  10  -3  -3    1.91    0.23
 -10  -3   3    1.60    0.22
  10  -3  -3    2.11    0.19
  10  -3  -3    1.04    0.57
  10  -3  -3    1.82    0.16
  10   3  -3    1.88    0.19
  10   3  -3    1.89    0.24
  10   3  -3    2.79    1.10
 -10   3   3    1.13    0.66
  10   3  -3    1.61    0.21
 -10   3   3    1.94    0.22
 -10   3   3    1.87    0.14
  -9  -3   3    5.91    0.35
   9  -3  -3    5.84    0.22
   9  -3  -3    5.56    0.27
   9  -3  -3    5.04    0.64
  -9  -3   3    5.49    0.32
  -9  -3   3    4.31    1.25
   9  -3  -3    5.78    0.29
  -9   3   3    5.71    0.20
   9   3  -3    5.69    0.27
  -9   3   3    5.71    0.20
  -9   3   3    4.65    0.74
   9   3  -3    6.40    1.28
   9   3  -3    5.73    0.35
  -9   3   3    5.57    0.31
   9   3  -3    5.63    0.34
   8  -3  -3    1.48    0.18
  -8  -3   3    1.54    0.20
   8  -3  -3    1.43    0.17
  -8  -3   3    1.21    0.16
  -8  -3   3    2.16    1.15
   8  -3  -3    1.19    0.38
   8  -3  -3    1.54    0.12
   8   3  -3    1.92    0.17
  -8   3   3    1.54    0.11
  -8   3   3    2.06    0.21
   8   3  -3    1.29    0.17
  -8   3   3    1.41    0.10
   8   3  -3    2.81    0.92
  -8   3   3    2.11    0.46
  -8   3   3    1.51    0.09
   8   3  -3    1.79    0.21
   7  -3  -3   26.34    0.67
   7  -3  -3   24.86    0.58
   7  -3  -3   25.97    0.86
  -7  -3   3   24.36    1.88
   7  -3  -3   25.40    0.68
  -7  -3   3   24.83    0.74
  -7  -3   3   25.43    0.70
   7   3  -3   24.72    0.73
   7   3  -3   26.20    0.72
   7   3  -3   24.63    1.81
   7   3  -3   25.94    0.68
  -7   3   3   24.41    0.90
  -6  -3   3    0.11    0.11
  -6  -3   3   -0.46    0.75
   6  -3  -3    0.33    0.09
  -6  -3   3    0.35    0.11
  -6  -3   3    0.30    0.12
  -6  -3   3    0.18    0.11
   6  -3  -3    0.32    0.10
   6   3  -3    0.22    0.11
   6   3  -3    0.21    0.09
   6   3  -3    0.21    0.54
   6   3  -3    0.25    0.10
   5  -3  -3   28.27    0.75
  -5  -3   3   29.05    1.79
   5  -3  -3   28.64    0.72
  -5  -3   3   28.29    0.78
  -5  -3   3   29.55    0.78
  -5  -3   3   29.50    0.78
  -5  -3   3   29.88    0.73
   5  -3  -3   29.42    0.75
   5   3  -3   30.31    0.76
   5   3  -3   29.35    1.73
   5   3  -3   29.29    0.74
  -4  -3   3    0.06    0.08
   4  -3  -3    0.05    0.07
  -4  -3   3    0.02    0.08
  -4  -3   3    0.05    0.08
  -4  -3   3    0.09    0.07
   4  -3  -3   -0.04    0.06
   4  -3  -3    0.09    0.08
  -4  -3   3    0.76    0.62
   4   3  -3    0.02    0.08
   4   3  -3    0.11    0.43
   4   3  -3    0.07    0.08
  -3  -3   3    1.63    0.16
  -3  -3   3    1.78    0.16
  -3  -3   3    0.46    0.54
   3  -3  -3    1.63    0.14
  -3  -3   3    1.78    0.17
  -3  -3   3    1.53    0.12
   3   3  -3    1.57    0.14
   3   3  -3    1.46    0.58
   3   3  -3    1.31    0.16
  -2  -3   3    4.21    0.16
  -2  -3   3    4.06    0.20
   2  -3  -3    4.09    0.20
  -2  -3   3    3.84    0.20
  -2  -3   3    4.20    0.73
   2  -3  -3    3.96    0.13
   2  -3  -3    3.88    0.22
   2  -3  -3    3.84    0.40
  -2   3   3    4.17    0.20
   2   3  -3    4.29    0.21
   2   3  -3    5.04    0.82
   2   3  -3    4.45    0.22
   2   3  -3    4.20    0.22
  -2   3   3    3.81    0.34
  -2   3   3    4.13    0.13
   2   3  -3    4.25    0.17
   1  -3  -3    9.63    0.32
   1  -3  -3    9.26    0.34
  -1  -3   3   10.82    1.01
   1  -3  -3    9.64    0.62
  -1  -3   3    9.90    0.32
   1  -3  -3    9.51    0.26
  -1  -3   3    9.45    0.25
  -1  -3   3    9.35    0.31
   1   3  -3    9.58    0.32
  -1   3   3    9.46    0.32
   1   3  -3    9.26    0.32
  -1   3   3    9.46    0.26
   1   3  -3    9.20    0.25
   1   3  -3    9.37    0.34
  -1   3   3    9.89    0.58
   1   3  -3    8.61    0.88
   0  -3   3    8.08    0.29
   0  -3  -3    7.41    0.66
   0  -3  -3    8.92    0.31
   0  -3  -3    8.55    0.32
   0  -3   3    8.86    0.29
   0  -3  -3    8.72    0.26
   0   3  -3    8.50    0.32
   0   3   3    9.53    0.67
   0   3   3    9.19    0.31
   0   3  -3    8.84    0.30
   0   3  -3    8.49    0.29
   0   3  -3    8.85    0.84
   0   3   3    8.57    0.26
   1  -3   3    0.13    0.07
  -1  -3  -3    0.19    0.38
  -1  -3  -3   -0.03    0.07
   1  -3   3    0.00    0.05
  -1  -3  -3    0.17    0.07
  -1   3  -3    0.11    0.37
   1   3   3   -0.25    0.33
  -1   3  -3    0.06    0.06
   1   3   3    0.08    0.07
  -1   3  -3   -0.23    0.36
  -1   3  -3   -0.02    0.06
  -1   3  -3   -0.08    0.06
   1   3   3    0.08    0.06
   2  -3   3   27.16    0.66
  -2  -3  -3   26.78    0.70
  -2  -3  -3   26.52    1.35
  -2  -3  -3   27.71    0.68
   2   3   3   27.73    0.71
  -2   3  -3   25.21    1.29
   2   3   3   27.23    0.68
  -2   3  -3   26.84    0.66
   2   3   3   25.65    1.30
  -2   3  -3   27.31    0.71
   3  -3   3    1.32    0.45
  -3  -3  -3    0.31    0.51
  -3  -3  -3    1.74    0.16
  -3  -3  -3    1.42    0.16
   3   3   3    1.13    0.52
  -3   3  -3    1.81    0.14
  -4  -3  -3    0.05    0.08
  -4  -3  -3    0.72    0.58
  -4  -3  -3    0.13    0.10
   4  -3   3    0.54    0.45
   4  -3   3    0.19    0.07
  -4  -3  -3    0.05    0.10
   4   3   3    0.00    0.08
  -4   3  -3    0.13    0.05
  -4   3  -3    0.11    0.07
   4   3   3   -0.11    0.45
  -4   3  -3    0.03    0.09
  -5  -3  -3    6.44    0.30
   5  -3   3    8.43    0.89
   5  -3   3    6.23    0.25
  -5  -3  -3    6.94    1.08
  -5  -3  -3    6.25    0.27
  -5  -3  -3    6.41    0.32
  -5   3  -3    6.29    0.21
  -5   3  -3    6.45    0.28
   5   3   3    6.11    0.98
   5   3   3    6.66    0.31
  -5   3  -3    5.63    0.27
  -6  -3  -3    0.49    0.14
   6  -3   3    0.21    0.09
  -6  -3  -3   -0.22    0.59
  -6  -3  -3    0.27    0.09
  -6  -3  -3    0.13    0.11
   6  -3   3   -0.38    0.49
   6  -3   3    0.22    0.09
  -6   3  -3    0.29    0.08
   6   3   3    0.37    0.48
  -6   3  -3    0.34    0.08
   6   3   3    0.09    0.10
  -6   3  -3    0.86    0.56
  -6   3  -3    0.24    0.10
   7  -3   3    1.18    0.15
   7  -3   3    1.22    0.15
  -7  -3  -3    1.47    0.20
  -7  -3  -3    2.94    1.03
   7  -3   3    1.41    0.54
  -7  -3  -3    1.37    0.18
  -7  -3  -3    1.39    0.15
   7   3   3    0.83    0.15
  -7   3  -3    1.47    0.17
  -7   3  -3    1.20    0.15
   7   3   3    1.57    0.83
  -7   3  -3    0.61    0.51
  -7   3  -3    1.16    0.14
   8  -3   3    6.65    0.97
  -8  -3  -3    8.26    1.51
   8  -3   3    5.80    0.29
  -8  -3  -3    5.63    0.34
   8  -3   3    5.60    0.27
  -8  -3  -3    5.72    0.35
  -8  -3  -3    5.98    0.26
  -8   3  -3    5.97    0.26
   8   3   3    6.30    1.20
  -8   3  -3    5.54    0.93
  -8   3  -3    6.04    0.27
  -8   3  -3    6.29    0.27
   8   3   3    5.99    0.35
   9  -3   3    0.04    0.10
  -9  -3  -3   -0.11    0.13
  -9  -3  -3    1.54    1.21
  -9  -3  -3    0.01    0.09
  -9  -3  -3   -0.01    0.14
   9  -3   3    0.05    0.12
   9  -3   3    0.07    0.62
  -9   3  -3    0.05    0.09
   9   3   3   -0.10    0.13
  -9   3  -3    0.09    0.11
  -9   3  -3    0.17    0.63
   9   3   3   -0.31    0.88
  -9   3  -3   -0.19    0.09
  10  -3   3    0.62    0.17
 -10  -3  -3    0.43    0.17
  10  -3   3    0.50    0.14
  10  -3   3    0.12    0.80
 -10  -3  -3   -0.04    1.29
 -10  -3  -3    0.39    0.18
 -10   3  -3    0.65    0.88
 -10   3  -3    0.47    0.11
 -10   3  -3    0.34    0.14
 -10   3  -3    0.49    0.13
  10   3   3    0.66    0.99
  10   3   3    0.24    0.18
 -11  -3  -3    0.36    0.18
  11  -3   3    0.47    0.18
  11  -3   3    0.29    0.15
  11  -3   3   -0.34    0.89
 -11   3  -3    0.60    0.17
 -11   3  -3   -0.70    1.08
  11   3   3    0.45    0.18
  11   3   3    0.04    1.07
 -11   3  -3    0.44    0.15
 -12  -3  -3    0.10    0.19
 -12  -3  -3    0.41    1.73
  12  -3   3    0.24    0.90
  12  -3   3    0.21    0.16
  12  -3   3    0.15    0.19
  12   3   3    0.29    0.20
 -12   3  -3    1.46    1.40
  12   3   3    1.50    1.36
 -12   3  -3    0.51    0.18
 -12   3  -3   -0.04    0.13
 -13  -3  -3    1.94    2.12
  13  -3   3    0.32    0.22
  13  -3   3   -0.10    0.16
  13  -3   3    0.18    1.20
 -13  -3  -3   -0.04    0.22
 -13   3  -3   -0.05    0.15
 -13   3  -3    0.13    0.18
 -13   3  -3   -0.31    1.55
  13   3   3   -0.03    0.24
  13   3   3    0.62    1.40
  14  -3   3    0.16    0.20
 -14  -3  -3    0.24    0.24
 -14  -3  -3   -2.08    2.29
  14  -3   3    0.32    1.42
  14  -3   3    0.07    0.24
 -14   3  -3   -0.22    0.22
  14   3   3    0.15    0.24
 -14   3  -3   -2.49    1.67
  14   3   3   -0.08    1.56
 -14   3  -3   -0.18    0.16
  15  -3   3    0.50    0.28
 -15  -3  -3   -0.14    0.28
 -15  -3  -3    0.73    0.30
  15  -3   3   -0.21    1.75
  15  -3   3    0.61    0.25
 -15   3  -3    0.00    0.27
 -15   3  -3    1.17    1.97
 -15   3  -3    0.44    0.20
  15   3   3    1.41    1.93
  15   3   3   -0.06    0.28
 -16  -3  -3    0.76    0.32
 -16  -3  -3    0.58    0.38
 -16  -3  -3   -1.88    3.51
  16  -3   3   -0.64    1.90
  16  -3   3    0.78    0.30
 -16   3  -3    0.48    0.24
  16   3   3   -0.62    2.05
  16   3   3    1.15    0.37
 -16   3  -3    0.91    0.32
 -16   3  -3    2.34    2.45
 -17  -3  -3    6.68    0.68
  17  -3   3    6.67    0.60
 -17  -3  -3   -3.34    4.39
 -17  -3  -3    6.93    0.76
  17  -3   3    7.63    2.56
 -17   3  -3    6.71    0.54
 -17   3  -3    6.74    3.00
 -17   3  -3    6.40    0.63
  17   3   3    7.38    2.62
  17   3   3    5.75    0.70
  17  -4  -3   30.00    1.07
  17  -4  -3   31.27    0.93
 -17  -4   3   31.38    1.17
 -17  -4   3   33.90    1.19
 -17  -4   3   20.13    5.11
 -17   4   3   31.74    0.88
 -17   4   3   37.36    3.26
 -17   4   3   30.86    0.89
  17   4  -3   30.38    1.38
 -17   4   3   31.30    1.13
  17   4  -3   31.21    1.24
  17   4  -3   29.56    3.99
 -17   4   3   30.32    0.86
 -16  -4   3   -6.35    6.24
  16  -4  -3    2.55    1.53
  16  -4  -3   -0.24    0.26
 -16  -4   3    0.39    0.34
  16  -4  -3    0.13    0.19
 -16  -4   3   -0.41    0.30
 -16   4   3    0.37    0.24
 -16   4   3    0.43    1.67
  16   4  -3   -0.38    0.33
 -16   4   3   -0.04    0.19
  16   4  -3   -1.10    1.97
  16   4  -3   -0.30    0.30
 -16   4   3   -0.22    0.33
 -15  -4   3   29.30    1.04
  15  -4  -3   30.73    2.33
  15  -4  -3   32.41    0.87
 -15  -4   3   34.74    4.54
 -15  -4   3   30.28    1.08
  15  -4  -3   29.92    0.98
  15  -4  -3   30.63    0.82
  15   4  -3   31.95    0.82
 -15   4   3   30.67    0.82
  15   4  -3   30.30    1.11
  15   4  -3   33.11    3.42
 -15   4   3   34.20    2.54
  15   4  -3   31.26    1.10
 -15   4   3   31.18    0.81
 -15   4   3   30.11    0.80
  14  -4  -3    5.89    0.32
 -14  -4   3    3.83    2.64
  14  -4  -3    6.60    1.23
 -14  -4   3    5.35    0.52
  14  -4  -3    4.94    0.31
  14  -4  -3    5.38    0.45
 -14  -4   3    4.27    0.48
  14   4  -3    7.79    2.04
 -14   4   3    5.95    0.29
  14   4  -3    4.65    0.54
  14   4  -3    5.16    0.50
  14   4  -3    5.15    0.30
 -14   4   3    5.97    1.39
 -14   4   3    4.72    0.49
 -13  -4   3   12.87    2.64
  13  -4  -3   12.70    0.55
  13  -4  -3   15.44    1.43
  13  -4  -3   14.23    0.45
  13  -4  -3   13.36    0.48
 -13  -4   3   13.75    0.64
 -13   4   3   12.95    0.62
  13   4  -3   15.68    2.31
  13   4  -3   13.34    0.47
 -13   4   3   13.14    0.40
 -13   4   3   12.00    1.57
  13   4  -3   12.48    0.67
  13   4  -3   13.33    0.65
 -13   4   3   13.35    0.40
  12  -4  -3   10.69    0.36
 -12  -4   3   10.71    0.57
  12  -4  -3   10.49    0.47
  12  -4  -3   10.32    0.42
  12  -4  -3   11.53    1.18
 -12  -4   3   11.53    2.68
 -12  -4   3   10.04    0.52
  12   4  -3   10.30    0.64
 -12   4   3   10.16    0.54
  12   4  -3   11.24    0.57
 -12   4   3   10.18    0.34
 -12   4   3   10.13    0.31
 -12   4   3   12.07    1.30
  12   4  -3   10.46    1.97
 -12   4   3   10.93    0.34
  12   4  -3   10.56    0.42
 -11  -4   3   47.67    3.92
  11  -4  -3   45.74    1.17
 -11  -4   3   46.70    1.30
  11  -4  -3   46.99    1.07
  11  -4  -3   48.17    1.71
  11  -4  -3   46.38    1.18
  11   4  -3   47.44    1.31
  11   4  -3   44.08    2.95
 -11   4   3   46.55    1.01
  11   4  -3   48.26    1.30
 -11   4   3   47.37    1.04
 -11   4   3   46.11    1.01
  11   4  -3   44.98    1.16
 -11   4   3   45.99    1.80
 -10  -4   3    8.47    1.79
 -10  -4   3    6.22    0.42
  10  -4  -3    6.05    0.23
  10  -4  -3    6.87    0.34
  10  -4  -3    6.13    0.74
  10  -4  -3    5.86    0.32
 -10  -4   3    6.05    0.37
  10   4  -3    6.43    0.41
  10   4  -3    6.20    0.42
 -10   4   3    5.09    0.67
  10   4  -3    6.05    0.32
 -10   4   3    6.26    0.20
  10   4  -3    5.96    1.50
   9  -4  -3   15.34    0.39
   9  -4  -3   16.67    0.70
  -9  -4   3   15.15    1.84
   9  -4  -3   15.27    0.50
  -9  -4   3   16.01    0.56
   9  -4  -3   15.45    0.53
  -9  -4   3   15.77    0.60
   9   4  -3   15.54    0.60
   9   4  -3   15.76    0.52
   9   4  -3   15.05    0.58
   9   4  -3   12.72    1.75
  -9   4   3   14.96    0.70
  -8  -4   3    4.36    0.29
  -8  -4   3    4.12    0.32
  -8  -4   3    4.22    0.32
  -8  -4   3    3.66    1.33
   8  -4  -3    4.02    0.26
   8  -4  -3    4.58    0.24
   8  -4  -3    4.00    0.27
   8   4  -3    4.57    0.32
   8   4  -3    4.51    0.27
   8   4  -3    5.29    1.20
   8   4  -3    4.17    0.32
   7  -4  -3    0.08    0.09
  -7  -4   3    0.18    0.12
  -7  -4   3   -0.02    0.13
   7  -4  -3   -0.02    0.09
   7  -4  -3    0.22    0.11
  -7  -4   3    0.26    0.11
  -7  -4   3    1.59    1.05
  -7  -4   3    0.07    0.12
   7   4  -3   -0.07    0.13
   7   4  -3    1.07    0.82
   7   4  -3    0.07    0.10
  -6  -4   3    0.56    0.15
  -6  -4   3    0.72    0.13
   6  -4  -3    0.58    0.11
  -6  -4   3    0.39    0.14
  -6  -4   3    1.39    0.95
   6  -4  -3    0.55    0.12
   6  -4  -3    0.58    0.13
  -6  -4   3    0.44    0.13
   6   4  -3    0.51    0.14
   6   4  -3    0.56    0.13
   6   4  -3    0.48    0.75
  -5  -4   3    7.31    0.29
  -5  -4   3    6.92    0.34
   5  -4  -3    6.86    0.32
  -5  -4   3    7.45    0.34
  -5  -4   3    7.39    0.34
  -5  -4   3    7.02    1.21
   5  -4  -3    6.93    0.30
   5  -4  -3    6.97    0.27
   5   4  -3    7.07    0.33
   5   4  -3    7.69    1.20
   5   4  -3    7.06    0.31
   4  -4  -3   31.73    0.82
  -4  -4   3   32.65    0.78
   4  -4  -3   30.91    0.85
  -4  -4   3   33.05    1.94
   4  -4  -3   31.67    0.78
  -4  -4   3   32.30    0.85
  -4  -4   3   31.35    0.85
  -4  -4   3   31.93    0.86
   4   4  -3   30.13    1.83
   4   4  -3   32.37    0.87
   4   4  -3   32.99    0.80
   3  -4  -3   58.03    1.39
  -3  -4   3   58.02    1.37
  -3  -4   3   58.66    1.37
  -3  -4   3   58.07    1.36
   3  -4  -3   57.85    1.22
   3  -4  -3   58.92    1.22
  -3  -4   3   59.13    1.28
  -3  -4   3   55.65    2.44
   3  -4  -3   57.56    1.34
   3  -4  -3   57.46    1.44
   3  -4  -3   57.60    1.21
   3   4  -3   60.23    1.30
  -3   4   3   55.78    1.38
   3   4  -3   55.87    2.45
   3   4  -3   56.21    1.38
  -3   4   3   58.86    1.33
  -2  -4   3   13.43    0.35
   2  -4  -3   13.46    0.34
  -2  -4   3   13.19    0.43
  -2  -4   3   13.26    0.44
  -2  -4   3   13.18    1.22
  -2  -4   3   12.95    0.43
   2  -4  -3   12.79    0.42
   2  -4  -3   13.38    0.46
   2  -4  -3   12.98    0.72
   2   4  -3   13.53    0.37
  -2   4   3   12.44    0.66
   2   4  -3   13.09    0.46
  -2   4   3   13.42    0.42
   2   4  -3   12.19    1.16
   1  -4  -3   17.81    0.45
   1  -4  -3   15.56    0.93
  -1  -4   3   18.61    1.30
   1  -4  -3   18.12    0.52
  -1  -4   3   17.41    0.51
   1  -4  -3   17.13    0.55
  -1  -4   3   17.41    0.41
  -1  -4   3   18.01    0.51
  -1   4   3   17.96    0.51
   1   4  -3   17.95    1.31
   1   4  -3   17.90    0.43
   1   4  -3   17.10    0.53
  -1   4   3   17.69    0.44
  -1   4   3   18.04    0.90
   1   4  -3   17.72    0.55
   1   4  -3   17.33    0.51
   1   4  -3   16.80    0.41
   0  -4  -3   63.69    2.15
   0  -4   3   65.81    1.47
   0  -4   3   64.26    1.47
   0  -4  -3   65.14    1.53
   0  -4  -3   67.02    1.43
   0  -4   3   65.04    2.38
   0   4   3   65.88    1.44
   0   4  -3   63.39    1.53
   0   4  -3   64.53    1.47
   0   4  -3   65.76    1.48
   0   4  -3   64.46    2.45
   0   4   3   66.03    1.49
   0   4   3   62.47    2.07
   1  -4   3   -0.06    0.07
   1  -4   3    0.03    0.07
  -1  -4  -3    0.42    0.46
  -1  -4  -3    0.04    0.07
  -1  -4  -3    0.02    0.09
  -1   4  -3    0.35    0.50
   1   4   3    0.16    0.07
   1   4   3    0.02    0.46
   1   4   3   -0.10    0.08
  -1   4  -3    0.09    0.09
  -1   4  -3    0.00    0.07
   2  -4   3   47.89    1.13
  -2  -4  -3   50.80    1.21
  -2  -4  -3   49.17    1.15
  -2  -4  -3   47.51    2.03
   2   4   3   50.03    1.99
  -2   4  -3   49.45    2.01
   2   4   3   48.82    1.16
  -2   4  -3   48.88    1.14
  -2   4  -3   47.38    1.20
   2   4   3   50.22    1.19
  -3  -4  -3   23.17    1.51
  -3  -4  -3   23.00    0.67
   3  -4   3   19.56    0.64
   3  -4   3   23.10    0.54
  -3  -4  -3   24.35    0.68
  -3  -4  -3   24.06    0.65
  -3   4  -3   24.30    1.27
  -3   4  -3   21.94    1.34
  -3   4  -3   23.74    0.61
  -3   4  -3   23.60    0.67
   3   4   3   24.31    1.46
  -3   4  -3   23.26    0.61
   3   4   3   24.48    0.66
  -4  -4  -3    1.06    0.15
  -4  -4  -3    1.23    0.16
  -4  -4  -3    0.63    0.72
  -4  -4  -3    1.31    0.19
   4  -4   3    1.05    0.12
   4   4   3    0.85    0.64
  -4   4  -3    0.83    0.47
  -4   4  -3    1.16    0.14
  -4   4  -3    1.04    0.15
   4   4   3    1.24    0.15
  -4   4  -3    1.22    0.14
  -5  -4  -3   10.66    0.43
  -5  -4  -3   10.95    0.41
  -5  -4  -3   11.34    1.41
  -5  -4  -3   10.93    0.42
   5  -4   3   10.41    1.05
   5  -4   3   10.90    0.36
  -5   4  -3   11.59    0.29
  -5   4  -3   11.26    0.42
   5   4   3   11.15    0.43
   5   4   3   11.63    1.25
  -5   4  -3   12.54    0.97
  -5   4  -3   11.28    0.36
  -5   4  -3   11.33    0.37
   6  -4   3    2.83    0.18
  -6  -4  -3    2.79    0.27
   6  -4   3    3.22    0.73
  -6  -4  -3    1.75    1.09
  -6  -4  -3    2.85    0.25
  -6  -4  -3    3.16    0.24
  -6   4  -3    3.04    0.19
   6   4   3    2.96    0.26
  -6   4  -3    2.89    0.17
  -6   4  -3    3.39    0.69
  -6   4  -3    3.35    0.24
  -6   4  -3    3.15    0.20
   6   4   3    4.36    0.98
   7  -4   3   15.88    1.37
  -7  -4  -3   17.42    0.60
   7  -4   3   16.84    0.50
  -7  -4  -3   17.46    0.55
  -7  -4  -3   17.36    0.60
   7  -4   3   17.41    0.48
  -7  -4  -3   18.72    2.25
   7   4   3   18.09    1.68
  -7   4  -3   18.38    0.47
   7   4   3   17.33    0.61
  -7   4  -3   17.36    0.51
  -7   4  -3   19.55    1.34
  -7   4  -3   17.34    0.55
  -8  -4  -3    9.08    0.45
  -8  -4  -3   10.57    1.85
   8  -4   3    9.04    0.35
  -8  -4  -3    9.75    0.44
  -8  -4  -3    9.37    0.38
   8  -4   3   10.07    1.24
   8  -4   3    9.55    0.36
  -8   4  -3    9.25    0.38
  -8   4  -3    9.71    0.33
   8   4   3   10.55    1.54
  -8   4  -3    9.23    1.13
  -8   4  -3    9.35    0.36
   8   4   3    9.69    0.46
   9  -4   3    0.33    0.11
  -9  -4  -3   -1.87    1.29
   9  -4   3    0.13    0.80
  -9  -4  -3    0.35    0.13
   9  -4   3    0.23    0.15
  -9  -4  -3    0.18    0.18
  -9  -4  -3    0.30    0.17
  -9   4  -3    0.48    0.12
   9   4   3    0.14    0.16
   9   4   3   -0.40    0.91
  -9   4  -3    0.73    0.79
  -9   4  -3    0.31    0.13
  -9   4  -3    0.29    0.12
 -10  -4  -3    0.04    0.17
  10  -4   3    0.35    0.15
  10  -4   3    0.74    0.96
 -10  -4  -3   -0.76    1.56
 -10  -4  -3    0.10    0.20
  10  -4   3    0.28    0.13
 -10   4  -3    0.15    0.13
 -10   4  -3   -0.02    0.13
  10   4   3    0.59    1.09
  10   4   3    0.49    0.19
 -10   4  -3   -0.57    0.88
 -10   4  -3    0.20    0.13
  11  -4   3    9.47    1.48
 -11  -4  -3   11.03    0.55
  11  -4   3   10.52    0.46
 -11  -4  -3    9.94    2.33
  11  -4   3   10.75    0.44
 -11  -4  -3    9.81    0.54
 -11   4  -3   10.23    0.42
 -11   4  -3   10.21    0.43
  11   4   3    9.55    1.84
 -11   4  -3   10.71    0.39
 -11   4  -3    9.32    1.46
  11   4   3   11.05    0.57
  12  -4   3   20.56    0.66
  12  -4   3   16.41    2.01
 -12  -4  -3   20.40    0.78
  12  -4   3   19.05    0.67
  12   4   3   20.77    0.81
 -12   4  -3   21.40    2.32
  12   4   3   19.97    2.50
 -12   4  -3   19.14    0.64
 -12   4  -3   19.79    0.64
  13  -4   3   18.93    0.73
  13  -4   3   17.85    0.65
  13  -4   3   18.81    2.22
 -13  -4  -3   18.55    0.77
 -13  -4  -3   17.91    0.77
 -13  -4  -3   21.19    3.21
 -13   4  -3   18.05    0.64
 -13   4  -3   17.96    2.39
  13   4   3   19.83    2.68
 -13   4  -3   17.39    0.62
  13   4   3   18.07    0.80
 -14  -4  -3    1.28    0.32
 -14  -4  -3    2.44    2.79
  14  -4   3    1.66    0.28
 -14  -4  -3    1.30    0.31
  14  -4   3    0.26    1.57
  14  -4   3    1.63    0.30
 -14   4  -3    1.93    0.31
  14   4   3    3.69    1.83
  14   4   3    1.29    0.32
 -14   4  -3    1.69    0.25
 -14   4  -3    2.51    1.81
  15  -4   3   10.59    0.59
 -15  -4  -3   18.68    3.97
  15  -4   3    9.95    2.19
 -15  -4  -3   10.46    0.76
 -15  -4  -3   10.48    0.71
 -15   4  -3   11.05    0.61
 -15   4  -3   11.88    0.56
  15   4   3   12.55    0.75
  15   4   3   10.97    2.39
 -15   4  -3   15.65    2.60
 -16  -4  -3    5.77    4.15
  16  -4   3    3.50    0.40
  16  -4   3    1.77    2.25
 -16  -4  -3    3.57    0.47
  16   4   3    2.57    0.48
  16   4   3    8.70    2.63
 -16   4  -3    3.94    0.47
  17  -5  -3    2.12    0.42
 -17  -5   3    2.43    0.50
 -17  -5   3    2.35    0.48
  17  -5  -3    2.70    1.99
 -17   5   3    3.14    1.62
  17   5  -3    2.12    0.67
  17   5  -3    0.29    2.80
  17   5  -3    2.30    0.51
 -16  -5   3   12.90    4.47
 -16  -5   3   17.36    0.88
  16  -5  -3   17.86    0.59
 -16  -5   3   16.39    0.94
 -16  -5   3   17.10    0.96
  16  -5  -3   18.22    0.77
  16  -5  -3   13.78    1.93
  16   5  -3   18.81    0.60
  16   5  -3   19.53    3.23
 -16   5   3   20.60    2.10
  16   5  -3   20.36    0.98
  16   5  -3   17.63    0.97
  15  -5  -3    3.23    0.28
 -15  -5   3    1.81    0.41
 -15  -5   3    3.13    0.42
 -15  -5   3    6.69    3.58
  15  -5  -3    3.36    0.37
 -15  -5   3    3.02    0.45
  15   5  -3    3.64    0.48
  15   5  -3    3.56    0.50
  15   5  -3    1.77    2.18
  15   5  -3    2.50    0.32
 -15   5   3    3.99    1.21
  14  -5  -3    2.39    0.31
 -14  -5   3    3.21    0.44
  14  -5  -3    2.22    0.27
  14  -5  -3    2.64    0.24
 -14  -5   3    2.40    0.36
 -14  -5   3    2.94    0.43
 -14  -5   3   -4.01    2.79
 -14   5   3    2.44    0.95
  14   5  -3    2.59    0.42
  14   5  -3    2.32    0.46
  14   5  -3    4.00    2.11
  14   5  -3    2.93    0.32
 -13  -5   3   27.38    0.91
 -13  -5   3   24.92    0.94
  13  -5  -3   26.02    0.66
 -13  -5   3   28.07    3.57
  13  -5  -3   28.44    1.40
  13  -5  -3   26.12    0.80
  13  -5  -3   26.33    0.83
  13   5  -3   26.65    0.99
  13   5  -3   27.25    3.01
  13   5  -3   27.24    0.80
 -13   5   3   25.80    1.24
  13   5  -3   26.43    0.98
 -12  -5   3    0.28    0.23
  12  -5  -3   -0.02    0.08
  12  -5  -3    0.22    0.17
 -12  -5   3    0.15    0.22
 -12  -5   3    0.23    0.22
  12  -5  -3    0.35    0.18
  12   5  -3    0.07    0.15
  12   5  -3   -0.21    1.55
  12   5  -3   -0.43    0.24
  12   5  -3   -0.05    0.21
 -11  -5   3    2.31    2.13
  11  -5  -3    1.33    0.21
 -11  -5   3    1.73    0.26
 -11  -5   3    1.69    0.32
 -11  -5   3    1.10    0.27
  11  -5  -3    1.72    0.23
  11   5  -3    0.93    0.22
  11   5  -3    1.55    0.23
  11   5  -3    0.23    1.30
  11   5  -3    1.70    0.39
 -10  -5   3    1.80    0.28
 -10  -5   3    1.41    0.26
 -10  -5   3    1.27    1.38
  10  -5  -3    1.29    0.19
 -10  -5   3    1.18    0.27
 -10  -5   3    2.09    0.39
  10  -5  -3    1.13    0.21
  10  -5  -3    1.35    0.23
  10   5  -3    1.60    0.23
  10   5  -3    1.18    0.26
  10   5  -3    1.62    0.28
  10   5  -3    2.47    1.16
  -9  -5   3    1.72    0.25
   9  -5  -3    1.09    0.20
   9  -5  -3    1.21    0.21
  -9  -5   3    1.21    0.21
  -9  -5   3    1.12    0.23
  -9  -5   3    1.47    0.25
  -9  -5   3    3.11    1.40
   9  -5  -3    1.37    0.18
   9   5  -3    1.26    0.24
   9   5  -3    1.39    0.21
   9   5  -3   -0.63    1.04
  -8  -5   3    8.58    0.45
   8  -5  -3    7.89    0.33
  -8  -5   3    6.37    1.77
  -8  -5   3    8.01    0.45
  -8  -5   3    8.21    0.44
  -8  -5   3    8.16    0.39
   8  -5  -3    8.44    0.39
   8  -5  -3    8.09    0.41
   8   5  -3    8.33    0.43
   8   5  -3    7.41    1.53
   8   5  -3    7.86    0.39
   7  -5  -3    3.74    0.28
  -7  -5   3    3.31    0.32
   7  -5  -3    3.97    0.23
  -7  -5   3    3.79    0.27
  -7  -5   3    2.95    1.34
  -7  -5   3    3.54    0.33
   7  -5  -3    3.53    0.30
  -7  -5   3    3.78    0.31
   7   5  -3    2.83    1.08
   7   5  -3    3.54    0.29
   7   5  -3    3.18    0.31
  -6  -5   3   41.31    1.08
   6  -5  -3   39.23    0.94
  -6  -5   3   39.41    1.06
  -6  -5   3   38.84    1.07
   6  -5  -3   38.27    1.01
   6  -5  -3   38.18    1.05
  -6  -5   3   38.16    0.98
  -6  -5   3   40.16    2.57
   6   5  -3   38.55    1.01
   6   5  -3   39.03    1.05
   6   5  -3   39.74    2.42
   5  -5  -3   -0.10    0.08
  -5  -5   3    0.07    0.10
  -5  -5   3    0.08    1.05
  -5  -5   3   -0.08    0.12
   5  -5  -3    0.08    0.10
  -5  -5   3   -0.24    0.11
   5  -5  -3    0.05    0.12
  -5  -5   3    0.15    0.12
   5   5  -3   -0.06    0.78
   5   5  -3    0.12    0.13
   5   5  -3   -0.08    0.11
  -4  -5   3    0.84    0.15
  -4  -5   3    1.44    0.16
   4  -5  -3    1.41    0.17
   4  -5  -3    1.16    0.19
  -4  -5   3    1.48    0.20
  -4  -5   3    1.38    0.18
   4   5  -3    1.33    0.16
   4   5  -3    2.05    0.84
   4   5  -3    1.15    0.19
   3  -5  -3   22.37    0.51
  -3  -5   3   21.11    0.66
  -3  -5   3   21.59    0.65
  -3  -5   3   22.63    0.56
  -3  -5   3   22.69    0.66
   3  -5  -3   21.84    0.51
   3  -5  -3   21.49    0.63
   3  -5  -3   21.16    0.90
   3  -5  -3   22.08    0.69
   3  -5  -3   21.99    0.50
   3   5  -3   22.21    0.59
   3   5  -3   20.47    0.68
  -3   5   3   21.51    0.61
   3   5  -3   20.48    1.63
  -3   5   3   21.17    0.82
  -2  -5   3    0.34    0.12
   2  -5  -3    0.08    0.11
   2  -5  -3    0.23    0.06
   2  -5  -3   -0.12    0.42
  -2  -5   3    0.12    0.10
   2  -5  -3    0.09    0.11
   2  -5  -3    0.11    0.08
  -2  -5   3    0.22    0.07
  -2  -5   3    0.14    0.12
   2   5  -3    0.14    0.12
  -2   5   3    0.12    0.10
   2   5  -3    0.26    0.08
  -2   5   3    0.51    0.37
   2   5  -3   -0.43    0.63
  -1  -5   3   63.73    1.45
   1  -5  -3   63.01    1.38
  -1  -5   3   62.87    1.33
   1  -5  -3   60.72    1.52
  -1  -5   3   62.00    1.46
  -1  -5   3   59.53    1.44
   1  -5  -3   64.53    1.46
   1  -5  -3   61.20    2.12
   1   5  -3   60.99    1.34
   1   5  -3   60.73    2.57
  -1   5   3   63.98    1.45
   1   5  -3   61.28    1.52
  -1   5   3   60.09    2.02
   0  -5  -3    6.43    0.91
   0  -5   3    7.11    0.30
   0  -5  -3    7.03    0.27
   0  -5  -3    6.87    0.35
   0  -5   3    6.33    0.29
   0   5   3    6.91    0.27
   0   5  -3    5.33    0.94
   0   5   3    7.35    0.32
   0   5  -3    6.58    0.35
   0   5   3    6.82    0.87
   1  -5   3   48.14    1.13
   1  -5   3   47.91    1.13
  -1  -5  -3   47.27    1.22
  -1  -5  -3   47.45    1.12
  -1   5  -3   44.90    2.14
  -1   5  -3   46.50    1.22
   1   5   3   48.45    1.13
  -1   5  -3   47.41    1.13
   1   5   3   47.88    1.99
   1   5   3   47.55    1.17
   2  -5   3   30.03    0.91
  -2  -5  -3   35.05    0.96
   2  -5   3   35.37    0.87
  -2  -5  -3   35.84    0.89
  -2  -5  -3   34.54    1.85
  -2   5  -3   35.07    0.96
  -2   5  -3   35.56    1.71
   2   5   3   36.23    0.90
  -2   5  -3   35.69    0.88
  -2   5  -3   36.08    0.88
   2   5   3   35.36    1.77
   2   5   3   35.02    0.92
  -2   5  -3   34.59    1.79
   3  -5   3   41.76    0.95
  -3  -5  -3   42.52    2.21
   3  -5   3   42.56    1.02
  -3  -5  -3   42.72    1.12
  -3  -5  -3   42.00    1.07
  -3  -5  -3   43.41    1.09
   3   5   3   44.23    1.08
   3   5   3   43.42    2.09
   3   5   3   43.55    1.09
  -3   5  -3   42.82    1.03
  -3   5  -3   42.54    1.12
  -3   5  -3   41.56    1.82
  -3   5  -3   42.03    1.03
  -3   5  -3   42.16    1.99
  -4  -5  -3   20.19    1.73
  -4  -5  -3   20.90    0.65
   4  -5   3   20.97    0.57
   4  -5   3   20.18    0.51
  -4  -5  -3   20.60    0.63
  -4  -5  -3   21.17    0.66
  -4   5  -3   20.44    1.42
  -4   5  -3   20.37    1.29
  -4   5  -3   21.17    0.58
  -4   5  -3   20.32    0.57
   4   5   3   21.72    1.63
  -4   5  -3   20.98    0.67
   4   5   3   20.07    0.64
  -5  -5  -3   -1.58    0.90
  -5  -5  -3    0.08    0.12
   5  -5   3    0.05    0.09
  -5  -5  -3    0.01    0.13
   5  -5   3    0.18    0.09
  -5  -5  -3   -0.09    0.11
   5   5   3    0.07    0.12
  -5   5  -3    0.62    0.67
  -5   5  -3   -0.74    0.50
  -5   5  -3   -0.04    0.08
   5   5   3   -0.86    0.73
  -5   5  -3    0.12    0.09
  -5   5  -3    0.17    0.14
  -6  -5  -3   24.16    0.74
   6  -5   3   24.55    0.62
  -6  -5  -3   24.37    0.75
  -6  -5  -3   23.87    2.15
  -6  -5  -3   23.71    0.72
   6  -5   3   23.75    0.64
   6   5   3   24.16    1.89
  -6   5  -3   21.52    1.53
  -6   5  -3   23.74    0.64
  -6   5  -3   23.24    0.73
   6   5   3   24.02    0.75
  -6   5  -3   23.48    1.42
  -6   5  -3   23.84    0.64
  -7  -5  -3    5.52    0.37
  -7  -5  -3    6.22    0.35
   7  -5   3    6.01    0.28
   7  -5   3    5.81    1.03
  -7  -5  -3    7.90    1.70
  -7  -5  -3    6.18    0.38
  -7   5  -3    5.96    0.34
  -7   5  -3    6.21    0.29
  -7   5  -3    5.95    0.28
   7   5   3    6.43    0.38
  -7   5  -3    6.64    1.01
   7   5   3    6.59    1.34
  -8  -5  -3    3.31    0.35
   8  -5   3    3.66    0.24
  -8  -5  -3    8.17    2.02
  -8  -5  -3    3.72    0.34
  -8  -5  -3    3.64    0.29
   8  -5   3    2.85    1.01
   8   5   3    2.77    1.17
  -8   5  -3    3.24    0.30
  -8   5  -3    4.01    1.00
   8   5   3    4.10    0.35
  -8   5  -3    3.89    0.25
  -8   5  -3    3.71    0.23
  -8   5  -3    3.59    0.25
  -9  -5  -3    0.22    0.20
  -9  -5  -3    2.24    1.68
  -9  -5  -3    0.06    0.16
  -9  -5  -3    0.00    0.13
   9  -5   3    0.46    0.91
   9  -5   3    0.15    0.13
  -9   5  -3    0.00    0.12
  -9   5  -3   -0.12    0.11
   9   5   3    0.08    0.16
   9   5   3    2.04    1.17
  -9   5  -3    0.18    0.14
  -9   5  -3    0.19    0.15
  10  -5   3    9.09    1.46
 -10  -5  -3    7.55    2.28
 -10  -5  -3    7.38    0.48
  10  -5   3    8.16    0.37
 -10  -5  -3    8.33    0.49
  10   5   3    4.60    1.55
 -10   5  -3    7.60    0.37
 -10   5  -3    8.38    0.37
 -10   5  -3    8.31    0.41
 -10   5  -3    8.01    0.37
 -11  -5  -3   46.10    3.52
  11  -5   3   42.72    2.55
 -11  -5  -3   44.99    1.30
  11  -5   3   43.25    1.14
 -11  -5  -3   42.65    1.37
 -11   5  -3   45.33    1.13
 -11   5  -3   45.21    1.14
  11   5   3   45.00    1.34
 -11   5  -3   47.29    1.13
  11   5   3   42.54    3.14
 -11   5  -3   45.47    1.14
 -11   5  -3   46.93    2.62
 -12  -5  -3   10.09    0.61
 -12  -5  -3   12.35    3.03
  12  -5   3    9.88    1.73
  12  -5   3    9.69    0.46
 -12  -5  -3    9.48    0.59
  12   5   3    8.14    2.06
 -12   5  -3    9.13    0.44
  12   5   3    9.68    0.61
 -12   5  -3    9.21    1.68
 -12   5  -3    9.20    0.45
  13  -5   3   16.05    0.60
 -13  -5  -3   14.22    0.76
 -13  -5  -3   21.10    3.62
  13  -5   3   13.99    2.12
 -13  -5  -3   14.72    0.74
  13   5   3   15.38    0.78
 -13   5  -3   14.35    0.59
 -13   5  -3   15.50    0.59
 -13   5  -3   16.24    2.13
  13   5   3   15.59    2.54
 -14  -5  -3   11.45    0.73
  14  -5   3   14.94    2.37
 -14  -5  -3   12.10    0.73
  14  -5   3   13.36    0.60
 -14   5  -3   12.31    2.26
 -14   5  -3   11.67    0.60
 -14   5  -3   12.67    0.58
  14   5   3    7.52    2.36
 -15  -5  -3    3.98    0.48
 -15  -5  -3    5.12    0.65
  15  -5   3    5.10    2.42
  15  -5   3    3.32    0.37
 -15  -5  -3    3.63    4.58
 -15   5  -3    3.70    0.47
 -15   5  -3    7.52    2.39
  15   5   3    3.81    0.53
 -15   5  -3    3.91    0.49
  15   5   3    7.41    2.53
  16  -5   3    8.80    0.60
 -16  -5  -3    8.32    0.74
  16   5   3    9.04    0.83
  16   5   3   15.44    3.02
 -16   5  -3    7.78    0.65
 -16   5  -3   10.58    2.88
 -16  -6   3    3.59    0.56
  16  -6  -3    3.80    0.50
  16  -6  -3    4.14    0.46
 -16  -6   3    4.03    0.54
 -16  -6   3    6.77    0.81
  16   6  -3    4.08    0.42
  16   6  -3    4.55    0.59
 -15  -6   3    0.29    0.37
  15  -6  -3    0.50    0.34
 -15  -6   3    0.90    0.44
 -15  -6   3    0.41    0.36
  15  -6  -3    0.64    0.31
 -15  -6   3   -0.51    4.90
 -15  -6   3   -0.37    0.39
  15   6  -3    1.32    2.44
  15   6  -3    0.46    0.23
  15   6  -3    0.40    0.41
  14  -6  -3    1.62    0.45
  14  -6  -3    1.84    0.35
 -14  -6   3    1.53    0.40
 -14  -6   3    1.30    0.34
 -14  -6   3    1.01    0.39
  14  -6  -3    1.78    0.29
 -14  -6   3    2.14    0.61
  14   6  -3    1.58    0.40
  14   6  -3    3.91    2.28
  14   6  -3    1.78    0.28
  13  -6  -3    1.95    0.28
 -13  -6   3    0.66    0.31
 -13  -6   3    1.03    0.33
 -13  -6   3    0.88    0.33
  13  -6  -3    1.61    0.33
  13  -6  -3    1.38    0.28
 -13  -6   3   -2.75    3.11
 -13  -6   3    1.33    0.33
  13   6  -3    1.82    0.37
  13   6  -3    1.11    0.25
  13   6  -3   -0.36    1.83
  12  -6  -3    1.48    0.29
 -12  -6   3    1.44    0.41
 -12  -6   3    1.13    0.34
  12  -6  -3    1.22    0.26
  12  -6  -3    1.22    0.23
 -12  -6   3   -6.30    2.65
 -12  -6   3    1.99    0.32
 -12  -6   3    1.33    0.55
  12   6  -3    1.49    0.26
  12   6  -3    1.58    1.89
  12   6  -3    1.27    0.33
  11  -6  -3    9.36    0.50
 -11  -6   3    9.60    0.60
 -11  -6   3    9.48    0.59
  11  -6  -3    7.47    0.47
 -11  -6   3   10.82    2.86
 -11  -6   3    8.00    0.56
 -11  -6   3    8.53    0.51
  11  -6  -3    8.19    0.42
  11   6  -3    8.34    0.57
  11   6  -3    7.97    1.97
  11   6  -3    8.70    0.47
  10  -6  -3    1.50    0.26
  10  -6  -3    1.68    0.39
 -10  -6   3    1.41    0.29
 -10  -6   3   -0.84    2.05
 -10  -6   3    1.79    0.33
  10  -6  -3    1.62    0.21
 -10  -6   3    1.60    0.31
 -10  -6   3    1.47    0.25
  10   6  -3    0.13    1.47
  10   6  -3    2.42    0.34
  10   6  -3    2.14    0.28
  -9  -6   3    8.63    2.28
  -9  -6   3    9.92    0.54
   9  -6  -3    9.91    0.48
   9  -6  -3    9.71    0.39
   9  -6  -3   10.40    0.50
  -9  -6   3    9.72    0.55
  -9  -6   3    9.23    0.54
  -9  -6   3    9.96    0.47
   9   6  -3    9.88    0.53
   9   6  -3    9.95    0.49
   9   6  -3    8.63    1.86
   8  -6  -3   22.92    0.64
  -8  -6   3   23.66    0.81
  -8  -6   3   21.45    2.79
  -8  -6   3   23.66    0.81
  -8  -6   3   23.02    0.81
  -8  -6   3   23.96    0.72
   8  -6  -3   23.58    0.78
   8  -6  -3   23.21    0.73
   8   6  -3   23.50    0.77
   8   6  -3   21.47    2.30
   8   6  -3   21.56    0.76
  -7  -6   3    4.42    0.31
  -7  -6   3    4.67    0.40
  -7  -6   3    4.28    0.37
   7  -6  -3    4.22    0.40
  -7  -6   3    4.70    0.38
  -7  -6   3    5.36    1.79
   7  -6  -3    4.43    0.32
   7  -6  -3    4.60    0.37
   7   6  -3    6.34    1.49
   7   6  -3    4.41    0.36
   7   6  -3    4.83    0.37
  -6  -6   3    5.28    0.37
   6  -6  -3    4.79    0.37
  -6  -6   3    2.48    1.73
  -6  -6   3    5.00    0.30
  -6  -6   3    5.18    0.38
   6  -6  -3    4.80    0.32
  -6  -6   3    5.57    0.37
   6   6  -3    4.85    0.37
   6   6  -3    6.25    1.43
   6   6  -3    4.89    0.34
   5  -6  -3    2.48    0.31
  -5  -6   3    2.75    0.30
  -5  -6   3    2.76    0.23
   5  -6  -3    2.30    0.20
  -5  -6   3    2.51    0.29
   5  -6  -3    2.38    0.25
  -5  -6   3    2.31    0.28
   5   6  -3    3.17    1.26
   5   6  -3    2.53    0.30
  -4  -6   3    7.72    0.31
  -4  -6   3    8.52    1.89
  -4  -6   3    8.34    0.40
   4  -6  -3    7.67    0.23
   4  -6  -3    7.54    0.43
  -4  -6   3    8.08    0.41
   4  -6  -3    7.72    0.36
   4  -6  -3    7.77    0.22
  -4  -6   3    7.38    0.39
   4   6  -3    8.16    0.43
  -4   6   3    7.83    0.38
  -4   6   3    7.52    0.41
   4   6  -3    9.53    1.50
  -3  -6   3    3.17    1.14
  -3  -6   3    2.92    0.29
   3  -6  -3    3.27    0.16
   3  -6  -3    3.19    0.15
  -3  -6   3    3.27    0.20
  -3  -6   3    3.03    0.26
   3  -6  -3    2.33    0.29
   3  -6  -3    2.94    0.16
   3  -6  -3    3.10    0.26
  -3  -6   3    3.16    0.27
   3  -6  -3    3.06    0.55
   3   6  -3    3.20    0.20
   3   6  -3    2.40    0.98
  -3   6   3    2.71    0.47
  -3   6   3    3.25    0.24
   3   6  -3    2.99    0.30
  -2  -6   3    5.80    0.32
  -2  -6   3    6.50    0.35
   2  -6  -3    7.15    0.93
  -2  -6   3    5.96    0.23
  -2  -6   3    7.00    1.31
   2  -6  -3    6.22    0.32
  -2  -6   3    6.12    0.32
   2  -6  -3    6.14    0.24
   2  -6  -3    6.02    0.38
   2  -6  -3    6.21    0.24
   2  -6  -3    5.84    0.23
  -2   6   3    6.22    0.77
   2   6  -3    5.49    1.21
   2   6  -3    6.38    0.39
  -2   6   3    5.82    0.31
   2   6  -3    6.01    0.24
  -1  -6   3   13.94    0.36
   1  -6  -3   15.05    1.23
  -1  -6   3   14.34    0.49
   1  -6  -3   14.12    0.42
   1  -6  -3   13.91    0.42
  -1  -6   3   13.79    0.48
   1  -6  -3   13.95    0.56
  -1  -6   3   14.15    1.57
   1  -6  -3   14.10    0.41
  -1  -6   3   13.41    0.50
   1   6  -3   13.52    0.38
  -1   6   3   13.14    1.07
   1   6  -3   13.06    1.43
   1   6  -3   14.32    0.57
  -1   6   3   13.33    0.48
   0  -6  -3   20.47    0.71
   0  -6   3   20.84    0.64
   0  -6  -3   21.69    1.60
   0  -6   3   21.53    0.62
   0  -6  -3   21.23    0.59
   0  -6   3   20.96    0.62
   0   6  -3   21.13    0.51
   0   6  -3   22.50    1.74
   0   6  -3   20.98    0.71
   0   6   3   21.05    0.64
   0   6   3   19.08    1.31
  -1  -6  -3   19.63    0.68
  -1  -6  -3   18.85    1.58
  -1  -6  -3   18.61    0.57
   1  -6   3   19.83    0.58
   1  -6   3   19.62    0.58
   1   6   3   20.58    1.46
  -1   6  -3   18.93    1.61
  -1   6  -3   19.48    0.68
   1   6   3   19.08    0.57
   1   6   3   19.76    0.61
  -1   6  -3   16.02    1.44
  -2  -6  -3    1.95    0.26
   2  -6   3    2.00    0.20
  -2  -6  -3    1.85    0.21
   2  -6   3    1.64    0.19
  -2  -6  -3    1.97    0.22
  -2   6  -3    1.66    0.83
  -2   6  -3    1.94    0.76
  -2   6  -3    2.10    0.21
   2   6   3    2.07    0.21
   2   6   3    2.04    0.81
   2   6   3    1.83    0.23
  -2   6  -3    2.03    0.27
  -3  -6  -3    4.90    1.44
  -3  -6  -3    5.07    0.33
   3  -6   3    5.27    0.27
  -3  -6  -3    4.94    0.36
  -3  -6  -3    4.86    0.30
   3   6   3    5.16    1.00
  -3   6  -3    5.04    0.27
   3   6   3    5.29    0.33
  -3   6  -3    5.68    0.97
  -3   6  -3    4.76    0.37
   3   6   3    4.78    0.30
  -3   6  -3    5.06    1.00
  -3   6  -3    5.27    0.27
  -4  -6  -3   -0.08    0.12
  -4  -6  -3    0.15    0.16
  -4  -6  -3   -0.02    0.16
  -4  -6  -3    1.50    1.19
   4  -6   3    0.16    0.10
   4  -6   3    0.15    0.08
   4   6   3    0.90    0.88
   4   6   3    0.09    0.12
  -4   6  -3   -0.65    0.64
  -4   6  -3    0.07    0.10
  -4   6  -3    0.18    0.11
  -4   6  -3   -0.48    0.72
   4   6   3    0.19    0.15
  -4   6  -3    0.02    0.17
   5  -6   3    0.04    0.10
  -5  -6  -3   -0.09    0.15
  -5  -6  -3   -0.09    0.13
  -5  -6  -3    0.12    0.15
  -5  -6  -3    0.21    1.18
   5  -6   3    0.17    0.09
   5   6   3    0.03    0.14
  -5   6  -3   -0.80    0.69
  -5   6  -3    0.00    0.10
  -5   6  -3    0.75    0.71
   5   6   3    0.46    0.89
  -5   6  -3   -0.16    0.16
  -5   6  -3    0.08    0.10
   5   6   3    0.10    0.14
   6  -6   3    0.19    0.11
   6  -6   3    0.13    0.10
  -6  -6  -3    0.20    0.17
  -6  -6  -3    0.16    0.16
  -6  -6  -3   -0.50    1.36
  -6  -6  -3    0.12    0.16
  -6   6  -3    0.02    0.12
  -6   6  -3    0.26    0.17
   6   6   3   -0.29    0.89
  -6   6  -3   -0.24    0.76
  -6   6  -3    0.23    0.11
  -7  -6  -3   -0.23    0.15
   7  -6   3   -0.06    0.11
  -7  -6  -3    1.24    1.60
  -7  -6  -3    0.36    0.17
  -7  -6  -3    0.03    0.17
   7  -6   3   -0.26    0.11
  -7   6  -3    0.35    0.83
  -7   6  -3   -0.07    0.11
  -7   6  -3   -0.67    0.80
   7   6   3    0.01    0.15
   7   6   3    0.41    1.07
  -7   6  -3   -0.05    0.11
  -7   6  -3    0.13    0.18
  -8  -6  -3    7.62    0.47
   8  -6   3    8.71    0.37
  -8  -6  -3    9.25    0.46
  -8  -6  -3    7.30    2.27
   8  -6   3    8.20    0.37
  -8  -6  -3    9.34    0.50
   8   6   3    8.02    1.59
  -8   6  -3   10.26    1.32
  -8   6  -3    7.99    0.35
  -8   6  -3    8.59    0.35
  -8   6  -3    8.13    0.45
   8   6   3    8.58    0.49
  -8   6  -3    9.28    1.36
   9  -6   3    1.33    0.18
   9  -6   3    1.57    0.20
  -9  -6  -3    2.05    0.42
  -9  -6  -3    2.18    2.05
  -9  -6  -3    1.80    0.29
  -9  -6  -3    1.86    0.27
  -9   6  -3    1.56    0.18
   9   6   3    3.30    1.47
  -9   6  -3    2.99    1.05
  -9   6  -3    0.75    1.06
  -9   6  -3    1.47    0.24
  -9   6  -3    1.58    0.19
   9   6   3    1.99    0.30
  10  -6   3   12.32    0.46
 -10  -6  -3   11.67    0.60
 -10  -6  -3   11.60    0.67
  10   6   3   11.64    0.63
 -10   6  -3   11.03    1.49
 -10   6  -3   12.12    0.44
 -10   6  -3   11.64    0.54
 -10   6  -3   11.35    0.45
  10   6   3   16.39    2.29
  11  -6   3    0.35    0.19
 -11  -6  -3    0.45    0.27
  11  -6   3   -0.79    1.38
 -11  -6  -3    0.88    0.27
 -11   6  -3    0.45    0.18
  11   6   3    0.76    0.32
  11   6   3    1.37    1.63
 -11   6  -3    0.40    0.17
 -11   6  -3    0.67    1.22
 -11   6  -3    0.17    0.21
  12  -6   3    3.76    1.65
 -12  -6  -3    2.05    3.08
 -12  -6  -3    1.42    0.34
  12  -6   3    2.64    0.33
 -12  -6  -3    2.81    0.39
 -12   6  -3    2.51    0.32
  12   6   3    1.98    1.93
 -12   6  -3    2.70    0.33
 -12   6  -3    4.35    1.51
  12   6   3    2.02    0.36
 -13  -6  -3    0.00    0.30
  13  -6   3    0.57    0.24
 -13  -6  -3    0.45    0.30
 -13  -6  -3   -0.61    3.45
  13  -6   3    1.38    1.84
  13   6   3    3.55    2.05
 -13   6  -3    0.72    0.23
  13   6   3    0.18    0.33
 -13   6  -3    0.88    1.60
 -13   6  -3    0.76    0.23
 -14  -6  -3    4.54    0.51
 -14  -6  -3    4.58    0.51
  14  -6   3    5.77    2.36
  14  -6   3    4.88    0.46
  14   6   3    4.73    2.41
 -14   6  -3    3.70    0.43
  14   6   3    5.04    0.57
 -14   6  -3    3.59    0.35
 -14   6  -3    2.20    1.93
 -15  -6  -3    1.92    0.47
  15  -6   3    1.59    0.33
  15   6   3    1.03    0.46
 -14  -7   3    0.91    0.40
 -14  -7   3    1.03    0.46
 -14  -7   3    0.97    0.47
  14  -7  -3    0.92    0.33
  14  -7  -3    0.82    0.29
 -14  -7   3    0.34    0.37
  14  -7  -3    0.66    0.37
  14   7  -3    0.85    0.29
  14   7  -3   -0.71    2.43
  13  -7  -3    5.12    0.52
 -13  -7   3    4.96    0.58
 -13  -7   3    5.10    0.55
 -13  -7   3   -8.66    3.88
 -13  -7   3    5.45    0.69
 -13  -7   3    4.18    0.52
  13  -7  -3    5.19    0.47
  13  -7  -3    6.04    0.58
  13   7  -3    5.19    0.47
  13   7  -3    3.17    2.37
 -12  -7   3    6.36    3.49
 -12  -7   3    5.13    0.80
  12  -7  -3    3.33    0.40
 -12  -7   3    5.00    0.56
 -12  -7   3    4.50    0.49
  12  -7  -3    4.34    0.51
  12  -7  -3    3.50    0.40
 -12  -7   3    3.58    0.45
  12   7  -3    1.44    2.11
  12   7  -3    3.47    0.42
 -11  -7   3   18.13    0.83
 -11  -7   3   19.70    0.86
 -11  -7   3   18.30    0.85
 -11  -7   3   12.94    3.41
  11  -7  -3   18.71    0.63
  11  -7  -3   20.84    0.78
  11  -7  -3   18.82    0.77
 -11  -7   3   19.76    0.87
  11   7  -3   23.51    3.07
  11   7  -3   17.76    0.77
 -10  -7   3    3.33    0.40
  10  -7  -3    3.86    0.31
  10  -7  -3    4.78    0.42
  10  -7  -3    4.28    0.45
 -10  -7   3    3.61    0.41
 -10  -7   3    3.78    0.41
 -10  -7   3    4.12    0.50
  10   7  -3    6.34    1.99
  -9  -7   3    4.81    0.50
   9  -7  -3    5.00    0.31
   9  -7  -3    6.07    0.46
  -9  -7   3    5.68    0.51
  -9  -7   3    5.89    0.51
  -9  -7   3    4.39    0.45
   9   7  -3    6.87    1.85
   8  -7  -3    5.77    0.47
   8  -7  -3    6.99    0.42
  -8  -7   3    5.57    0.48
  -8  -7   3    6.09    0.40
   8  -7  -3    5.88    0.31
  -8  -7   3    6.01    0.47
  -8  -7   3    6.19    0.48
  -8  -7   3    2.84    2.41
   8   7  -3    5.62    1.81
   8   7  -3    5.94    0.50
   7  -7  -3    3.73    0.40
   7  -7  -3    2.97    0.24
  -7  -7   3    2.43    0.30
   7  -7  -3    3.20    0.34
  -7  -7   3    2.14    2.03
  -7  -7   3    2.55    0.30
  -7  -7   3    2.90    0.36
  -7  -7   3    2.83    0.40
   7   7  -3    1.97    1.36
   7   7  -3    3.30    0.36
  -6  -7   3    6.67    1.95
  -6  -7   3    9.14    0.50
   6  -7  -3    9.67    0.53
  -6  -7   3    9.38    0.41
   6  -7  -3    9.23    0.35
   6  -7  -3    9.90    0.46
  -6  -7   3    9.75    0.51
   6   7  -3    9.93    1.77
   6   7  -3    8.80    0.51
  -5  -7   3   11.96    2.11
  -5  -7   3   15.92    0.62
   5  -7  -3   15.50    0.48
   5  -7  -3   15.98    0.67
   5  -7  -3   16.84    0.59
  -5  -7   3   15.83    0.64
  -5  -7   3   15.52    0.63
  -5  -7   3   15.70    0.52
   5   7  -3   15.67    0.66
   5   7  -3   19.74    2.35
  -4  -7   3   12.42    0.54
  -4  -7   3   12.35    0.42
   4  -7  -3   11.97    0.49
   4  -7  -3   12.01    0.42
  -4  -7   3   12.70    0.55
  -4  -7   3   12.53    1.96
   4  -7  -3   12.33    0.59
   4  -7  -3   12.85    0.34
   4  -7  -3   12.40    0.34
  -4  -7   3   12.22    0.53
   4   7  -3   12.31    0.43
  -4   7   3   11.21    0.69
   4   7  -3   14.16    1.83
  -4   7   3   12.20    0.68
   4   7  -3   13.17    0.59
  -3  -7   3    1.78    0.19
   3  -7  -3    1.50    0.27
   3  -7  -3    1.53    0.16
  -3  -7   3    1.38    0.21
   3  -7  -3    1.37    0.15
  -3  -7   3   -0.16    1.24
   3  -7  -3    1.35    0.14
   3  -7  -3    1.38    0.21
  -3  -7   3    1.56    0.23
  -3  -7   3    1.92    0.23
   3   7  -3    1.25    1.02
   3   7  -3    1.28    0.16
   3   7  -3    1.50    0.28
  -3   7   3    1.69    0.53
   2  -7  -3    4.48    0.89
   2  -7  -3    4.36    0.23
   2  -7  -3    4.05    0.21
  -2  -7   3    4.40    0.31
   2  -7  -3    4.35    0.40
  -2  -7   3    4.40    0.34
  -2  -7   3    2.02    1.41
  -2  -7   3    4.32    0.32
  -2  -7   3    4.05    0.20
   2  -7  -3    4.22    0.22
  -2   7   3    4.29    0.29
  -2   7   3    3.72    0.76
   2   7  -3    3.03    1.12
   2   7  -3    3.52    0.38
   2   7  -3    4.28    0.23
   1  -7  -3    2.19    0.98
  -1  -7   3    4.88    0.30
   1  -7  -3    3.48    0.39
   1  -7  -3    4.85    0.26
  -1  -7   3    4.57    0.30
   1  -7  -3    4.50    0.24
  -1  -7   3    4.91    0.18
  -1  -7   3    4.65    0.33
   1  -7  -3    4.64    0.25
   1   7  -3    4.23    0.39
  -1   7   3    4.28    0.30
  -1   7   3    4.79    0.91
   1   7  -3    4.22    1.11
   1   7  -3    4.49    0.22
   0  -7  -3    5.98    0.29
   0  -7   3    5.75    0.35
   0  -7   3    6.35    0.34
   0  -7  -3    6.35    0.31
   0  -7   3    5.73    0.33
   0  -7  -3    6.44    0.31
   0  -7  -3    6.08    1.25
   0  -7  -3    6.72    0.45
   0   7  -3    5.11    1.17
   0   7  -3    6.57    0.44
   0   7   3    6.35    0.35
   0   7   3    6.17    1.04
   1  -7   3    1.87    0.22
  -1  -7  -3    2.23    0.28
  -1  -7  -3    1.72    0.22
   1  -7   3    2.10    0.25
  -1  -7  -3    1.29    1.09
  -1  -7  -3    1.84    0.27
   1   7   3    1.55    0.22
  -1   7  -3    1.96    0.29
   1   7   3    1.87    0.90
  -1   7  -3    1.22    0.95
  -1   7  -3    0.41    0.95
  -2  -7  -3   30.24    0.86
  -2  -7  -3   30.13    0.83
   2  -7   3   28.53    0.80
   2  -7   3   30.08    0.83
   2  -7   3   29.68    0.80
  -2  -7  -3   30.41    0.96
  -2   7  -3   27.32    1.89
   2   7   3   29.09    0.86
  -2   7  -3   28.36    2.03
   2   7   3   29.55    2.00
  -2   7  -3   29.43    0.95
   3  -7   3   13.85    0.47
  -3  -7  -3   13.69    0.60
  -3  -7  -3   12.32    0.53
  -3  -7  -3   13.84    0.54
  -3   7  -3   14.48    1.68
  -3   7  -3   13.29    0.61
   3   7   3   14.06    1.70
  -3   7  -3   13.72    1.62
   3   7   3   13.62    0.54
  -4  -7  -3    2.07    0.29
  -4  -7  -3    1.85    0.32
   4  -7   3    2.21    0.23
  -4  -7  -3    2.16    0.26
   4   7   3    2.26    0.27
  -4   7  -3    2.37    0.31
   4   7   3    3.32    1.11
  -4   7  -3    2.66    1.06
   5  -7   3   14.59    0.49
  -5  -7  -3   10.11    1.98
  -5  -7  -3   14.43    0.57
   5  -7   3   13.40    0.43
  -5  -7  -3   14.36    0.63
  -5  -7  -3   14.79    0.59
  -5   7  -3   13.65    1.68
   5   7   3   15.01    0.59
  -5   7  -3   13.90    0.48
   5   7   3   13.19    0.57
  -5   7  -3   15.66    0.65
  -5   7  -3   14.74    1.51
   5   7   3   14.90    1.98
  -6  -7  -3   31.28    0.97
  -6  -7  -3   29.67    0.98
   6  -7   3   30.23    0.80
   6  -7   3   28.84    0.76
  -6  -7  -3   30.00    0.93
  -6   7  -3   29.51    1.86
  -6   7  -3   30.63    0.98
  -6   7  -3   30.27    0.80
   6   7   3   30.89    0.96
  -6   7  -3   31.80    2.07
   6   7   3   30.18    0.94
  -6   7  -3   28.91    0.80
   6   7   3   30.82    2.60
   7  -7   3   17.11    0.53
  -7  -7  -3   18.65    0.70
  -7  -7  -3   17.64    0.70
  -7  -7  -3   17.92    0.71
   7  -7   3   18.62    0.55
  -7   7  -3   21.38    1.64
  -7   7  -3   16.62    0.65
   7   7   3   16.89    0.87
  -7   7  -3   13.61    1.81
  -7   7  -3   17.77    0.71
   7   7   3   17.99    2.16
   7   7   3   15.97    0.84
  -7   7  -3   18.31    0.55
  -8  -7  -3    9.10    0.54
   8  -7   3    9.17    0.40
  -8  -7  -3    8.74    0.54
  -8  -7  -3    8.29    0.51
   8  -7   3    9.48    0.39
  -8  -7  -3   12.64    3.20
  -8   7  -3    8.98    0.38
  -8   7  -3    9.05    0.54
   8   7   3    9.04    0.55
  -8   7  -3    7.95    1.41
  -8   7  -3   13.73    1.62
   8   7   3    8.14    1.80
  -9  -7  -3   23.26    0.88
   9  -7   3   25.25    0.70
   9  -7   3   24.06    0.72
  -9  -7  -3   24.61    0.94
  -9  -7  -3   24.37    3.37
  -9   7  -3   23.21    0.67
   9   7   3   22.63    0.99
  -9   7  -3   25.95    1.99
  -9   7  -3   25.46    0.86
   9   7   3   23.46    2.67
  -9   7  -3   24.66    2.74
 -10  -7  -3    1.83    0.34
 -10  -7  -3    1.96    0.31
  10  -7   3    1.93    0.22
  10  -7   3    1.88    0.25
 -10  -7  -3    1.68    2.90
 -10   7  -3    1.67    0.32
  10   7   3    1.01    0.30
 -10   7  -3    1.06    1.20
 -10   7  -3    1.51    0.28
 -10   7  -3    1.68    1.29
  10   7   3   -0.91    1.64
 -10   7  -3    1.99    0.21
  11  -7   3   20.49    0.67
 -11  -7  -3   20.13    0.93
  11  -7   3   20.91    0.71
 -11  -7  -3   19.79    0.85
 -11   7  -3   20.09    0.61
  11   7   3   21.13    2.88
 -11   7  -3   15.91    2.31
 -11   7  -3   19.82    0.80
  11   7   3   19.93    0.90
 -11   7  -3   19.35    0.62
 -11   7  -3   21.00    2.30
  12  -7   3   -0.01    0.26
 -12  -7  -3    0.94    0.38
  12  -7   3    0.87    0.23
 -12  -7  -3    0.61    0.34
 -12   7  -3    1.61    1.50
  12   7   3    0.98    0.36
 -12   7  -3    0.01    1.46
 -12   7  -3    0.63    0.20
 -12   7  -3    1.29    0.21
  13  -7   3   11.14    0.54
 -13  -7  -3   10.60    0.76
 -13  -7  -3   13.20    1.36
  13  -7   3   11.19    0.64
  13   7   3   12.59    2.72
 -13   7  -3    9.73    0.64
 -13   7  -3   10.47    0.48
 -13   7  -3   11.45    3.37
  13   7   3   10.54    0.83
 -13   7  -3   11.32    1.98
 -12  -8   3   16.00    0.94
  12  -8  -3   16.95    0.64
 -12  -8   3   16.02    0.96
  12  -8  -3   18.55    0.83
 -12  -8   3   16.34    0.81
  12  -8  -3   17.47    0.83
 -12  -8   3   16.04    0.91
  12   8  -3   16.27    0.78
  12   8  -3   13.40    3.06
  11  -8  -3    1.92    0.37
 -11  -8   3    1.32    0.35
  11  -8  -3    1.75    0.25
 -11  -8   3    2.14    0.43
  11  -8  -3    1.50    0.38
 -11  -8   3    0.84    0.37
 -11  -8   3    2.17    0.44
  11   8  -3   -0.41    2.33
  11   8  -3    1.50    0.33
  10  -8  -3   12.32    0.72
  10  -8  -3   14.91    0.68
  10  -8  -3   13.17    0.50
 -10  -8   3   12.40    0.77
 -10  -8   3   12.29    0.76
 -10  -8   3   16.44    0.80
  10   8  -3   11.91    3.67
  10   8  -3   13.34    0.68
  -9  -8   3   15.67    0.79
  -9  -8   3   15.46    0.78
   9  -8  -3   17.00    0.71
  -9  -8   3   17.62    0.80
  -9  -8   3   16.95    0.68
   9  -8  -3   16.87    0.55
   9  -8  -3   16.13    0.77
   9   8  -3   16.57    2.67
   9   8  -3   16.88    0.75
   8  -8  -3    9.46    0.38
  -8  -8   3    8.80    0.61
  -8  -8   3   12.01    2.99
  -8  -8   3    9.76    0.62
  -8  -8   3    9.28    0.62
   8  -8  -3    8.94    0.53
   8  -8  -3    9.47    0.60
   8   8  -3    6.79    2.08
   8   8  -3    9.41    0.59
   7  -8  -3   19.54    0.76
  -7  -8   3   19.75    0.81
   7  -8  -3   20.73    0.84
  -7  -8   3   21.26    0.82
  -7  -8   3   20.66    0.69
  -7  -8   3   19.37    0.80
   7  -8  -3   20.39    0.58
  -7  -8   3   18.19    3.39
   7   8  -3   25.76    2.82
   7   8  -3   19.78    0.81
  -6  -8   3    1.24    0.29
  -6  -8   3    0.78    0.25
  -6  -8   3    4.67    2.22
   6  -8  -3    1.50    0.25
   6  -8  -3    1.13    0.28
   6  -8  -3    1.20    0.17
  -6  -8   3    1.13    0.21
  -6  -8   3    1.17    0.27
   6   8  -3    1.21    0.21
   6   8  -3    0.36    1.45
   6   8  -3    1.27    0.29
  -5  -8   3    3.55    0.41
  -5  -8   3    4.43    0.42
   5  -8  -3    4.32    0.29
   5  -8  -3    4.44    0.47
  -5  -8   3    1.41    2.08
   5  -8  -3    5.10    0.39
  -5  -8   3    4.76    0.32
  -5  -8   3    5.12    0.42
   5   8  -3    4.09    0.45
   5   8  -3    4.15    0.32
   5   8  -3    5.39    1.61
   4  -8  -3    6.14    0.40
  -4  -8   3    5.55    0.41
   4  -8  -3    5.65    0.27
   4  -8  -3    5.57    0.23
  -4  -8   3    6.29    0.43
  -4  -8   3    5.59    0.45
   4  -8  -3    6.19    0.40
   4  -8  -3    5.82    0.49
  -4  -8   3    5.68    0.31
   4   8  -3    6.59    0.50
   4   8  -3    6.08    0.34
   4   8  -3    3.95    1.69
  -4   8   3    5.68    0.72
  -4   8   3    5.35    0.61
  -3  -8   3   10.74    0.51
  -3  -8   3   10.21    0.53
   3  -8  -3    8.60    0.69
  -3  -8   3   10.27    0.36
  -3  -8   3    9.96    0.50
   3  -8  -3   10.73    0.35
   3  -8  -3    8.97    0.39
   3  -8  -3   10.62    0.34
   3   8  -3    8.86    1.70
  -3   8   3   10.80    1.06
  -3   8   3   11.40    1.18
   3   8  -3   11.46    0.61
   3   8  -3   10.58    0.40
  -2  -8   3   11.48    0.54
   2  -8  -3   12.03    0.41
  -2  -8   3   11.50    0.51
   2  -8  -3   11.37    1.37
  -2  -8   3   12.08    0.36
   2  -8  -3   11.91    0.41
  -2  -8   3   11.85    0.51
   2  -8  -3   11.38    0.39
   2   8  -3   11.86    0.41
  -2   8   3   12.39    0.50
  -2   8   3   13.41    1.29
   2   8  -3   12.54    0.63
   2   8  -3   11.25    1.73
   1  -8  -3    4.34    1.25
   1  -8  -3    5.71    0.37
   1  -8  -3    6.20    0.30
  -1  -8   3    6.12    0.40
   1  -8  -3    6.51    0.32
  -1  -8   3    6.26    0.38
  -1  -8   3    6.35    0.38
   1  -8  -3    6.52    0.32
   1   8  -3    5.47    1.50
  -1   8   3    5.46    1.06
   1   8  -3    6.24    0.27
   1   8  -3    6.04    0.49
  -1   8   3    6.19    0.37
   0  -8   3    7.21    0.42
   0  -8  -3    4.58    1.45
   0  -8  -3    7.56    0.41
   0  -8   3    6.98    0.38
   0  -8  -3    7.32    0.36
   0  -8  -3    7.45    0.34
   0  -8  -3    7.39    0.36
   0  -8   3    7.40    0.40
   0   8  -3    6.21    1.46
   0   8  -3    6.86    1.43
   0   8   3    8.23    1.26
   0   8   3    6.70    0.41
   0   8  -3    7.70    0.53
   1  -8   3    0.63    0.16
  -1  -8  -3    0.68    0.21
   1  -8   3    0.46    0.16
  -1  -8  -3   -1.24    1.32
  -1  -8  -3    0.51    0.15
   1  -8   3    0.14    0.16
  -1  -8  -3    0.27    0.19
  -1  -8  -3    0.49    0.15
  -1   8  -3    0.23    0.23
  -1   8  -3   -1.83    1.09
   1   8   3    0.73    0.94
   1   8   3    0.32    0.18
  -1   8  -3    0.94    1.18
  -2  -8  -3    0.50    0.20
   2  -8   3    0.25    0.15
   2  -8   3    0.12    0.14
  -2  -8  -3    0.59    0.18
   2  -8   3    0.43    0.18
  -2  -8  -3    0.56    0.18
  -2  -8  -3    0.49    0.16
  -2   8  -3    1.34    1.20
   2   8   3    0.47    0.20
   2   8   3    0.36    0.98
  -2   8  -3    0.47    1.02
  -2   8  -3    0.92    0.27
  -3  -8  -3    4.73    0.37
  -3  -8  -3    4.72    0.39
   3  -8   3    4.79    0.34
   3  -8   3    4.93    0.32
   3   8   3    4.94    0.40
  -3   8  -3    5.71    1.39
  -3   8  -3    4.95    0.48
   3   8   3    3.87    1.18
   4  -8   3    3.67    0.32
  -4  -8  -3    3.03    0.35
   4  -8   3    3.52    0.29
  -4  -8  -3    3.24    0.39
  -4   8  -3    4.82    1.31
   4   8   3    3.12    1.34
  -4   8  -3    2.81    1.20
   4   8   3    3.65    0.38
  -4   8  -3    3.28    0.39
  -5  -8  -3   11.15    2.45
  -5  -8  -3   16.45    0.64
   5  -8   3   15.06    0.55
   5  -8   3   16.06    0.53
  -5   8  -3   15.69    0.72
   5   8   3   14.30    0.72
  -5   8  -3   14.56    1.94
   5   8   3   15.32    2.04
  -5   8  -3   14.72    1.78
   6  -8   3    1.32    0.19
  -6  -8  -3    1.75    0.29
  -6  -8  -3    1.65    2.84
  -6  -8  -3    1.13    0.36
  -6  -8  -3    2.00    0.30
   6  -8   3    1.65    0.18
   6   8   3    0.39    1.51
  -6   8  -3    2.29    1.17
   6   8   3    1.46    0.27
  -6   8  -3    1.45    0.31
  -6   8  -3    3.72    1.28
   6   8   3    1.50    0.29
   7  -8   3   16.89    0.55
  -7  -8  -3   16.53    0.72
  -7  -8  -3   16.40    0.80
   7  -8   3   16.60    0.54
  -7  -8  -3   17.57    0.73
   7   8   3   16.84    0.72
   7   8   3   16.44    0.73
  -7   8  -3   16.03    0.75
   7   8   3   16.99    2.30
  -7   8  -3   18.96    1.82
  -7   8  -3   22.40    2.17
  -8  -8  -3   26.16    0.95
  -8  -8  -3   27.20    0.96
   8  -8   3   25.11    0.73
  -8  -8  -3   26.74    0.94
   8  -8   3   26.36    0.74
  -8   8  -3   25.10    2.01
   8   8   3   25.24    0.96
   8   8   3   25.70    0.94
  -8   8  -3   27.44    2.24
  -8   8  -3   25.37    0.95
  -9  -8  -3    7.11    0.77
   9  -8   3    5.18    0.39
  -9  -8  -3    6.51    0.56
   9  -8   3    5.74    0.36
  -9   8  -3    5.73    1.33
  -9   8  -3    5.19    0.55
   9   8   3    5.08    0.57
   9   8   3    4.93    1.89
   9   8   3    5.11    0.54
  10  -8   3   12.58    0.55
 -10  -8  -3   12.62    0.73
 -10  -8  -3   11.44    0.70
  10  -8   3   12.14    0.49
 -10   8  -3   12.13    0.69
  10   8   3   13.19    2.52
  10   8   3   12.55    0.77
 -10   8  -3   10.68    1.55
 -10   8  -3   11.30    1.70
 -10   8  -3   12.11    0.45
  11  -8   3    0.20    0.22
  11  -8   3    0.59    0.28
 -11  -8  -3    0.36    0.36
 -11  -8  -3   -0.26    0.36
 -11   8  -3   -0.15    0.18
  11   8   3    0.03    2.10
 -11   8  -3    0.94    1.42
 -11   8  -3    0.52    1.41
  11   8   3   -0.05    0.35
  10  -9  -3    0.50    0.35
 -10  -9   3    0.45    0.34
 -10  -9   3   -0.35    0.38
  10  -9  -3   -0.17    0.22
 -10  -9   3    0.33    0.44
 -10  -9   3   -0.58    0.39
  10  -9  -3    0.39    0.38
  10   9  -3    1.98    2.42
  10   9  -3   -0.05    0.32
  -9  -9   3    0.73    0.40
  -9  -9   3    1.64    0.40
   9  -9  -3    1.04    0.20
  -9  -9   3    0.92    0.40
   9  -9  -3    0.80    0.38
   9  -9  -3    0.74    0.38
  -9  -9   3    0.59    0.33
   9   9  -3    0.92    0.37
   9   9  -3    0.72    0.30
   9   9  -3   -0.79    2.15
   8  -9  -3   -0.19    0.29
  -8  -9   3    0.17    0.33
  -8  -9   3   -0.05    0.33
  -8  -9   3   -0.69    0.24
   8  -9  -3    0.01    0.18
   8  -9  -3    0.24    0.33
  -8  -9   3   -0.20    0.35
   8   9  -3   -0.12    0.30
   8   9  -3   -0.79    2.06
   8   9  -3    0.71    0.27
   7  -9  -3    2.66    0.35
  -7  -9   3    3.37    0.43
  -7  -9   3    2.44    0.32
   7  -9  -3    2.91    0.34
  -7  -9   3    2.18    0.36
  -7  -9   3    3.65    0.45
   7  -9  -3    2.83    0.42
   7   9  -3    1.29    1.88
   7   9  -3    2.27    0.38
   7   9  -3    3.38    0.41
  -6  -9   3    0.51    0.28
   6  -9  -3    0.65    0.26
  -6  -9   3    0.44    0.27
   6  -9  -3    0.35    0.17
  -6  -9   3    0.31    0.26
  -6  -9   3    0.08    0.21
   6  -9  -3    0.39    0.32
   6   9  -3    0.59    1.81
   6   9  -3    0.55    0.31
   6   9  -3    0.25    0.22
   5  -9  -3    0.01    0.29
  -5  -9   3   -0.11    0.18
   5  -9  -3    0.13    0.15
  -5  -9   3   -0.02    0.25
  -5  -9   3    0.08    0.25
  -5  -9   3   -0.17    0.24
   5   9  -3    0.20    0.20
   5   9  -3   -0.23    1.54
   5   9  -3    0.01    0.29
   4  -9  -3    0.81    0.32
  -4  -9   3    0.88    0.26
  -4  -9   3    0.69    0.23
  -4  -9   3    0.38    0.17
  -4  -9   3    0.95    0.27
   4  -9  -3    0.47    0.29
   4  -9  -3    0.32    0.11
   4  -9  -3    0.49    0.12
  -4   9   3    0.57    0.52
   4   9  -3    0.33    0.19
  -4   9   3    0.48    0.45
   4   9  -3    0.65    0.29
  -3  -9   3    7.86    0.48
  -3  -9   3    8.75    0.51
  -3  -9   3    7.32    0.51
  -3  -9   3    7.70    0.32
   3  -9  -3    7.70    0.33
   3  -9  -3    7.65    0.31
   3  -9  -3    7.93    0.41
   3  -9  -3    6.83    0.32
   3  -9  -3    7.52    0.61
  -3   9   3    9.03    1.22
   3   9  -3    7.70    0.61
   3   9  -3    7.37    0.38
  -3   9   3    8.56    1.14
   2  -9  -3    1.12    0.18
  -2  -9   3    1.34    0.23
  -2  -9   3    1.17    0.27
  -2  -9   3    1.54    0.19
   2  -9  -3    1.85    0.36
  -2  -9   3    1.32    0.25
   2  -9  -3    1.53    0.24
   2  -9  -3    1.46    0.18
  -2   9   3    1.32    0.96
   2   9  -3    1.32    0.18
   2   9  -3    1.35    0.36
   1  -9  -3   19.42    0.86
   1  -9  -3   18.04    0.63
  -1  -9   3   19.35    0.73
   1  -9  -3   18.12    0.58
   1  -9  -3   13.48    2.01
  -1  -9   3   18.71    0.69
   1  -9  -3   19.10    0.61
  -1  -9   3   18.66    0.69
   1  -9  -3   18.48    0.61
   1   9  -3   18.96    2.70
   1   9  -3   19.87    0.87
  -1   9   3   19.67    0.69
  -1   9   3   19.97    1.87
   0  -9  -3    0.64    0.17
   0  -9  -3    0.40    0.18
   0  -9   3   -0.05    0.20
   0  -9   3    0.21    0.21
   0  -9  -3    0.34    0.21
   0  -9   3    0.28    0.19
   0  -9  -3    0.25    0.17
   0  -9  -3   -0.05    0.26
   0   9  -3    0.58    0.30
   0   9  -3   -1.61    1.48
   0   9   3    0.16    0.22
   0   9   3    1.82    1.19
   0   9  -3    2.72    1.61
   1  -9   3   10.69    0.50
  -1  -9  -3   10.08    0.50
  -1  -9  -3   10.26    0.50
  -1  -9  -3   10.45    0.66
  -1  -9  -3   10.21    0.47
   1  -9   3   10.04    0.48
   1  -9   3   11.17    0.54
  -1  -9  -3    9.95    0.47
   1   9   3    9.33    1.61
   1   9   3   10.34    0.53
  -1   9  -3   11.76    0.68
  -1   9  -3    8.27    2.08
  -1   9  -3   11.26    1.90
  -2  -9  -3    0.28    0.22
   2  -9   3   -0.23    0.18
  -2  -9  -3   -0.18    0.17
  -2  -9  -3   -0.03    0.19
  -2  -9  -3    0.00    0.27
   2  -9   3   -0.16    0.18
  -2  -9  -3    0.14    0.18
  -2   9  -3   -1.31    1.52
  -2   9  -3    0.85    1.52
  -2   9  -3    0.50    0.31
   2   9   3   -0.29    0.22
   3  -9   3    7.15    0.42
   3  -9   3    6.28    0.42
  -3  -9  -3    7.01    0.58
  -3  -9  -3    6.96    0.64
  -3  -9  -3    6.61    0.45
  -3  -9  -3    7.19    0.47
  -3  -9  -3    6.46    0.44
   3   9   3    6.65    0.48
  -3   9  -3    4.24    2.26
   3   9   3    5.59    1.71
  -3   9  -3    7.91    0.64
   4  -9   3   -0.05    0.18
  -4  -9  -3    0.06    0.22
  -4  -9  -3    0.16    0.22
   4  -9   3    0.13    0.18
  -4  -9  -3    0.13    0.27
  -4  -9  -3    0.43    0.22
   4   9   3    0.06    0.24
   4   9   3   -0.08    1.43
  -4   9  -3    1.66    1.37
  -4   9  -3    0.32    0.31
   5  -9   3    4.60    0.38
  -5  -9  -3    5.67    0.49
  -5  -9  -3    4.48    0.50
  -5  -9  -3    4.26    0.55
  -5  -9  -3    5.08    0.46
   5  -9   3    5.38    0.36
  -5  -9  -3    4.58    0.48
   5   9   3    3.66    1.80
   5   9   3    4.71    0.48
  -5   9  -3    4.28    1.52
  -5   9  -3    4.39    0.50
  -5   9  -3    4.87    1.73
   6  -9   3    0.58    0.20
  -6  -9  -3    1.02    0.32
  -6  -9  -3    0.15    0.31
   6  -9   3    0.58    0.19
  -6  -9  -3    0.01    0.25
  -6   9  -3   -2.58    1.22
  -6   9  -3    1.01    1.38
   6   9   3    0.56    0.30
   6   9   3    2.24    1.72
  -6   9  -3    0.54    0.35
   7  -9   3    8.27    0.41
  -7  -9  -3    8.05    0.60
  -7  -9  -3    7.52    0.63
   7  -9   3    7.90    0.45
  -7   9  -3    7.33    0.68
   7   9   3    8.27    0.60
  -7   9  -3    7.20    1.68
   7   9   3    6.74    2.15
  -7   9  -3    9.26    1.52
  -8  -9  -3    3.33    0.41
  -8  -9  -3    4.91    0.60
   8  -9   3    3.74    0.38
   8  -9   3    4.12    0.36
   8  -9   3    3.39    0.36
   8   9   3    3.43    0.45
   8   9   3    4.04    0.47
   8   9   3    6.69    2.33
  -8   9  -3    3.87    0.49
  -8   9  -3    5.05    1.54
  -8   9  -3    5.36    1.42
   9  -9   3    2.86    0.35
   9  -9   3    2.61    0.28
  -9  -9  -3    3.11    0.51
   9  -9   3    2.13    0.28
  -9  -9  -3    2.35    0.39
   9   9   3    1.58    0.40
   9   9   3    2.57    0.42
  -9   9  -3    2.80    1.50
  -9   9  -3    2.79    1.34
   9   9   3    0.89    2.36
  -9   9  -3    2.05    0.43
  -7 -10   3    0.22    0.37
  -7 -10   3    0.58    0.39
  -7 -10   3    0.98    0.42
   7 -10  -3    0.20    0.43
   7  10  -3   -1.18    2.32
   7  10  -3    1.47    0.43
   7  10  -3    0.26    0.31
  -6 -10   3    0.20    0.25
  -6 -10   3    0.02    0.34
  -6 -10   3    0.44    0.36
  -6 -10   3    0.44    0.35
   6 -10  -3   -0.51    0.40
   6  10  -3    4.45    2.67
   6  10  -3   -0.05    0.29
   6  10  -3   -0.15    0.40
  -5 -10   3   -0.09    0.28
  -5 -10   3    0.18    0.22
  -5 -10   3    0.19    0.32
   5 -10  -3    0.23    0.37
   5 -10  -3    0.15    0.17
   5 -10  -3    0.20    0.22
  -5 -10   3   -0.55    0.32
   5  10  -3   -1.77    1.90
   5  10  -3    0.03    0.25
   5  10  -3   -0.32    0.36
  -4 -10   3    1.07    0.33
  -4 -10   3    0.38    0.27
   4 -10  -3    0.76    0.18
   4 -10  -3    0.60    0.14
  -4 -10   3    0.54    0.29
   4 -10  -3    0.55    0.39
  -4 -10   3    1.11    0.20
   4 -10  -3    0.91    0.15
   4 -10  -3    0.79    0.23
   4  10  -3    1.54    2.15
   4  10  -3    0.83    0.39
   4  10  -3    1.06    0.24
  -3 -10   3    4.97    0.50
  -3 -10   3    5.06    0.30
   3 -10  -3    4.82    0.33
  -3 -10   3    5.20    0.54
  -3 -10   3    4.44    0.51
   3 -10  -3    4.89    0.31
   3 -10  -3    6.60    0.69
   3 -10  -3    5.20    0.34
   3 -10  -3    4.37    0.40
  -3  10   3    5.57    1.20
   3  10  -3    1.56    1.95
   3  10  -3    5.37    0.68
   3  10  -3    4.18    0.35
   2 -10  -3    6.11    0.35
  -2 -10   3    5.96    0.50
   2 -10  -3    6.16    0.39
  -2 -10   3    5.11    0.50
   2 -10  -3    6.86    0.43
   2 -10  -3    4.39    0.52
  -2 -10   3    5.79    0.53
   2 -10  -3    5.76    0.37
   2  10  -3    6.82    0.70
  -2  10   3   10.92    1.58
  -2  10   3    6.63    1.26
   2  10  -3    6.03    2.21
  -1 -10   3    0.29    0.26
   1 -10  -3   -0.32    0.18
   1 -10  -3    0.32    0.37
   1 -10  -3    0.10    0.20
  -1 -10   3    1.03    0.29
   1 -10  -3    0.02    0.17
   1 -10  -3    0.57    0.24
  -1  10   3   -1.21    1.21
   1  10  -3   -0.03    0.38
   1  10  -3   -1.98    2.08
  -1  10   3    0.10    0.24
   0 -10  -3    0.38    0.27
   0 -10   3   -0.07    0.24
   0 -10  -3   -0.25    0.32
   0 -10  -3   -0.07    0.24
   0 -10  -3   -0.09    0.21
   0 -10  -3    0.15    0.20
   0 -10   3    0.20    0.23
   0 -10   3   -0.26    0.25
   0  10   3   -0.28    0.24
   0  10   3   -0.91    1.39
   0  10  -3    0.06    2.31
   0  10  -3    0.33    0.38
   0  10  -3   -0.41    1.78
  -1 -10  -3    0.45    0.23
  -1 -10  -3    0.94    0.26
   1 -10   3    0.87    0.26
   1 -10   3    0.37    0.24
  -1 -10  -3    0.45    0.24
   1 -10   3    0.50    0.26
  -1 -10  -3    0.78    0.34
   1  10   3    0.60    0.28
  -1  10  -3    0.40    1.92
  -1  10  -3   -1.61    1.79
  -1  10  -3    1.16    0.42
   1  10   3    1.25    1.51
   2 -10   3   -0.19    0.24
   2 -10   3    0.17    0.24
  -2 -10  -3   -0.02    0.24
  -2 -10  -3   -0.12    0.26
  -2 -10  -3   -0.25    0.22
  -2 -10  -3   -0.18    0.23
  -2 -10  -3   -0.15    0.40
   2  10   3   -0.33    0.27
  -2  10  -3   -0.02    0.38
  -2  10  -3   -0.17    1.82
  -2  10  -3   -0.60    1.98
   2  10   3   -3.03    1.58
  -3 -10  -3    8.63    0.56
   3 -10   3    7.29    0.49
   3 -10   3    8.40    0.53
  -3 -10  -3    7.86    0.54
  -3 -10  -3    7.25    0.63
  -3 -10  -3    6.68    0.72
  -3 -10  -3    8.85    0.56
   3  10   3    6.45    1.84
  -3  10  -3    8.85    0.76
   3  10   3    7.65    0.56
  -3  10  -3   11.28    2.11
  -3  10  -3   10.79    2.13
  -4 -10  -3   -0.22    0.38
   4 -10   3    0.47    0.24
   4 -10   3    0.48    0.25
  -4 -10  -3    0.49    0.28
  -4 -10  -3    0.55    0.32
  -4 -10  -3    0.80    0.29
  -4 -10  -3    0.23    0.28
  -4  10  -3    1.22    0.42
  -4  10  -3   -3.41    1.55
   4  10   3    0.32    0.32
   4  10   3    0.76    1.84
  -4  10  -3    0.11    1.69
  -5 -10  -3    3.55    0.43
   5 -10   3    4.02    0.44
  -5 -10  -3    4.13    0.44
   5 -10   3    3.76    0.41
  -5 -10  -3    3.78    0.48
  -5 -10  -3    3.16    0.41
  -5  10  -3    2.05    1.70
  -5  10  -3    4.38    1.63
  -5  10  -3    4.02    0.53
   5  10   3    4.54    2.13
   5  10   3    4.32    0.45
  -6 -10  -3    3.94    0.47
  -6 -10  -3    2.74    0.42
  -6 -10  -3    3.52    0.45
   6 -10   3    2.76    0.30
   6 -10   3    2.45    0.31
  -6 -10  -3    2.64    0.38
  -6  10  -3    4.64    1.66
   6  10   3    0.34    2.19
  -6  10  -3    3.50    1.66
   6  10   3    2.69    0.45
  -6  10  -3    4.05    0.55
  19   0  -4   13.77    0.89
 -19   0   4   14.14    0.97
  19   0  -4   14.41    0.79
 -19   0   4   14.63    0.78
 -19   0   4   12.82    0.80
  19   0  -4   13.07    2.90
 -18   0   4   -0.30    0.30
 -18   0   4    0.49    2.98
  18   0  -4    0.78    0.30
 -18   0   4    0.38    0.32
  18   0  -4    3.71    2.11
  18   0  -4    0.68    0.36
 -18   0   4    0.50    0.35
  17   0  -4    8.44    0.62
 -17   0   4    8.07    0.54
 -17   0   4    7.70    0.56
  17   0  -4    8.10    1.94
[truncated: 1,052,047 more chars]
