# Supplementary material for: Crystal structure of bis­(acetyl­acetonato-κ2 O,O′)(tetra­hydro­furan-κO)(tri­fluoro­methane­sulfonato-κO)iron(III)
Source: Acta Crystallogr E Crystallogr Commun. 2015 Sep 12;71(Pt 10):1165–8. doi: 10.1107/S2056989015016849 (PMC4647377; doi:10.1107/S2056989015016849)
Supplement: Supplementary file 2 [file e-71-01165-Isup2.hkl]

data_I                                                                          
_shelx_title ' cd82lsa in P2(1)/c'                                              
_shelx_refln_list_code          4                                               
_shelx_F_calc_maximum      310.80                                               
_exptl_crystal_F_000       980.00                                               
_reflns_d_resolution_high  0.7786                                               
                                                                                
loop_                                                                           
 _space_group_symop_operation_xyz                                               
 'x, y, z'                                                                      
 '-x, y+1/2, -z+1/2'                                                            
 '-x, -y, -z'                                                                   
 'x, -y-1/2, z-1/2'                                                             
                                                                                
_cell_length_a    15.0118                                                       
_cell_length_b     8.4523                                                       
_cell_length_c    15.9842                                                       
_cell_angle_alpha  90.000                                                       
_cell_angle_beta  100.451                                                       
_cell_angle_gamma  90.000                                                       
                                                                                
_shelx_F_squared_multiplier     1.000                                           
                                                                                
loop_                                                                           
 _refln_index_h                                                                 
 _refln_index_k                                                                 
 _refln_index_l                                                                 
 _refln_F_squared_calc                                                          
 _refln_F_squared_meas                                                          
 _refln_F_squared_sigma                                                         
 _refln_observed_status                                                         
   2   0   0      48139.06      43866.04       657.86 o                         
   3   0   0       1263.49       1231.54        19.74 o                         
   4   0   0      10552.35      10138.56       125.23 o                         
   5   0   0      36440.54      33820.84       365.49 o                         
   6   0   0      10276.85      10154.23        96.88 o                         
   7   0   0       4999.99       5034.43        57.61 o                         
   8   0   0          5.31         45.40         5.07 o                         
   9   0   0       1498.41       1570.81        23.70 o                         
  10   0   0        442.87        406.62        12.49 o                         
  11   0   0        245.08        301.20        16.14 o                         
  12   0   0        527.07        536.22        30.29 o                         
  13   0   0       1797.39       1794.59        51.28 o                         
  14   0   0          4.47         38.45        17.94 o                         
  15   0   0        963.58       1115.56        30.77 o                         
  16   0   0         39.69         72.72        40.28 o                         
  17   0   0       2109.03       2206.62        58.62 o                         
  18   0   0       1414.09       1342.23       112.03 o                         
   1   1   0       3262.73       3080.84        21.05 o                         
   2   1   0       2540.62       2445.95        20.99 o                         
   3   1   0       7804.69       7243.34        65.49 o                         
   4   1   0       4069.79       3803.11        31.09 o                         
   5   1   0       2126.97       2147.67        16.76 o                         
   6   1   0       2977.79       2962.66        22.50 o                         
   7   1   0          2.63         31.41         4.04 o                         
   8   1   0       3651.92       3837.56        34.80 o                         
   9   1   0       2133.70       2002.11        21.20 o                         
  10   1   0        323.40        324.11        15.01 o                         
  11   1   0       1960.97       1943.90        21.00 o                         
  12   1   0       1483.45       1497.89        18.61 o                         
  13   1   0         14.10         17.69        10.87 o                         
  14   1   0          2.06          9.86        15.86 o                         
  15   1   0        273.77        275.62        24.22 o                         
  16   1   0        275.74        289.09        13.80 o                         
  17   1   0          1.45          6.18        18.41 o                         
  18   1   0        278.52        273.26        37.77 o                         
   0   2   0      47782.34      41651.91      1715.92 o                         
   1   2   0       8551.65       8197.80        47.89 o                         
   2   2   0      26528.19      24061.69       347.16 o                         
   3   2   0         73.65         55.28         1.95 o                         
   4   2   0       1101.13       1078.27         8.42 o                         
   5   2   0       5832.33       6023.55        36.86 o                         
   6   2   0        629.68        810.41         8.89 o                         
   7   2   0       1275.32       1353.10        12.18 o                         
   8   2   0         19.83         35.45         2.77 o                         
   9   2   0       3295.01       3369.66        27.01 o                         
  10   2   0        110.19        107.41         9.66 o                         
  11   2   0        110.37        108.08         8.78 o                         
  12   2   0          1.16          5.88        10.59 o                         
  13   2   0        116.86         77.91        11.31 o                         
  14   2   0        319.55        313.71        15.05 o                         
  15   2   0        684.72        756.45        23.90 o                         
  16   2   0       1103.94       1030.47        20.20 o                         
  17   2   0        227.97        240.71        33.50 o                         
  18   2   0         84.54         69.01        18.91 o                         
   1   3   0       4121.77       4249.36        24.81 o                         
   2   3   0      11355.86      11066.89        66.11 o                         
   3   3   0      14567.33      14381.41        88.01 o                         
   4   3   0      12637.99      12274.72        70.76 o                         
   5   3   0        800.45        851.91         7.87 o                         
   6   3   0      24408.95      24414.08       136.67 o                         
   7   3   0       3519.30       3633.14        25.13 o                         
   8   3   0       3997.11       4021.52        29.16 o                         
   9   3   0       2697.25       2680.88        21.64 o                         
  10   3   0       2064.89       2059.15        19.65 o                         
  11   3   0       3686.08       3844.15        41.11 o                         
  12   3   0         33.21         25.35        12.08 o                         
  13   3   0        513.59        596.92        19.39 o                         
  14   3   0        155.01        164.08        38.52 o                         
  15   3   0        184.56        219.24        22.28 o                         
  16   3   0         11.93         11.62        28.68 o                         
  17   3   0        131.68        139.09        33.63 o                         
  18   3   0        107.21        117.78        25.83 o                         
   0   4   0       1161.52       1073.41        14.64 o                         
   1   4   0          8.24          5.29         1.67 o                         
   2   4   0        188.93        172.19         4.20 o                         
   3   4   0       8418.72       9017.26        56.40 o                         
   4   4   0        926.83        979.53         8.77 o                         
   5   4   0       5231.32       5280.40        32.58 o                         
   6   4   0        215.29        226.05         4.69 o                         
   7   4   0         13.79         16.04         3.04 o                         
   8   4   0       2188.81       2176.35        18.69 o                         
   9   4   0        420.74        392.75         9.18 o                         
  10   4   0       1719.12       1767.38        17.97 o                         
  11   4   0         67.61         82.69         6.48 o                         
  12   4   0        854.79        916.10        18.86 o                         
  13   4   0        376.37        356.90        17.40 o                         
  14   4   0        616.32        594.27        18.41 o                         
  15   4   0       1237.12       1129.85        51.77 o                         
  16   4   0         75.02         68.25        28.00 o                         
  17   4   0         55.66         42.88        31.00 o                         
   1   5   0         70.26        106.99         3.70 o                         
   2   5   0       3241.21       3225.52        21.70 o                         
   3   5   0         18.22         34.83         2.60 o                         
   4   5   0       3191.69       3415.42        25.56 o                         
   5   5   0         83.52        106.24         4.07 o                         
   6   5   0        364.77        371.53         5.90 o                         
   7   5   0         26.79         25.61         4.67 o                         
   8   5   0       1443.33       1430.21        14.42 o                         
   9   5   0       3385.54       3449.25        27.95 o                         
  10   5   0       1238.67       1154.77        22.56 o                         
  11   5   0        143.08        166.03        11.60 o                         
  12   5   0       1809.36       1700.70        24.95 o                         
  13   5   0        305.19        335.98        17.37 o                         
  14   5   0         33.38        132.87        76.45 o                         
  15   5   0        336.14        368.93        20.01 o                         
  16   5   0          7.58          6.03        12.91 o                         
   0   6   0       2544.39       2727.26        26.38 o                         
   1   6   0        270.27        274.54         5.27 o                         
   2   6   0       3789.49       3550.87        24.17 o                         
   3   6   0       8813.83       8906.43        49.93 o                         
   4   6   0       1438.51       1400.35        13.15 o                         
   5   6   0       2715.11       2753.74        21.41 o                         
   6   6   0        631.84        735.98        10.43 o                         
   7   6   0        396.67        407.37         9.07 o                         
   8   6   0       1067.32       1112.95        14.30 o                         
   9   6   0        242.61        243.93        10.23 o                         
  10   6   0        858.35        905.06        12.98 o                         
  11   6   0         45.95         53.29        14.73 o                         
  12   6   0        949.92        970.07        16.71 o                         
  13   6   0        390.51        369.48        18.52 o                         
  14   6   0        175.37        193.93        40.72 o                         
  15   6   0        709.60        671.93        48.93 o                         
   1   7   0       2153.96       2214.23        20.44 o                         
   2   7   0         10.00         17.90         4.75 o                         
   3   7   0       1503.98       1602.06        13.94 o                         
   4   7   0        916.39        958.33        12.16 o                         
   5   7   0          0.39         -7.35         7.35 o                         
   6   7   0       2294.12       2285.57        26.20 o                         
   7   7   0         25.55         48.25         7.19 o                         
   8   7   0        231.74        226.45        11.21 o                         
   9   7   0        258.88        234.08         8.99 o                         
  10   7   0        164.80        148.57        14.41 o                         
  11   7   0        208.38        214.06        18.26 o                         
  12   7   0        490.24        444.94        49.07 o                         
  13   7   0          4.66         24.06        10.73 o                         
  14   7   0        345.80        367.15        16.04 o                         
   0   8   0        581.95        617.10        12.88 o                         
   1   8   0         18.21         19.15         5.37 o                         
   2   8   0       2413.73       2352.75        19.72 o                         
   3   8   0        223.60        207.29        11.90 o                         
   4   8   0       2404.98       2393.80        26.41 o                         
   5   8   0         12.78          8.09         6.49 o                         
   6   8   0       1876.21       1726.72        19.27 o                         
   7   8   0         42.56         40.59        10.56 o                         
   8   8   0        583.40        562.77        11.90 o                         
   9   8   0          2.69          3.94        18.94 o                         
  10   8   0        149.96        160.17        13.12 o                         
  11   8   0        236.30        210.49        11.78 o                         
  12   8   0          0.65        -11.09        14.01 o                         
   1   9   0       3063.16       3079.57        25.50 o                         
   2   9   0        152.40        172.05        11.28 o                         
   3   9   0        508.96        535.12        12.16 o                         
   4   9   0        624.87        616.68        15.30 o                         
   5   9   0         76.44         93.56         9.20 o                         
   6   9   0       1282.92       1240.37        19.63 o                         
   7   9   0        110.29        124.87        11.63 o                         
   8   9   0        613.41        629.79        21.23 o                         
   9   9   0        431.08        484.82        19.39 o                         
  10   9   0         45.25         44.83        17.75 o                         
   0  10   0       1007.34        923.46        20.80 o                         
   1  10   0        136.76        145.71         7.56 o                         
   2  10   0         63.48         70.22        14.35 o                         
   3  10   0        506.51        467.98        13.69 o                         
   4  10   0         31.48         40.32        12.57 o                         
   5  10   0        191.63        200.81        11.71 o                         
   6  10   0        382.74        353.63        12.19 o                         
   7  10   0         73.82         83.32        14.72 o                         
 -19   1   1          6.86        -12.62        15.54 o                         
 -18   1   1        885.67        900.18        23.83 o                         
 -17   1   1         72.11         50.00        19.86 o                         
 -16   1   1       2519.65       2637.27        33.06 o                         
 -15   1   1        198.49        211.83        15.95 o                         
 -14   1   1       1088.89       1209.67        43.09 o                         
 -13   1   1         92.14         39.42        23.17 o                         
 -12   1   1       1357.15       1390.78        19.02 o                         
 -11   1   1          8.69         10.01         8.88 o                         
 -10   1   1       1732.50       1756.03        20.24 o                         
  -9   1   1       2986.02       2938.92        25.64 o                         
  -8   1   1       1029.86       1211.75        12.70 o                         
  -7   1   1       4525.61       4795.17        43.99 o                         
  -6   1   1       7807.69       8368.26        54.41 o                         
  -5   1   1       9400.68       9069.16        63.27 o                         
  -4   1   1        998.71        912.57         8.32 o                         
  -3   1   1        574.38        592.18         9.23 o                         
  -2   1   1       1367.94       1341.66        10.97 o                         
  -1   1   1      19858.38      18506.97       295.43 o                         
   0   1   1      10700.16       9897.41       143.88 o                         
   1   1   1      29145.96      27638.25       344.50 o                         
   2   1   1       4037.67       3874.77        25.96 o                         
   3   1   1       1413.12       1338.78        10.96 o                         
   4   1   1      15118.19      14421.19        90.78 o                         
   5   1   1        303.25        337.54         5.04 o                         
   6   1   1      26659.99      26012.26       172.78 o                         
   7   1   1        203.12        175.60         5.87 o                         
   8   1   1       8791.10       8852.80        63.12 o                         
   9   1   1        203.42        166.20         7.93 o                         
  10   1   1       2310.38       2522.38        27.18 o                         
  11   1   1        912.80        964.15        14.11 o                         
  12   1   1        435.82        437.11        11.16 o                         
  13   1   1         44.58         32.00         6.73 o                         
  14   1   1        951.35        947.62        18.87 o                         
  15   1   1        273.20        241.23        20.62 o                         
  16   1   1       2088.35       2085.31        46.86 o                         
  17   1   1       1018.68        975.90        44.22 o                         
  18   1   1        280.60        295.37        19.94 o                         
 -18   2   1         30.12         21.29        30.08 o                         
 -17   2   1        105.68         99.83        22.75 o                         
 -16   2   1        304.45        304.43        18.06 o                         
 -15   2   1         29.51         28.31        11.61 o                         
 -14   2   1        431.32        395.26        19.16 o                         
 -13   2   1         33.35         50.26        10.81 o                         
 -12   2   1       1211.39       1246.83        26.02 o                         
 -11   2   1        361.66        361.05         8.12 o                         
 -10   2   1       4699.40       4981.50        35.56 o                         
  -9   2   1         91.97         93.27         4.04 o                         
  -8   2   1       1832.52       1963.05        16.30 o                         
  -7   2   1       8799.87       8421.97        53.30 o                         
  -6   2   1       1368.27       1358.31        16.37 o                         
  -5   2   1       5440.12       5158.89        35.47 o                         
  -4   2   1        153.95        138.18         3.01 o                         
  -3   2   1       8328.36       7700.46        59.39 o                         
  -2   2   1       2947.28       2769.32        18.19 o                         
  -1   2   1      18371.89      16667.25       118.57 o                         
   0   2   1       1107.24       1074.25         8.65 o                         
   1   2   1        157.10        140.19         2.94 o                         
   2   2   1       5878.73       5646.24        33.62 o                         
   3   2   1          4.34          6.86         1.46 o                         
   4   2   1       8246.69       8185.85        46.60 o                         
   5   2   1       5397.57       5410.58        33.88 o                         
   6   2   1        416.92        374.18         5.37 o                         
   7   2   1       2301.94       2191.20        19.59 o                         
   8   2   1       5668.33       5607.70        50.30 o                         
   9   2   1       2857.58       3003.16        26.78 o                         
  10   2   1       7987.77       8234.79        62.93 o                         
  11   2   1        201.99        200.23        10.85 o                         
  12   2   1       1445.52       1434.70        27.39 o                         
  13   2   1        667.30        635.12        17.18 o                         
  14   2   1        393.96        413.80        19.49 o                         
  15   2   1         63.83         52.84        14.71 o                         
  16   2   1        401.74        425.68        34.27 o                         
  17   2   1       1570.14       1557.75        25.34 o                         
  18   2   1        109.37        111.73        19.47 o                         
 -18   3   1        106.96         71.81        32.61 o                         
 -17   3   1         10.85         38.29        22.62 o                         
 -16   3   1        388.48        380.63        25.40 o                         
 -15   3   1         85.50         81.54        11.72 o                         
 -14   3   1        105.87        115.06        10.07 o                         
 -13   3   1          4.15          7.68        12.28 o                         
 -12   3   1         53.79         54.47         9.01 o                         
 -11   3   1         32.65         23.92         4.24 o                         
 -10   3   1        678.23        701.82        19.95 o                         
  -9   3   1        533.39        611.20        14.15 o                         
  -8   3   1        707.13        818.73        16.71 o                         
  -7   3   1         37.18         41.24         3.54 o                         
  -6   3   1        540.14        611.72        13.12 o                         
  -5   3   1        138.24        130.23         3.09 o                         
  -4   3   1      12846.81      12872.07        78.69 o                         
  -3   3   1       4680.80       4887.81        31.30 o                         
  -2   3   1       8381.94       8322.81        45.48 o                         
  -1   3   1       2971.23       3222.37        20.16 o                         
   0   3   1          0.27          0.84         1.31 o                         
   1   3   1        889.58        927.37        11.95 o                         
   2   3   1       3869.55       4033.42        24.79 o                         
   3   3   1        132.43        172.84         3.34 o                         
   4   3   1        416.33        384.13         5.54 o                         
   5   3   1        585.56        554.78         6.74 o                         
   6   3   1        403.24        368.42         8.25 o                         
   7   3   1         11.69          2.72         5.05 o                         
   8   3   1          0.89          1.24         2.61 o                         
   9   3   1        539.09        501.80        13.30 o                         
  10   3   1        146.86        177.21        10.34 o                         
  11   3   1       1945.31       1899.36        27.67 o                         
  12   3   1        340.94        353.67        11.57 o                         
  13   3   1        400.47        396.12        16.60 o                         
  14   3   1         41.60         55.23        22.74 o                         
  15   3   1        211.14        183.54        18.79 o                         
  16   3   1         12.45         22.63        32.40 o                         
  17   3   1        277.46        279.01        44.58 o                         
  18   3   1        181.39        200.56        38.63 o                         
 -17   4   1          3.03         -1.76        24.48 o                         
 -16   4   1        140.93        132.50        22.18 o                         
 -15   4   1        101.16        107.42        15.18 o                         
 -14   4   1        380.38        371.26        14.94 o                         
 -13   4   1          1.51         -1.73        11.54 o                         
 -12   4   1         63.56         75.37        13.89 o                         
 -11   4   1         20.53         21.32        13.74 o                         
 -10   4   1        420.78        398.55        10.54 o                         
  -9   4   1        285.34        276.96         8.40 o                         
  -8   4   1          4.37          5.66         3.26 o                         
  -7   4   1       1836.46       1748.27        14.65 o                         
  -6   4   1         37.53         36.11         4.50 o                         
  -5   4   1       5016.04       4685.46        31.67 o                         
  -4   4   1       3349.99       3599.27        25.10 o                         
  -3   4   1       1417.20       1280.46        14.29 o                         
  -2   4   1       5447.37       5946.86        34.48 o                         
  -1   4   1        174.91        110.01         3.09 o                         
   0   4   1       2967.67       2883.20        20.26 o                         
   1   4   1       2593.99       2585.38        17.84 o                         
   2   4   1      13783.48      13891.93        74.96 o                         
   3   4   1        159.09        169.17         4.25 o                         
   4   4   1        645.62        708.74         7.66 o                         
   5   4   1       1276.66       1296.85        11.66 o                         
   6   4   1          3.89         13.67         2.56 o                         
   7   4   1       1522.13       1572.16        14.45 o                         
   8   4   1       1882.73       1881.18        20.80 o                         
   9   4   1         30.96         22.17         3.53 o                         
  10   4   1       1801.83       1894.38        20.48 o                         
  11   4   1          0.01          5.65        10.57 o                         
  12   4   1       2257.73       2411.28        45.83 o                         
  13   4   1        606.18        615.37        13.88 o                         
  14   4   1       1330.97       1295.09        21.11 o                         
  15   4   1       1235.73       1233.61        63.57 o                         
  16   4   1        106.55        104.77        35.49 o                         
  17   4   1        163.27        190.60        32.74 o                         
 -16   5   1        420.23        421.75        48.87 o                         
 -15   5   1        200.16        186.50        16.93 o                         
 -14   5   1       1676.16       1690.40        28.31 o                         
 -13   5   1       3589.08       3630.85        49.01 o                         
 -12   5   1        162.26        173.39        26.19 o                         
 -11   5   1         15.59          2.49         5.66 o                         
 -10   5   1          8.24         11.10        14.54 o                         
  -9   5   1        794.11        821.74        11.74 o                         
  -8   5   1        318.86        340.31        16.52 o                         
  -7   5   1        536.52        530.24        11.06 o                         
  -6   5   1       3308.14       3356.26        29.33 o                         
  -5   5   1         76.62         82.67         4.18 o                         
  -4   5   1      15284.94      15210.04        89.68 o                         
  -3   5   1        117.88        140.01         4.66 o                         
  -2   5   1       4943.83       5104.27        30.13 o                         
  -1   5   1       2720.80       2676.97        18.31 o                         
   0   5   1          8.64         19.99         2.89 o                         
   1   5   1      10337.55      10252.42        59.57 o                         
   2   5   1        162.95        137.60         4.65 o                         
   3   5   1       6102.13       5969.36        41.16 o                         
   4   5   1       3304.59       3125.50        24.47 o                         
   5   5   1       1155.73       1211.87        11.54 o                         
   6   5   1       3469.84       3480.83        25.21 o                         
   7   5   1        185.07        181.32         5.68 o                         
   8   5   1          6.44          6.75         6.52 o                         
   9   5   1         33.61         31.82         5.80 o                         
  10   5   1          2.41         -2.34         6.16 o                         
  11   5   1       3131.09       3222.84        32.33 o                         
  12   5   1         16.80         27.11        22.46 o                         
  13   5   1       1475.64       1456.34        28.42 o                         
  14   5   1       1430.58       1473.32        51.80 o                         
  15   5   1         77.57         77.99        14.32 o                         
  16   5   1        881.85        894.51        25.02 o                         
 -15   6   1        412.51        421.17        51.51 o                         
 -14   6   1         62.59         54.66        10.12 o                         
 -13   6   1        511.23        521.47        14.37 o                         
 -12   6   1          0.34          8.50        16.50 o                         
 -11   6   1        384.80        367.82        18.97 o                         
 -10   6   1         89.73        106.53         7.63 o                         
  -9   6   1        923.90        954.65        15.99 o                         
  -8   6   1         11.14          9.20         5.90 o                         
  -7   6   1        860.92        811.30        11.92 o                         
  -6   6   1        173.96        183.41         5.74 o                         
  -5   6   1          9.32         10.87         3.06 o                         
  -4   6   1       1906.71       1750.49        15.13 o                         
  -3   6   1       1674.38       1649.96        14.32 o                         
  -2   6   1       1060.32        997.29        10.17 o                         
  -1   6   1       1000.21        972.46         9.74 o                         
   0   6   1        450.39        420.47         6.64 o                         
   1   6   1         60.44         52.25         4.28 o                         
   2   6   1       3207.59       3307.70        24.83 o                         
   3   6   1       1549.13       1564.59        14.15 o                         
   4   6   1       1767.66       1765.87        17.13 o                         
   5   6   1       3007.29       2921.40        25.53 o                         
   6   6   1        173.59        161.59         8.75 o                         
   7   6   1       1132.96       1071.67        16.17 o                         
   8   6   1         93.96         90.32         6.11 o                         
   9   6   1        444.79        422.84         9.49 o                         
  10   6   1         13.99         13.99         7.18 o                         
  11   6   1          0.67          8.35        14.33 o                         
  12   6   1          7.00         17.24        11.35 o                         
  13   6   1          0.15         -1.16        15.33 o                         
  14   6   1         10.36         20.69        24.74 o                         
  15   6   1          0.14         15.59        17.97 o                         
 -14   7   1        167.73        212.02        24.33 o                         
 -13   7   1        441.79        451.44        19.33 o                         
 -12   7   1       1140.81       1123.30        23.80 o                         
 -11   7   1        517.91        535.39        29.29 o                         
 -10   7   1        162.84        182.64        12.17 o                         
  -9   7   1         23.29         29.57        13.14 o                         
  -8   7   1        864.32        863.43        15.41 o                         
  -7   7   1        272.22        272.47        19.35 o                         
  -6   7   1        357.08        391.07         9.62 o                         
  -5   7   1        391.54        344.69         7.66 o                         
  -4   7   1       1720.54       1681.63        19.67 o                         
  -3   7   1        422.48        420.16         9.26 o                         
  -2   7   1         81.62         86.13         4.12 o                         
  -1   7   1        543.28        556.98         9.79 o                         
   0   7   1         11.99         11.79         6.02 o                         
   1   7   1       2503.20       2472.90        22.61 o                         
   2   7   1       3545.82       3550.04        28.50 o                         
   3   7   1        763.04        788.52        13.44 o                         
   4   7   1       2921.97       2909.71        26.11 o                         
   5   7   1       1762.97       1763.29        20.86 o                         
   6   7   1       2075.02       2087.52        22.60 o                         
   7   7   1        854.81        863.21        15.48 o                         
   8   7   1       2536.67       2585.82        35.80 o                         
   9   7   1         49.04         49.44        11.35 o                         
  10   7   1         64.95         66.86        19.35 o                         
  11   7   1         23.27         52.47        20.46 o                         
  12   7   1         39.42         43.77        20.96 o                         
  13   7   1        165.63        176.65        12.91 o                         
  14   7   1          3.43         -4.84        14.21 o                         
 -12   8   1        258.44        311.20        23.00 o                         
 -11   8   1        170.71        211.00        12.01 o                         
 -10   8   1       1197.68       1263.64        30.07 o                         
  -9   8   1        109.82        122.45        15.31 o                         
  -8   8   1        885.49        870.43        20.80 o                         
  -7   8   1        894.82        850.61        23.13 o                         
  -6   8   1         51.25         57.89        11.46 o                         
  -5   8   1        145.52        163.27         9.30 o                         
  -4   8   1        114.78        121.66         6.74 o                         
  -3   8   1        547.97        541.77        11.75 o                         
  -2   8   1       1498.26       1505.00        15.12 o                         
  -1   8   1         37.01         35.81         6.20 o                         
   0   8   1       3314.57       3212.63        24.20 o                         
   1   8   1        122.22        127.51         9.33 o                         
   2   8   1       2725.74       2792.35        24.80 o                         
   3   8   1        189.15        228.11         9.51 o                         
   4   8   1        447.51        451.75        15.74 o                         
   5   8   1       3038.43       3035.46        34.68 o                         
   6   8   1        154.30        134.82        16.62 o                         
   7   8   1       3093.99       3019.07        48.75 o                         
   8   8   1        101.67        110.33        13.33 o                         
   9   8   1        721.70        735.78        20.14 o                         
  10   8   1       1148.11       1150.23        23.56 o                         
  11   8   1          2.20         32.80        40.55 o                         
  12   8   1        200.05        199.18        19.14 o                         
 -10   9   1        641.41        619.49        57.21 o                         
  -9   9   1         14.26         11.21        15.89 o                         
  -8   9   1        139.43        168.95        11.88 o                         
  -7   9   1         96.31         88.91        10.26 o                         
  -6   9   1         12.33         19.27         9.96 o                         
  -5   9   1         17.57         29.48         8.45 o                         
  -4   9   1        373.48        365.77        10.22 o                         
  -3   9   1          0.32          5.61         6.77 o                         
  -2   9   1        633.62        599.30        10.60 o                         
  -1   9   1        558.92        582.62         9.71 o                         
   0   9   1        340.78        346.45        12.10 o                         
   1   9   1        482.16        498.91        13.84 o                         
   2   9   1         26.61         24.46         6.50 o                         
   3   9   1        176.25        201.91        16.52 o                         
   4   9   1         85.31         82.37         6.91 o                         
   5   9   1        364.93        396.36        15.15 o                         
   6   9   1         17.34          5.32         9.49 o                         
   7   9   1        490.13        463.22        12.30 o                         
   8   9   1        144.91        157.35        14.85 o                         
   9   9   1        699.29        681.01        15.59 o                         
  10   9   1          2.27         -2.91        13.45 o                         
  -7  10   1        105.85         91.24        15.55 o                         
  -6  10   1         13.04         -2.71        18.87 o                         
  -5  10   1         90.70         81.36        17.57 o                         
  -4  10   1        474.47        462.92        15.31 o                         
  -3  10   1         49.52         53.14         7.51 o                         
  -2  10   1        466.95        424.46        17.00 o                         
  -1  10   1         98.60        122.74         9.97 o                         
   0  10   1       1156.74       1144.01        17.62 o                         
   1  10   1        144.52        183.01        20.83 o                         
   2  10   1        333.38        304.42        10.62 o                         
   3  10   1        101.54         98.76        14.74 o                         
   4  10   1        167.53        171.26        10.73 o                         
   5  10   1        555.43        545.68        18.46 o                         
   6  10   1         32.83         28.23        15.26 o                         
   7  10   1        316.26        294.58        23.08 o                         
 -19   0   2       1056.38       1001.42        39.21 o                         
 -18   0   2         41.82         48.11        24.67 o                         
 -17   0   2       3330.20       3303.52        52.91 o                         
 -16   0   2        671.44        675.73        23.24 o                         
 -15   0   2        180.46        186.14        16.46 o                         
 -14   0   2       5865.38       5778.65        73.23 o                         
 -13   0   2       3062.46       3042.83        42.91 o                         
 -12   0   2       7468.97       7463.10        81.68 o                         
 -11   0   2       2255.57       2461.66        34.10 o                         
 -10   0   2        484.80        421.24        19.20 o                         
  -9   0   2        208.35        176.09        14.98 o                         
  -8   0   2      11756.97      11221.89       108.61 o                         
  -7   0   2       3184.20       3391.84        38.49 o                         
  -6   0   2       2128.22       2011.51        24.69 o                         
  -5   0   2      19593.34      19548.98       363.70 o                         
  -4   0   2        826.09        883.42        36.67 o                         
  -3   0   2       3451.54       3171.15        30.43 o                         
  -2   0   2       5446.27       5190.50        42.99 o                         
  -1   0   2        230.77        140.50         4.23 o                         
   0   0   2      13750.52      13072.06       209.08 o                         
   1   0   2      17285.12      17095.95       272.02 o                         
   2   0   2       1852.63       1777.76        25.87 o                         
   3   0   2        250.98        281.82         7.77 o                         
   4   0   2        431.34        526.45         9.75 o                         
   5   0   2       7798.54       7401.11        73.02 o                         
   6   0   2       6499.78       6714.73        68.16 o                         
   7   0   2      29364.01      27783.21       249.86 o                         
   8   0   2         15.80         40.62         6.95 o                         
   9   0   2       5962.10       5766.63        63.51 o                         
  10   0   2       2527.44       2593.12        35.34 o                         
  11   0   2        112.50        109.19         9.02 o                         
  12   0   2       3120.27       3147.47        43.00 o                         
  13   0   2         15.74         12.81        10.38 o                         
  14   0   2       2234.10       2257.05        68.27 o                         
  15   0   2        559.40        513.99        25.67 o                         
  16   0   2          0.70        155.25       126.11 o                         
  17   0   2        108.10         24.33        41.81 o                         
  18   0   2        536.92        527.31        58.01 o                         
 -19   1   2        292.02        308.78        17.81 o                         
 -18   1   2       1041.48       1048.08        30.39 o                         
 -17   1   2        352.15        342.77        18.05 o                         
 -16   1   2         13.09         -2.00        20.53 o                         
 -15   1   2         16.71         15.46        11.36 o                         
 -14   1   2        427.86        421.64        22.11 o                         
 -13   1   2         24.61         35.55        18.00 o                         
 -12   1   2        228.78        249.06        10.24 o                         
 -11   1   2        972.66        992.70        23.15 o                         
 -10   1   2         43.73         38.46         2.88 o                         
  -9   1   2         22.93         34.65         4.40 o                         
  -8   1   2       1180.97       1064.29        15.91 o                         
  -7   1   2       1113.17       1055.87        16.39 o                         
  -6   1   2       3585.72       3632.18        27.89 o                         
  -5   1   2        348.20        333.36         5.33 o                         
  -4   1   2       1314.13       1198.93        10.71 o                         
  -3   1   2        531.89        510.94         4.81 o                         
  -2   1   2       2476.56       2490.21        16.14 o                         
  -1   1   2       7729.19       7308.62        45.43 o                         
   0   1   2        349.38        387.42         5.24 o                         
   1   1   2       8582.21       8207.14        77.39 o                         
   2   1   2       3445.88       3429.29        29.42 o                         
   3   1   2       3901.74       3962.92        30.03 o                         
   4   1   2         66.89         55.13         2.64 o                         
   5   1   2       4423.87       4637.84        31.40 o                         
   6   1   2        688.12        746.46         8.75 o                         
   7   1   2        857.36        957.52        12.37 o                         
   8   1   2       1180.31       1280.61        14.48 o                         
   9   1   2       1008.48       1045.15        15.03 o                         
  10   1   2        350.93        401.20        11.55 o                         
  11   1   2        185.07        170.17         7.47 o                         
  12   1   2       1779.86       1793.68        27.32 o                         
  13   1   2         34.61         23.27        13.18 o                         
  14   1   2         52.26         45.11        10.64 o                         
  15   1   2        651.75        646.57        29.28 o                         
  16   1   2       1188.50       1224.80        21.84 o                         
  17   1   2          3.66        -12.84        41.76 o                         
  18   1   2        523.41        479.16        19.65 o                         
 -18   2   2         39.62         26.37        45.92 o                         
 -17   2   2        377.25        353.69        20.40 o                         
 -16   2   2        413.57        380.13        22.19 o                         
 -15   2   2        106.61        129.96        39.32 o                         
 -14   2   2       1535.14       1588.94        25.90 o                         
 -13   2   2          6.14          8.84        14.63 o                         
 -12   2   2       2633.61       2725.20        24.08 o                         
 -11   2   2        102.77        126.15         6.47 o                         
 -10   2   2       1556.22       1439.03        17.00 o                         
  -9   2   2         17.17         27.98         3.06 o                         
  -8   2   2       8611.62       8540.49        54.76 o                         
  -7   2   2         43.07         49.42         4.96 o                         
  -6   2   2       4208.71       4163.11        28.21 o                         
  -5   2   2         17.47         27.03         2.48 o                         
  -4   2   2         41.87         55.17         3.11 o                         
  -3   2   2        292.40        261.96         5.88 o                         
  -2   2   2        117.60        105.75         3.06 o                         
  -1   2   2        333.37        407.72         4.24 o                         
   0   2   2        291.22        279.70         3.44 o                         
   1   2   2        652.57        825.65         8.33 o                         
   2   2   2         30.09         13.27         3.04 o                         
   3   2   2        284.78        196.91         4.42 o                         
   4   2   2       2468.63       2719.65        21.89 o                         
   5   2   2       6251.88       6046.21        44.25 o                         
   6   2   2       2785.55       2888.23        22.95 o                         
   7   2   2       3498.89       3292.78        26.03 o                         
   8   2   2          2.11         21.87         3.65 o                         
   9   2   2       2550.08       2614.68        26.59 o                         
  10   2   2        268.77        256.18        13.31 o                         
  11   2   2       1394.14       1315.61        23.29 o                         
  12   2   2        129.44        135.29         8.48 o                         
  13   2   2        144.60        148.57        12.98 o                         
  14   2   2        109.45        128.09        12.45 o                         
  15   2   2          2.68         -2.06        20.57 o                         
  16   2   2        123.96        154.30        20.96 o                         
  17   2   2        285.38        282.69        69.07 o                         
  18   2   2         40.61        101.39        26.45 o                         
 -18   3   2       1428.96       1474.81        44.48 o                         
 -17   3   2         11.56          9.30        22.65 o                         
 -16   3   2        895.22        876.78        27.44 o                         
 -15   3   2         38.72         47.50        17.13 o                         
 -14   3   2        748.25        747.21        23.21 o                         
 -13   3   2         67.23         83.01         6.26 o                         
 -12   3   2          0.57         -5.61         6.40 o                         
 -11   3   2        772.56        750.83        14.39 o                         
 -10   3   2          9.08         17.05         3.18 o                         
  -9   3   2        145.82        146.77         7.66 o                         
  -8   3   2       1799.29       1764.65        18.73 o                         
  -7   3   2        330.73        381.38         5.88 o                         
  -6   3   2       7951.52       7931.09        54.21 o                         
  -5   3   2        527.47        473.81         7.73 o                         
  -4   3   2       3380.50       3152.86        27.82 o                         
  -3   3   2       4037.18       3855.13        31.02 o                         
  -2   3   2        207.17        173.65         4.29 o                         
  -1   3   2         66.73        157.47         3.15 o                         
   0   3   2        721.94        710.54         8.83 o                         
   1   3   2       5773.51       5489.12        35.98 o                         
   2   3   2        238.55        226.81         4.98 o                         
   3   3   2       8824.85       8780.11        57.04 o                         
   4   3   2       8861.17       9073.38        54.22 o                         
   5   3   2       1221.62       1116.69        10.53 o                         
   6   3   2       5366.35       5347.15        37.94 o                         
   7   3   2        387.21        363.82         6.71 o                         
   8   3   2       2637.94       2696.19        22.59 o                         
   9   3   2       2248.83       2104.17        21.02 o                         
  10   3   2        116.77        132.06        10.87 o                         
  11   3   2       2135.85       2109.12        26.46 o                         
  12   3   2        832.52        852.37        19.79 o                         
  13   3   2       1523.36       1521.49        25.23 o                         
  14   3   2        998.39        982.41        40.34 o                         
  15   3   2        286.98        252.91        13.33 o                         
  16   3   2       2108.43       2168.74        57.09 o                         
  17   3   2         98.03        124.36        31.37 o                         
 -17   4   2        320.68        322.70        27.91 o                         
 -16   4   2        100.86        103.09        25.07 o                         
 -15   4   2         28.01         25.78        17.59 o                         
 -14   4   2       1711.93       1740.60        24.00 o                         
 -13   4   2          1.79        -12.35        19.31 o                         
 -12   4   2        186.09        186.39         6.98 o                         
 -11   4   2         29.39         18.72         6.69 o                         
 -10   4   2        892.40        873.79        17.59 o                         
  -9   4   2        912.07        853.12        13.06 o                         
  -8   4   2        179.55        180.99         5.92 o                         
  -7   4   2       1473.97       1370.26        13.56 o                         
  -6   4   2        108.40         82.60         9.35 o                         
  -5   4   2        489.18        434.26         8.05 o                         
  -4   4   2        171.17        138.87         7.22 o                         
  -3   4   2       6150.43       6284.81        36.91 o                         
  -2   4   2       1301.65       1168.16        10.50 o                         
  -1   4   2       2236.63       2234.08        16.51 o                         
   0   4   2       2204.12       2107.28        16.28 o                         
   1   4   2       3576.78       3773.11        32.95 o                         
   2   4   2       6178.51       6027.46        36.67 o                         
   3   4   2        125.12        102.47         4.31 o                         
   4   4   2       5612.38       5870.02        39.20 o                         
   5   4   2         93.09         77.44         7.78 o                         
   6   4   2        562.79        587.24         9.77 o                         
   7   4   2        592.26        615.91         8.31 o                         
   8   4   2          4.59         -1.96         6.45 o                         
   9   4   2        128.07        132.35        12.74 o                         
  10   4   2        603.57        617.28        11.15 o                         
  11   4   2         66.63         96.08        18.44 o                         
  12   4   2       3422.93       3376.91        41.09 o                         
  13   4   2        233.97        220.18        17.18 o                         
  14   4   2        243.15        224.65        23.12 o                         
  15   4   2        684.65        716.55        20.01 o                         
  16   4   2          0.38         19.41        23.53 o                         
  17   4   2        355.81        329.95        25.44 o                         
 -17   5   2        363.02        378.44        15.23 o                         
 -16   5   2        650.35        655.92        26.63 o                         
 -15   5   2        151.15        153.87        15.87 o                         
 -14   5   2         29.53         18.34        14.47 o                         
 -13   5   2          2.23         -0.47        14.48 o                         
 -12   5   2         50.41         51.34        11.49 o                         
 -11   5   2          5.40          7.33        18.13 o                         
 -10   5   2         12.32         21.49         9.16 o                         
  -9   5   2          3.22         -1.32         6.54 o                         
  -8   5   2       1704.24       1697.49        29.35 o                         
  -7   5   2        647.30        650.21        19.19 o                         
  -6   5   2        866.25        844.14        11.66 o                         
  -5   5   2        446.21        454.32         8.49 o                         
  -4   5   2       2033.81       2207.79        16.71 o                         
  -3   5   2       1706.47       1701.78        14.12 o                         
  -2   5   2       3005.54       3267.79        21.30 o                         
  -1   5   2        840.61        903.04         8.86 o                         
   0   5   2         48.32         44.83         3.21 o                         
   1   5   2        810.64        890.44        12.41 o                         
   2   5   2        580.70        578.66         7.20 o                         
   3   5   2        894.84        897.39         9.69 o                         
   4   5   2        159.85        148.18         6.15 o                         
   5   5   2       1363.10       1343.35        13.33 o                         
   6   5   2         22.93         25.88         4.68 o                         
   7   5   2          9.73          7.15         4.73 o                         
   8   5   2        255.22        241.23         9.65 o                         
   9   5   2          0.64          5.03         6.85 o                         
  10   5   2         89.96        103.52        12.18 o                         
  11   5   2        172.24        171.09        17.75 o                         
  12   5   2         82.57         77.99        12.78 o                         
  13   5   2         58.70         57.91        18.43 o                         
  14   5   2        715.58        736.02        27.97 o                         
  15   5   2          1.41          7.97        14.14 o                         
  16   5   2        794.82        751.39        87.41 o                         
 -16   6   2        127.51        160.92        17.96 o                         
 -15   6   2        719.85        735.65        38.25 o                         
 -14   6   2       1870.96       1780.72        24.07 o                         
 -13   6   2         14.86         18.02         8.42 o                         
 -12   6   2       1142.32       1212.29        33.63 o                         
 -11   6   2          1.03          4.52         7.19 o                         
 -10   6   2       2022.34       2066.44        29.69 o                         
  -9   6   2       1228.17       1187.71        26.60 o                         
  -8   6   2        387.68        416.68        10.49 o                         
  -7   6   2         27.27         31.78         9.99 o                         
  -6   6   2        374.79        385.36         9.77 o                         
  -5   6   2       2584.62       2739.13        22.79 o                         
  -4   6   2        339.96        327.01         6.20 o                         
  -3   6   2       1241.38       1335.18        12.04 o                         
  -2   6   2        465.09        407.20         6.22 o                         
  -1   6   2         56.57         73.42         4.30 o                         
   0   6   2       1013.43        991.70        18.39 o                         
   1   6   2       1392.15       1327.40        14.78 o                         
   2   6   2       3610.82       3790.66        29.05 o                         
   3   6   2       5315.20       5306.86        40.49 o                         
   4   6   2        375.96        391.94         7.86 o                         
   5   6   2       1090.18       1094.22        12.52 o                         
   6   6   2         26.10         26.12         7.97 o                         
   7   6   2       3082.44       3068.37        27.26 o                         
   8   6   2       1375.91       1413.52        21.32 o                         
   9   6   2        652.84        686.88        11.97 o                         
  10   6   2       2502.78       2622.48        26.41 o                         
  11   6   2       1566.19       1589.81        25.11 o                         
  12   6   2       2348.18       2238.41        72.05 o                         
  13   6   2         23.90         11.93        26.71 o                         
  14   6   2        186.97        193.40        24.84 o                         
  15   6   2        362.39        357.21        27.16 o                         
 -14   7   2        132.70        134.05        14.65 o                         
 -13   7   2        293.90        278.95        16.29 o                         
 -12   7   2          3.38        -14.56        30.94 o                         
 -11   7   2        562.15        588.89        17.02 o                         
 -10   7   2         36.24         49.46         7.72 o                         
  -9   7   2       1103.92       1109.66        18.03 o                         
  -8   7   2        178.23        171.85        11.34 o                         
  -7   7   2       2082.19       2093.06        24.11 o                         
  -6   7   2        104.74        119.93         7.52 o                         
  -5   7   2         40.13         39.79         4.08 o                         
  -4   7   2         55.76         56.59         5.02 o                         
  -3   7   2         64.78         73.94         4.54 o                         
  -2   7   2          1.11          5.47         5.42 o                         
  -1   7   2        253.43        252.52        11.23 o                         
   0   7   2        281.34        283.01         6.63 o                         
   1   7   2         13.46         20.18         6.06 o                         
   2   7   2        123.38        114.72         6.56 o                         
   3   7   2        141.72        141.60         6.89 o                         
   4   7   2       2669.76       2764.70        27.53 o                         
   5   7   2        122.74        144.08         9.08 o                         
   6   7   2       3219.95       3297.18        31.78 o                         
   7   7   2        564.95        552.68        17.47 o                         
   8   7   2       1879.18       1907.07        24.85 o                         
   9   7   2        871.46        856.59        15.17 o                         
  10   7   2        731.79        725.25        25.24 o                         
  11   7   2        771.80        757.37        20.54 o                         
  12   7   2          5.86          3.66        10.94 o                         
  13   7   2        269.38        256.79        12.46 o                         
  14   7   2        122.00        130.62        20.95 o                         
 -12   8   2        629.47        622.32        20.76 o                         
 -11   8   2        148.24        137.64        10.66 o                         
 -10   8   2        919.56        893.97        19.44 o                         
  -9   8   2         45.70         27.37        11.70 o                         
  -8   8   2        178.92        214.87        13.27 o                         
  -7   8   2          0.72         12.65        16.04 o                         
  -6   8   2          1.10          0.37         9.74 o                         
  -5   8   2          7.20         -2.44        10.70 o                         
  -4   8   2          0.69         -2.42         8.92 o                         
  -3   8   2        214.84        197.55         6.84 o                         
  -2   8   2         16.40         15.83         4.14 o                         
  -1   8   2        670.29        631.34         9.12 o                         
   0   8   2        132.86        144.99        11.24 o                         
   1   8   2        573.23        570.94        15.51 o                         
   2   8   2         26.72         23.98         5.01 o                         
   3   8   2        659.81        586.26        11.84 o                         
   4   8   2         85.71        103.58         9.71 o                         
   5   8   2        571.93        623.52        17.56 o                         
   6   8   2         36.08         36.63        11.58 o                         
   7   8   2        186.57        195.86        17.21 o                         
   8   8   2        203.55        189.80        14.62 o                         
   9   8   2        150.03        184.93        15.26 o                         
  10   8   2        523.02        545.81        17.65 o                         
  11   8   2        137.29        159.06        13.44 o                         
  12   8   2         29.17         45.39        25.51 o                         
 -10   9   2         24.67         47.27        14.44 o                         
  -9   9   2        322.45        305.75        14.84 o                         
  -8   9   2        819.27        802.91        22.09 o                         
  -7   9   2        154.59        156.73        21.87 o                         
  -6   9   2         82.27         99.99        13.52 o                         
  -5   9   2         19.06         15.78         4.75 o                         
  -4   9   2        160.74        175.92         6.84 o                         
  -3   9   2        494.70        493.79         9.02 o                         
  -2   9   2        180.61        176.11        12.76 o                         
  -1   9   2        512.67        525.84        10.82 o                         
   0   9   2         49.68         50.81         9.34 o                         
   1   9   2        894.86        913.27        22.62 o                         
   2   9   2        355.71        324.65        14.58 o                         
   3   9   2         59.44         60.90         8.00 o                         
   4   9   2        437.67        449.86        13.47 o                         
   5   9   2        103.27         82.68         7.57 o                         
   6   9   2       1485.04       1480.57        21.43 o                         
   7   9   2          1.19          3.72        17.01 o                         
   8   9   2        679.98        730.41        16.86 o                         
   9   9   2        497.37        501.96        31.33 o                         
  10   9   2         22.13         51.78        29.54 o                         
  -7  10   2          2.91         22.51        22.98 o                         
  -6  10   2        339.60        371.91        17.10 o                         
  -5  10   2         59.19         69.96         8.69 o                         
  -4  10   2        171.21        156.76        13.34 o                         
  -3  10   2        486.50        475.53        17.37 o                         
  -2  10   2       1108.75       1082.70        14.38 o                         
  -1  10   2        399.10        396.05        20.11 o                         
   0  10   2       1314.02       1240.01        17.39 o                         
   1  10   2          6.51         16.09        16.43 o                         
   2  10   2        297.74        292.58        19.92 o                         
   3  10   2          8.77         25.20        10.42 o                         
   4  10   2        118.60        120.18        15.59 o                         
   5  10   2         10.67          9.56        12.34 o                         
   6  10   2          1.02          4.58        20.50 o                         
 -19   1   3        141.91        188.94        33.75 o                         
 -18   1   3        609.97        585.56        23.62 o                         
 -17   1   3        175.90        160.66        16.11 o                         
 -16   1   3       1670.50       1568.22        42.23 o                         
 -15   1   3        476.75        462.17        14.30 o                         
 -14   1   3        217.03        208.13        19.47 o                         
 -13   1   3       2464.18       2478.32        30.16 o                         
 -12   1   3        375.30        377.11        11.39 o                         
 -11   1   3       3548.12       3546.91        36.31 o                         
 -10   1   3       2179.99       2019.46        24.73 o                         
  -9   1   3       4381.16       4646.49        38.99 o                         
  -8   1   3       5106.31       4793.73        36.92 o                         
  -7   1   3      11238.12      10912.05        74.04 o                         
  -6   1   3        214.38        157.73         4.27 o                         
  -5   1   3       7426.77       7497.45        43.26 o                         
  -4   1   3         18.03         17.31         1.80 o                         
  -3   1   3        588.04        499.76         6.37 o                         
  -2   1   3      30628.06      29111.28       373.30 o                         
  -1   1   3       1194.18       1139.71        10.06 o                         
   0   1   3         81.72         81.30         2.40 o                         
   1   1   3      25823.52      25288.85       284.71 o                         
   2   1   3      17555.46      16781.70       388.16 o                         
   3   1   3         24.53         30.81         3.00 o                         
   4   1   3       5123.67       5307.90        42.73 o                         
   5   1   3       2412.03       2639.89        24.87 o                         
   6   1   3       1354.50       1291.03        13.53 o                         
   7   1   3       1933.86       1900.77        16.55 o                         
   8   1   3       2984.65       2961.75        24.35 o                         
   9   1   3       9223.88       9231.28        67.54 o                         
  10   1   3       1208.86       1145.02        17.76 o                         
  11   1   3       4318.69       4418.11        38.62 o                         
  12   1   3        356.82        312.24        10.57 o                         
  13   1   3       2731.98       2842.66        35.41 o                         
  14   1   3       2499.11       2562.70        40.16 o                         
  15   1   3       1214.50       1292.06        39.11 o                         
  16   1   3        564.72        570.18        18.95 o                         
  17   1   3        400.26        376.67        46.43 o                         
  18   1   3        179.12        206.29        39.70 o                         
 -18   2   3         15.13        173.15       105.52 o                         
 -17   2   3        717.28        715.64        18.59 o                         
 -16   2   3         94.36        102.24        16.36 o                         
 -15   2   3        969.83       1047.31        21.52 o                         
 -14   2   3         94.51         85.90        13.31 o                         
 -13   2   3       1276.89       1291.60        19.08 o                         
 -12   2   3       2425.68       2324.25        21.63 o                         
 -11   2   3         58.12         36.54         5.58 o                         
 -10   2   3        995.01        934.26        10.86 o                         
  -9   2   3         76.23         58.62         3.91 o                         
  -8   2   3        807.62        861.43        10.09 o                         
  -7   2   3       1276.50       1149.80        10.81 o                         
  -6   2   3       1568.97       1689.57        13.34 o                         
  -5   2   3         10.57         10.88         3.04 o                         
  -4   2   3       3964.73       4005.13        30.26 o                         
  -3   2   3        438.67        401.46         5.53 o                         
  -2   2   3       1962.38       1752.65        12.68 o                         
  -1   2   3       1521.37       1630.61        12.05 o                         
   0   2   3       3505.63       3190.28        22.27 o                         
   1   2   3        439.16        397.74         8.92 o                         
   2   2   3       1636.94       1488.11        13.74 o                         
   3   2   3       2270.37       2081.43        19.55 o                         
   4   2   3       3958.85       3910.42        31.45 o                         
   5   2   3       6614.68       6530.73        49.52 o                         
   6   2   3        146.57        116.26         4.64 o                         
   7   2   3       4141.93       4215.58        45.83 o                         
   8   2   3       2898.43       3035.10        24.74 o                         
   9   2   3       2774.46       2861.20        24.42 o                         
  10   2   3       2932.24       3043.45        38.77 o                         
  11   2   3        816.48        778.56        14.93 o                         
  12   2   3        518.88        538.53        14.12 o                         
  13   2   3          1.72         11.30        15.62 o                         
  14   2   3        346.07        324.47        16.08 o                         
  15   2   3        715.61        781.64        20.16 o                         
  16   2   3          4.43          7.50        18.71 o                         
  17   2   3       2109.73       2200.54        61.18 o                         
 -18   3   3        225.46        277.75        26.43 o                         
 -17   3   3         41.67         41.97         9.22 o                         
 -16   3   3         23.26         27.87        15.10 o                         
 -15   3   3         19.72         32.55        13.18 o                         
 -14   3   3        215.97        225.26        13.66 o                         
 -13   3   3         68.86         58.03         7.74 o                         
 -12   3   3         18.02         13.66         9.39 o                         
 -11   3   3         29.31         12.37         5.99 o                         
 -10   3   3        172.17        166.80         6.74 o                         
  -9   3   3        480.53        508.47         7.71 o                         
  -8   3   3        126.69        138.65         7.09 o                         
  -7   3   3       2169.06       2273.66        19.82 o                         
  -6   3   3         15.26         21.95         3.41 o                         
  -5   3   3       2410.47       2616.86        22.03 o                         
  -4   3   3          2.01          4.82         2.64 o                         
  -3   3   3         39.45        142.51         7.32 o                         
  -2   3   3        300.76        368.22         4.66 o                         
  -1   3   3        805.92        846.78         7.40 o                         
   0   3   3        639.40        775.95         9.21 o                         
   1   3   3          1.35          2.93         2.78 o                         
   2   3   3       2371.04       2424.75        21.91 o                         
   3   3   3          4.97        145.72        17.52 o                         
   4   3   3          0.31          9.56         4.35 o                         
   5   3   3        481.29        565.51        11.57 o                         
   6   3   3          5.73         22.45         5.13 o                         
   7   3   3        123.80        113.25         8.25 o                         
   8   3   3        499.37        531.20        10.68 o                         
   9   3   3          4.16         -0.20         5.46 o                         
  10   3   3         32.76         39.63         4.59 o                         
  11   3   3         48.51         33.94         9.45 o                         
  12   3   3          0.90         21.69        10.47 o                         
  13   3   3          3.61          5.77        11.09 o                         
  14   3   3          6.55         -4.76        17.86 o                         
  15   3   3         30.43         29.50        13.75 o                         
  16   3   3         56.32         61.44        23.92 o                         
  17   3   3        645.86        582.57        41.40 o                         
 -17   4   3       2878.22       2794.98        51.12 o                         
 -16   4   3          0.35         -3.96        25.40 o                         
 -15   4   3       2673.05       2764.80        28.40 o                         
 -14   4   3        488.34        479.73        18.14 o                         
 -13   4   3       1175.28       1195.60        17.31 o                         
 -12   4   3        982.74        939.57        10.79 o                         
 -11   4   3       4212.94       4172.66        30.60 o                         
 -10   4   3        548.58        554.48        10.84 o                         
  -9   4   3       1410.95       1388.69        15.41 o                         
  -8   4   3        394.17        385.38         8.82 o                         
  -7   4   3         13.63         10.51         8.56 o                         
  -6   4   3         58.61         50.79         3.86 o                         
  -5   4   3        768.24        635.85         9.26 o                         
  -4   4   3       2861.56       2862.80        24.15 o                         
  -3   4   3       4668.03       5188.78        30.98 o                         
  -2   4   3       1419.83       1183.88        10.97 o                         
  -1   4   3       1504.66       1570.44        11.53 o                         
   0   4   3       6130.22       5825.29        40.36 o                         
   1   4   3          1.20          3.23         3.05 o                         
   2   4   3       4567.73       4386.03        36.90 o                         
   3   4   3       2293.11       2085.30        22.85 o                         
   4   4   3        125.64        102.34         4.74 o                         
   5   4   3       1015.07       1001.67        11.03 o                         
   6   4   3        224.70        269.66         9.11 o                         
   7   4   3       1696.17       1565.54        15.57 o                         
   8   4   3        799.85        844.75        11.22 o                         
   9   4   3         30.62         24.87         8.15 o                         
  10   4   3         10.59         16.42         8.34 o                         
  11   4   3        945.19        939.26        14.67 o                         
  12   4   3       1847.88       1777.10        31.09 o                         
  13   4   3       1665.10       1621.13        23.23 o                         
  14   4   3        131.60        144.63        16.90 o                         
  15   4   3        911.43       1013.07        53.40 o                         
  16   4   3        299.52        318.82        55.18 o                         
 -17   5   3        170.39        203.55        19.60 o                         
 -16   5   3       1588.98       1617.69        46.45 o                         
 -15   5   3        314.43        277.99        23.61 o                         
 -14   5   3        220.01        231.53        23.71 o                         
 -13   5   3       2323.27       2368.01        25.18 o                         
 -12   5   3          5.64          7.07         5.58 o                         
 -11   5   3        121.50        132.23        12.39 o                         
 -10   5   3        128.58        130.01         8.26 o                         
  -9   5   3        103.95        117.82        13.16 o                         
  -8   5   3        706.29        728.60        11.95 o                         
  -7   5   3        297.25        325.96         8.57 o                         
  -6   5   3       3571.33       3491.14        30.00 o                         
  -5   5   3          3.55         -0.77         3.18 o                         
  -4   5   3        113.88        116.59         7.14 o                         
  -3   5   3       1835.53       1953.74        14.65 o                         
  -2   5   3         29.71         15.31         3.53 o                         
  -1   5   3       5450.36       5558.53        38.13 o                         
   0   5   3        627.49        615.15        11.31 o                         
   1   5   3       4257.68       4253.20        35.16 o                         
   2   5   3       3131.62       3135.30        25.59 o                         
   3   5   3       3788.16       3819.96        28.36 o                         
   4   5   3       1951.40       1850.42        17.34 o                         
   5   5   3          7.67          1.57         9.08 o                         
   6   5   3       2190.89       2137.16        19.74 o                         
   7   5   3        548.30        544.24        10.68 o                         
   8   5   3        306.34        329.64        16.34 o                         
   9   5   3         13.58         10.97        11.72 o                         
  10   5   3        734.78        719.58        21.26 o                         
  11   5   3       3952.21       4025.90        36.41 o                         
  12   5   3        846.89        849.63        19.47 o                         
  13   5   3       1435.83       1357.44        36.48 o                         
  14   5   3       1039.89       1106.44        45.04 o                         
  15   5   3        329.95        355.69        32.09 o                         
  16   5   3        753.40        775.92        69.44 o                         
 -16   6   3        386.45        385.60        24.05 o                         
 -15   6   3         44.37         37.33        10.74 o                         
 -14   6   3        131.05        150.33        13.15 o                         
 -13   6   3        121.66        120.98        22.93 o                         
 -12   6   3        114.82        121.91        24.36 o                         
 -11   6   3        783.30        770.33        20.76 o                         
 -10   6   3        149.59        153.05        16.29 o                         
  -9   6   3        885.27        881.27        14.55 o                         
  -8   6   3       2082.22       2075.64        22.23 o                         
  -7   6   3        393.76        405.17        10.83 o                         
  -6   6   3        438.31        450.85        16.55 o                         
  -5   6   3        200.88        224.19         8.24 o                         
  -4   6   3        671.02        696.66         9.79 o                         
  -3   6   3        197.49        278.12         5.37 o                         
  -2   6   3        623.69        543.62         7.18 o                         
  -1   6   3       1230.94       1241.74        11.80 o                         
   0   6   3       1908.26       1882.56        19.04 o                         
   1   6   3       1844.47       1732.07        20.70 o                         
   2   6   3        187.19        173.29         6.43 o                         
   3   6   3        416.48        453.36         8.93 o                         
   4   6   3          7.19          8.81         7.59 o                         
   5   6   3          0.65          3.19         5.26 o                         
   6   6   3          2.25         12.21         4.98 o                         
   7   6   3          0.91         -2.15         7.74 o                         
   8   6   3        761.14        760.69        16.38 o                         
   9   6   3        124.42        146.96        12.45 o                         
  10   6   3       1025.62       1060.01        26.17 o                         
  11   6   3         55.89         41.27        10.65 o                         
  12   6   3        193.55        222.45        18.87 o                         
  13   6   3         53.31         50.48        20.01 o                         
  14   6   3        342.70        384.91        25.10 o                         
  15   6   3        109.30        139.90        20.84 o                         
 -14   7   3         69.62         69.58        11.25 o                         
 -13   7   3        424.88        453.86        54.55 o                         
 -12   7   3        359.01        355.14        29.85 o                         
 -11   7   3       1699.86       1702.97        51.35 o                         
 -10   7   3        352.66        357.80        20.88 o                         
  -9   7   3        530.63        475.29        26.07 o                         
  -8   7   3        550.57        542.84        17.63 o                         
  -7   7   3        283.99        265.13        12.84 o                         
  -6   7   3        800.07        840.68        19.07 o                         
  -5   7   3       1470.81       1419.56        29.93 o                         
  -4   7   3       1189.80       1109.28        11.64 o                         
  -3   7   3        137.08        132.71         6.43 o                         
  -2   7   3        398.17        375.37         9.76 o                         
  -1   7   3        400.04        412.39        10.60 o                         
   0   7   3        538.31        555.70        10.05 o                         
   1   7   3        189.23        165.53         9.90 o                         
   2   7   3       2764.12       2648.42        26.16 o                         
   3   7   3       1328.43       1207.94        19.30 o                         
   4   7   3        193.57        196.82         9.93 o                         
   5   7   3       1302.46       1276.22        22.72 o                         
   6   7   3       2748.48       2687.82        24.25 o                         
   7   7   3       1636.09       1586.76        29.93 o                         
   8   7   3        802.22        814.60        27.31 o                         
   9   7   3       2092.11       2164.27        26.26 o                         
  10   7   3        148.40        159.35        12.26 o                         
  11   7   3       1794.61       1794.19        22.88 o                         
  12   7   3         54.27         75.41        12.68 o                         
  13   7   3       1019.72        965.18        23.78 o                         
 -12   8   3       1488.08       1501.69        32.53 o                         
 -11   8   3        144.03        149.00        17.20 o                         
 -10   8   3       1241.68       1216.78        43.63 o                         
  -9   8   3       1528.77       1489.40        22.46 o                         
  -8   8   3        826.46        834.20        24.52 o                         
  -7   8   3       1785.77       1813.78        36.29 o                         
  -6   8   3        102.31        108.99        13.77 o                         
  -5   8   3        373.44        400.39        19.05 o                         
  -4   8   3        523.29        520.99        10.18 o                         
  -3   8   3       1002.52        924.69        18.13 o                         
  -2   8   3       1058.10       1064.56        12.50 o                         
  -1   8   3        573.93        557.07         9.99 o                         
   0   8   3        658.40        651.94        14.35 o                         
   1   8   3         36.81         34.60        12.24 o                         
   2   8   3         42.34         41.79         5.22 o                         
   3   8   3        402.62        433.03        13.47 o                         
   4   8   3        343.66        308.07        12.73 o                         
   5   8   3       1409.01       1388.70        33.94 o                         
   6   8   3        124.75        142.14        13.06 o                         
   7   8   3       1398.40       1505.32        27.84 o                         
   8   8   3       2263.16       2323.79        27.22 o                         
   9   8   3        517.89        503.42        18.37 o                         
  10   8   3       1119.29       1090.41        19.51 o                         
  11   8   3         21.84         12.55        10.19 o                         
 -10   9   3          2.15          7.50        16.58 o                         
  -9   9   3         90.21         81.67        10.60 o                         
  -8   9   3          4.45         -3.04         9.25 o                         
  -7   9   3        278.54        254.45        15.89 o                         
  -6   9   3         20.30         33.89         7.20 o                         
  -5   9   3          0.15          1.71         6.78 o                         
  -4   9   3         48.60         48.62         5.13 o                         
  -3   9   3        696.16        684.26        11.12 o                         
  -2   9   3        135.07        124.59         6.28 o                         
  -1   9   3       1679.99       1683.82        23.90 o                         
   0   9   3         37.57         28.75        15.16 o                         
   1   9   3        928.89        931.99        16.10 o                         
   2   9   3          0.60         -2.66        10.13 o                         
   3   9   3        653.16        611.51        18.58 o                         
   4   9   3          5.25         15.17         7.99 o                         
   5   9   3        430.21        435.80        13.40 o                         
   6   9   3         38.03         40.56        21.28 o                         
   7   9   3        728.07        714.78        19.02 o                         
   8   9   3        300.31        346.88        21.95 o                         
   9   9   3        207.95        219.63        13.59 o                         
  -7  10   3         40.94         50.04        21.34 o                         
  -6  10   3         31.77         13.31        26.29 o                         
  -5  10   3          3.32          0.22        11.05 o                         
  -4  10   3         87.82         73.88         6.52 o                         
  -3  10   3        408.62        439.61        17.47 o                         
  -2  10   3        524.31        543.23        23.51 o                         
  -1  10   3         10.86         13.16        15.36 o                         
   0  10   3          4.48         -2.06         6.94 o                         
   1  10   3         64.31         56.33        11.46 o                         
   2  10   3          3.13         -9.61         9.61 o                         
   3  10   3        710.60        721.28        30.62 o                         
   4  10   3         42.84         35.25        15.63 o                         
   5  10   3        337.94        343.79        13.90 o                         
   6  10   3        282.71        270.65        23.29 o                         
 -19   0   4       1321.03       1250.41        33.22 o                         
 -18   0   4         44.65         44.23        24.03 o                         
 -17   0   4        688.01        733.10        25.00 o                         
 -16   0   4          3.76          1.57        12.97 o                         
 -15   0   4       1252.67       1223.84        30.25 o                         
 -14   0   4       1201.26       1261.49        26.25 o                         
 -13   0   4        429.93        491.30        16.40 o                         
 -12   0   4       3781.22       3866.66        48.73 o                         
 -11   0   4       1599.85       1562.92        25.65 o                         
 -10   0   4       3575.31       3419.23        42.01 o                         
  -9   0   4       1255.47       1183.48        22.18 o                         
  -8   0   4        720.12        797.67        14.46 o                         
  -7   0   4      18010.96      17115.31       227.44 o                         
  -6   0   4        165.55        165.36         6.97 o                         
  -5   0   4       2659.76       2312.49        49.73 o                         
  -4   0   4       9042.83       9318.50        74.48 o                         
  -3   0   4      37618.36      36223.96      1441.26 o                         
  -2   0   4      96594.09      88973.09      1323.09 o                         
  -1   0   4        924.91        820.74        10.28 o                         
   0   0   4       6174.90       5712.01        55.16 o                         
   1   0   4       9208.38       9136.13        94.47 o                         
   2   0   4       6384.55       6054.78        76.53 o                         
   3   0   4        301.11        344.84        11.45 o                         
   4   0   4        293.92        357.39        10.48 o                         
   5   0   4       2247.35       2213.40        32.61 o                         
   6   0   4        386.71        319.28        11.54 o                         
   7   0   4        766.20        797.51        17.96 o                         
   8   0   4       2683.27       2657.99        44.64 o                         
   9   0   4        476.35        451.22        15.52 o                         
  10   0   4      13794.55      13765.90       154.06 o                         
  11   0   4          0.76         10.53        12.99 o                         
  12   0   4       4691.78       4705.82       120.47 o                         
  13   0   4       1397.68       1448.29        35.95 o                         
  14   0   4       5525.24       5571.68        94.51 o                         
  15   0   4       5600.84       5595.34       172.51 o                         
  16   0   4       1369.99       1357.13        71.75 o                         
  17   0   4       2415.90       2435.33        52.29 o                         
 -19   1   4         19.58         26.40        39.34 o                         
 -18   1   4       1030.92        976.78        35.35 o                         
 -17   1   4        235.65        212.23        27.45 o                         
 -16   1   4        182.53        182.85        11.44 o                         
 -15   1   4         12.35         -2.32        19.53 o                         
 -14   1   4        701.25        667.86        12.98 o                         
 -13   1   4        643.09        646.93        18.24 o                         
 -12   1   4       1367.50       1351.42        17.37 o                         
 -11   1   4       1364.64       1465.56        18.54 o                         
 -10   1   4          0.30         -2.20         6.61 o                         
  -9   1   4        231.42        300.98         6.36 o                         
  -8   1   4         92.07         84.53         3.42 o                         
  -7   1   4          3.11          2.28         3.71 o                         
  -6   1   4        415.02        383.52         6.34 o                         
  -5   1   4        418.35        435.26         6.31 o                         
  -4   1   4        228.82        257.49         3.63 o                         
  -3   1   4       1006.08        968.36         7.74 o                         
  -2   1   4       3252.11       3305.16        22.01 o                         
  -1   1   4       5533.94       5371.74        40.88 o                         
   0   1   4         54.10         63.51         2.47 o                         
   1   1   4       7175.07       6871.48        51.91 o                         
   2   1   4       4094.76       3967.47        38.03 o                         
   3   1   4        779.50        697.43        11.52 o                         
   4   1   4        858.24        707.62        14.52 o                         
   5   1   4       5714.30       6229.55        51.12 o                         
   6   1   4       5554.70       5387.49        46.07 o                         
   7   1   4        448.47        390.53         7.82 o                         
   8   1   4       4012.85       3962.92        32.11 o                         
   9   1   4        813.68        818.73        14.22 o                         
  10   1   4        179.22        184.80         8.73 o                         
  11   1   4          7.59         10.57        16.04 o                         
  12   1   4         23.75         25.25        10.29 o                         
  13   1   4       1510.62       1558.50        25.99 o                         
  14   1   4         62.77         65.19        22.15 o                         
  15   1   4        261.85        231.95        20.77 o                         
  16   1   4        357.94        385.87        32.76 o                         
  17   1   4          3.71         11.19        18.15 o                         
 -18   2   4        602.67        614.13        16.46 o                         
 -17   2   4        327.83        370.74        19.03 o                         
 -16   2   4         16.48          9.51        15.42 o                         
 -15   2   4        104.73        116.17        12.82 o                         
 -14   2   4         16.07         21.07        15.31 o                         
 -13   2   4        491.45        486.34        15.71 o                         
 -12   2   4        543.13        566.52        14.20 o                         
 -11   2   4       2331.00       2264.14        20.08 o                         
 -10   2   4         80.50         82.03         4.15 o                         
  -9   2   4       1075.79       1091.03        11.19 o                         
  -8   2   4        470.31        505.17         7.09 o                         
  -7   2   4       5367.76       5184.89        34.81 o                         
  -6   2   4        131.09        168.39         4.34 o                         
  -5   2   4       3066.31       2941.58        21.17 o                         
  -4   2   4       4896.14       4947.52        30.35 o                         
  -3   2   4         90.53         54.76         5.42 o                         
  -2   2   4       2248.52       2355.28        16.72 o                         
  -1   2   4       7257.42       6729.85        44.58 o                         
   0   2   4       2162.48       2199.24        16.93 o                         
   1   2   4        117.71        120.17         5.36 o                         
   2   2   4       2459.92       2743.32        26.67 o                         
   3   2   4       2691.82       3050.33        29.49 o                         
   4   2   4        933.31       1002.68        11.84 o                         
   5   2   4        615.73        697.61         9.84 o                         
   6   2   4        561.35        567.25        16.36 o                         
   7   2   4       2048.41       2186.50        21.00 o                         
   8   2   4       2687.25       2782.30        24.67 o                         
   9   2   4        236.74        243.91         7.37 o                         
  10   2   4       1811.89       1944.23        29.05 o                         
  11   2   4       1486.11       1335.20        20.36 o                         
  12   2   4       4122.46       4146.51        63.93 o                         
  13   2   4        697.58        705.81        42.10 o                         
  14   2   4        257.10        248.45        21.69 o                         
  15   2   4        364.94        391.88        25.45 o                         
  16   2   4        746.45        700.78        38.46 o                         
  17   2   4        403.99        394.18        52.31 o                         
 -18   3   4       1013.61        903.13        28.31 o                         
 -17   3   4        411.58        426.38        16.29 o                         
 -16   3   4       2030.20       2003.57        28.43 o                         
 -15   3   4        637.48        670.26        14.57 o                         
 -14   3   4       1395.15       1442.25        16.94 o                         
 -13   3   4       3655.58       3745.75        28.61 o                         
 -12   3   4         96.67         95.13         5.58 o                         
 -11   3   4       3061.09       3034.07        21.73 o                         
 -10   3   4        122.28        156.74         4.50 o                         
  -9   3   4       6446.02       6431.03        39.98 o                         
  -8   3   4       3120.16       3105.00        25.27 o                         
  -7   3   4       1546.99       1569.38        17.37 o                         
  -6   3   4       3915.68       4047.69        33.95 o                         
  -5   3   4        120.29        155.25         6.98 o                         
  -4   3   4        277.16        262.69         7.82 o                         
  -3   3   4        262.59        370.02         5.36 o                         
  -2   3   4       1720.30       1830.98        17.91 o                         
  -1   3   4        750.32        592.00         6.76 o                         
   0   3   4         10.59         10.53         1.87 o                         
   1   3   4        715.39        618.12         8.20 o                         
   2   3   4       3010.60       2897.17        25.68 o                         
   3   3   4       4529.56       4641.38        34.80 o                         
   4   3   4      17828.97      17915.60       117.07 o                         
   5   3   4        174.67        156.05         8.30 o                         
   6   3   4       4163.68       4214.83        36.23 o                         
   7   3   4        911.99        938.81        12.95 o                         
   8   3   4       9230.35       9366.85        74.67 o                         
   9   3   4       1729.32       1761.63        20.09 o                         
  10   3   4        898.73        886.35        18.24 o                         
  11   3   4       1697.84       1755.91        24.99 o                         
  12   3   4        182.23        192.96        35.50 o                         
  13   3   4       1705.30       1788.73        37.80 o                         
  14   3   4          8.06          4.95        14.53 o                         
  15   3   4        455.83        423.32        38.88 o                         
  16   3   4        927.32        940.14        46.91 o                         
  17   3   4        166.16         91.65        95.51 o                         
 -17   4   4        616.32        578.35        42.38 o                         
 -16   4   4        409.44        434.10        14.68 o                         
 -15   4   4        892.29        886.28        18.45 o                         
 -14   4   4       1061.72       1074.18        17.16 o                         
 -13   4   4        113.80        123.26        12.04 o                         
 -12   4   4        475.54        474.13        10.65 o                         
 -11   4   4        151.52        165.79        12.94 o                         
 -10   4   4        820.00        827.46        13.05 o                         
  -9   4   4        364.15        329.63         8.81 o                         
  -8   4   4        311.35        329.01         9.57 o                         
  -7   4   4         21.51         17.92         8.75 o                         
  -6   4   4        188.57        211.52         7.93 o                         
  -5   4   4        940.02        932.16        11.54 o                         
  -4   4   4        213.61        316.91         7.22 o                         
  -3   4   4        129.49        135.81         3.99 o                         
  -2   4   4        118.59        104.57         3.58 o                         
  -1   4   4          9.22          2.53         3.44 o                         
   0   4   4       1686.08       1762.11        15.96 o                         
   1   4   4        537.04        575.03        11.91 o                         
   2   4   4          2.25          0.36         3.62 o                         
   3   4   4        757.54        680.88        12.26 o                         
   4   4   4         45.63         48.36         5.52 o                         
   5   4   4       2450.05       2222.45        19.84 o                         
   6   4   4         16.17         14.88         4.50 o                         
   7   4   4        139.19        149.93         7.19 o                         
   8   4   4         18.46         21.26         9.52 o                         
   9   4   4        904.57        995.59        28.01 o                         
  10   4   4        657.26        627.90        13.89 o                         
  11   4   4        643.66        662.36        21.49 o                         
  12   4   4        999.62        929.35        37.98 o                         
  13   4   4        470.98        469.52        51.32 o                         
  14   4   4        303.56        331.66        31.22 o                         
  15   4   4        253.64        248.45        57.06 o                         
  16   4   4         66.49         67.08        51.48 o                         
 -17   5   4        184.38        218.60        71.64 o                         
 -16   5   4       1287.84       1192.84        31.46 o                         
 -15   5   4        712.12        748.41        18.86 o                         
 -14   5   4        557.39        555.65        33.67 o                         
 -13   5   4          2.80          3.18        17.93 o                         
 -12   5   4        611.69        612.17        14.14 o                         
 -11   5   4       1590.26       1661.34        23.61 o                         
 -10   5   4         13.26         18.88        13.22 o                         
  -9   5   4        902.06        902.22        17.06 o                         
  -8   5   4        742.43        784.77        19.36 o                         
  -7   5   4        468.73        426.39         9.39 o                         
  -6   5   4          9.97          7.39         5.20 o                         
  -5   5   4         68.64         72.12         8.50 o                         
  -4   5   4         50.44         57.00         7.17 o                         
  -3   5   4         99.95        127.18         5.36 o                         
  -2   5   4        535.53        668.86         7.81 o                         
  -1   5   4        460.99        436.20         7.06 o                         
   0   5   4       2613.93       2704.36        23.52 o                         
   1   5   4        637.70        656.17        15.29 o                         
   2   5   4       4218.73       4408.82        38.44 o                         
   3   5   4        126.97        108.18         7.05 o                         
   4   5   4       2924.86       2937.82        26.90 o                         
   5   5   4        679.78        666.18         9.87 o                         
   6   5   4       3578.90       3720.77        32.85 o                         
   7   5   4        333.09        361.15        10.29 o                         
   8   5   4        767.98        831.74        23.02 o                         
   9   5   4         22.51         18.32        10.79 o                         
  10   5   4       1327.94       1293.88        28.15 o                         
  11   5   4        239.80        244.88        10.00 o                         
  12   5   4         61.89         74.73         8.05 o                         
  13   5   4         44.24         78.22         9.98 o                         
  14   5   4         22.94         26.22        19.88 o                         
  15   5   4         26.05         18.10        24.02 o                         
 -16   6   4        156.52        153.97        20.03 o                         
 -15   6   4        827.89        835.39        20.24 o                         
 -14   6   4        894.85        896.75        32.73 o                         
 -13   6   4        138.60        156.52        25.13 o                         
 -12   6   4        859.14        900.97        28.72 o                         
 -11   6   4         68.10         62.29        21.38 o                         
 -10   6   4       1790.91       1837.75        26.13 o                         
  -9   6   4        289.71        311.69        25.94 o                         
  -8   6   4        289.98        270.89         9.30 o                         
  -7   6   4        648.80        665.08        14.44 o                         
  -6   6   4        444.11        441.52        12.05 o                         
  -5   6   4       2541.85       2548.82        24.57 o                         
  -4   6   4        515.24        515.17         9.13 o                         
  -3   6   4       1709.28       1595.88        13.29 o                         
  -2   6   4        207.32        212.87         9.76 o                         
  -1   6   4       2123.38       1926.06        19.34 o                         
   0   6   4        465.75        465.27         9.86 o                         
   1   6   4       1344.22       1405.89        16.67 o                         
   2   6   4        133.18        132.74         8.54 o                         
   3   6   4        991.35        981.08        16.29 o                         
   4   6   4        107.88         99.46         5.40 o                         
   5   6   4       1175.49       1230.40        16.50 o                         
   6   6   4        695.37        739.80        16.92 o                         
   7   6   4        617.04        658.78        17.93 o                         
   8   6   4       1663.35       1654.99        21.83 o                         
   9   6   4        937.73        945.02        14.37 o                         
  10   6   4       3551.19       3571.35        36.61 o                         
  11   6   4         91.80         78.38        31.44 o                         
  12   6   4       1941.28       1907.46        25.95 o                         
  13   6   4        362.04        359.96        33.26 o                         
  14   6   4       1077.48        978.84        40.28 o                         
 -14   7   4         78.63         87.15        23.80 o                         
 -13   7   4         75.10         86.90        32.27 o                         
 -12   7   4        322.52        355.10        39.09 o                         
 -11   7   4        438.42        448.42        30.84 o                         
 -10   7   4        667.69        662.60        16.05 o                         
  -9   7   4        330.85        341.41        12.72 o                         
  -8   7   4       1723.62       1671.61        29.11 o                         
  -7   7   4        132.71        141.02        14.96 o                         
  -6   7   4       2422.16       2432.06        36.39 o                         
  -5   7   4        274.80        321.82        10.49 o                         
  -4   7   4        821.54        847.64        10.78 o                         
  -3   7   4        155.97        152.12         5.59 o                         
  -2   7   4        525.51        546.51        14.45 o                         
  -1   7   4          6.33          6.18         7.33 o                         
   0   7   4       1858.93       1948.92        35.68 o                         
   1   7   4          2.72          3.29         5.48 o                         
   2   7   4         17.98         15.73         9.05 o                         
   3   7   4         75.92         56.40         6.30 o                         
   4   7   4        306.40        301.29         9.75 o                         
   5   7   4         67.10         68.01         8.47 o                         
   6   7   4         24.03         21.74         6.29 o                         
   7   7   4        889.22        820.24        13.97 o                         
   8   7   4        107.10        116.25         9.24 o                         
   9   7   4       1488.00       1447.27        19.47 o                         
  10   7   4          1.89          8.35         8.08 o                         
  11   7   4        725.50        702.05        18.46 o                         
  12   7   4        161.97        177.32        11.74 o                         
  13   7   4        387.16        413.74        32.63 o                         
 -12   8   4         20.03         12.41        21.44 o                         
 -11   8   4         55.98         48.98        16.56 o                         
 -10   8   4         45.31         31.67         9.37 o                         
  -9   8   4        149.94        152.32        11.33 o                         
  -8   8   4          8.13         10.79         7.40 o                         
  -7   8   4        139.52        152.28        15.50 o                         
  -6   8   4          2.82         13.41         8.31 o                         
  -5   8   4        646.72        630.21        14.34 o                         
  -4   8   4        342.88        368.14        14.13 o                         
  -3   8   4        593.26        566.88         9.17 o                         
  -2   8   4         12.48         12.02         7.71 o                         
  -1   8   4       1041.56        999.05        22.15 o                         
   0   8   4         19.42         14.52         7.04 o                         
   1   8   4         39.60         48.06         9.73 o                         
   2   8   4          0.74          1.78        16.46 o                         
   3   8   4        123.64        117.01        15.96 o                         
   4   8   4         40.98         28.96        21.03 o                         
   5   8   4         87.46         74.58         9.50 o                         
   6   8   4        279.44        314.98        19.03 o                         
   7   8   4         42.09         33.44         9.41 o                         
   8   8   4        750.27        702.49        20.19 o                         
   9   8   4        135.35        147.02        13.14 o                         
  10   8   4        682.22        665.35        22.52 o                         
  11   8   4        657.73        700.20        24.15 o                         
 -10   9   4        221.09        235.28        15.67 o                         
  -9   9   4        269.30        272.87        13.56 o                         
  -8   9   4        321.21        345.44        13.92 o                         
  -7   9   4          7.13         24.36        20.01 o                         
  -6   9   4        411.04        410.75        13.37 o                         
  -5   9   4         93.30         88.94        11.48 o                         
  -4   9   4        883.55        892.91        20.06 o                         
  -3   9   4        557.34        532.80         9.88 o                         
  -2   9   4        222.26        214.37        15.25 o                         
  -1   9   4       1430.49       1413.18        18.45 o                         
   0   9   4          6.59          1.71         9.82 o                         
   1   9   4        466.88        477.04        12.04 o                         
   2   9   4        355.57        355.84        12.64 o                         
   3   9   4        213.08        216.44        12.16 o                         
   4   9   4        672.64        620.36        15.83 o                         
   5   9   4        304.93        336.62        18.68 o                         
   6   9   4        845.80        879.21        20.96 o                         
   7   9   4        774.84        774.37        22.13 o                         
   8   9   4        106.58         91.37        11.76 o                         
   9   9   4        805.76        691.98        33.60 o                         
  -7  10   4          9.78          5.37        34.00 o                         
  -6  10   4         23.28         23.18        19.51 o                         
  -5  10   4          5.36         36.96         9.49 o                         
  -4  10   4         12.69         12.02         8.47 o                         
  -3  10   4         39.11         42.66        15.00 o                         
  -2  10   4        905.37        903.87        23.96 o                         
  -1  10   4         52.48         51.08         6.99 o                         
   0  10   4        590.10        583.31        17.64 o                         
   1  10   4        532.24        566.97        15.51 o                         
   2  10   4        468.41        455.40        16.86 o                         
   3  10   4        317.12        344.62        19.17 o                         
   4  10   4         88.21         95.76        23.95 o                         
   5  10   4        346.79        309.97        17.20 o                         
 -19   1   5        910.23        775.95        42.47 o                         
 -18   1   5       1382.45       1420.11        24.79 o                         
 -17   1   5        168.84        162.61        15.71 o                         
 -16   1   5        897.45        919.09        26.95 o                         
 -15   1   5        197.06        203.37        12.75 o                         
 -14   1   5        320.71        305.09         9.18 o                         
 -13   1   5         68.93         74.87         9.21 o                         
 -12   1   5       3258.59       3368.26        28.86 o                         
 -11   1   5        506.38        502.21        14.38 o                         
 -10   1   5       1872.48       1879.09        17.38 o                         
  -9   1   5        715.75        781.42        10.32 o                         
  -8   1   5       1206.50       1101.98        11.48 o                         
  -7   1   5       1350.42       1347.32        12.60 o                         
  -6   1   5         30.53         68.46         4.13 o                         
  -5   1   5         97.78         71.11         3.64 o                         
  -4   1   5       2117.34       2003.75        14.94 o                         
  -3   1   5      14328.70      13362.09        86.40 o                         
  -2   1   5        912.81        840.64         7.89 o                         
  -1   1   5       3249.35       3041.11        21.29 o                         
   0   1   5        461.69        523.03        10.77 o                         
   1   1   5       2550.88       2396.57        21.79 o                         
   2   1   5        188.49        178.26         8.18 o                         
   3   1   5        185.52        150.07         9.68 o                         
   4   1   5         98.57         51.43         4.21 o                         
   5   1   5         76.13        106.78         9.59 o                         
   6   1   5        680.65        592.16        13.75 o                         
   7   1   5          2.57          2.03         8.02 o                         
   8   1   5          8.31         19.98         3.55 o                         
   9   1   5       1282.16       1288.51        14.69 o                         
  10   1   5          3.22          4.80         7.54 o                         
  11   1   5       2266.79       2247.35        30.47 o                         
  12   1   5        142.18        138.11        14.78 o                         
  13   1   5        579.20        588.17        23.59 o                         
  14   1   5       4054.74       4020.56        73.45 o                         
  15   1   5          8.99         29.45        21.59 o                         
  16   1   5       5013.88       5020.60        56.39 o                         
  17   1   5        365.67        392.24        35.49 o                         
 -18   2   5        892.34        855.75        28.66 o                         
 -17   2   5         23.01         21.59        14.03 o                         
 -16   2   5        279.02        314.69        19.34 o                         
 -15   2   5        793.53        798.19        12.00 o                         
 -14   2   5       1735.99       1743.88        19.24 o                         
 -13   2   5         16.11         23.43         7.57 o                         
 -12   2   5       3074.98       3093.45        26.35 o                         
 -11   2   5        476.36        465.92         8.50 o                         
 -10   2   5       6580.18       6606.79        45.47 o                         
  -9   2   5       1357.72       1367.29        15.75 o                         
  -8   2   5       2102.64       2107.13        22.64 o                         
  -7   2   5       1702.41       1632.29        15.05 o                         
  -6   2   5        855.26        878.21         9.03 o                         
  -5   2   5       3662.38       3726.73        24.53 o                         
  -4   2   5        680.73        728.17         7.20 o                         
  -3   2   5        192.99        239.24         4.66 o                         
  -2   2   5         90.17         47.23         2.46 o                         
  -1   2   5        801.57        851.26         8.50 o                         
   0   2   5         48.44         83.19         6.29 o                         
   1   2   5       1172.15       1343.82        19.95 o                         
   2   2   5        675.12        788.30        11.17 o                         
   3   2   5       8306.55       8029.05        72.65 o                         
   4   2   5          8.09         10.47         5.94 o                         
   5   2   5       3604.25       3575.60        40.08 o                         
   6   2   5         29.71         22.25         4.37 o                         
   7   2   5       5237.07       5385.22        41.81 o                         
   8   2   5       8353.98       8633.31        63.32 o                         
   9   2   5       2421.24       2397.65        32.37 o                         
  10   2   5       2814.45       2795.68        27.39 o                         
  11   2   5        466.20        514.85        11.11 o                         
  12   2   5        712.51        757.86        22.87 o                         
  13   2   5        330.52        336.38        18.55 o                         
  14   2   5       2944.22       2888.34        46.67 o                         
  15   2   5        389.37        379.84        34.53 o                         
  16   2   5        173.18        190.53        40.98 o                         
  17   2   5        229.07        182.38        37.26 o                         
 -18   3   5         92.79         66.72        15.60 o                         
 -17   3   5        565.03        534.98        25.21 o                         
 -16   3   5         26.97         27.40        17.64 o                         
 -15   3   5       1372.84       1426.23        30.84 o                         
 -14   3   5         21.48         34.36         9.25 o                         
 -13   3   5        720.13        703.01        10.63 o                         
 -12   3   5          0.02          0.78         7.99 o                         
 -11   3   5        938.52        985.36        15.00 o                         
 -10   3   5       1446.40       1416.13        13.90 o                         
  -9   3   5        246.32        274.88        11.40 o                         
  -8   3   5        380.80        432.09         6.58 o                         
  -7   3   5        577.76        552.36        10.43 o                         
  -6   3   5        672.68        701.74        10.20 o                         
  -5   3   5       1130.05       1223.25        12.30 o                         
  -4   3   5       6513.01       6718.78        44.36 o                         
  -3   3   5       3568.94       3845.06        26.28 o                         
  -2   3   5       1348.53       1452.11        12.29 o                         
  -1   3   5        338.87        342.57         7.35 o                         
   0   3   5       3670.83       3683.66        27.03 o                         
   1   3   5        568.41        614.15         8.51 o                         
   2   3   5        546.90        578.08         9.09 o                         
   3   3   5         19.12         13.51         4.41 o                         
   4   3   5        106.33        138.82         7.21 o                         
   5   3   5         16.51          6.46         4.89 o                         
   6   3   5       1084.29       1076.24        12.97 o                         
   7   3   5        596.78        543.78         9.48 o                         
   8   3   5        205.91        191.83         7.02 o                         
   9   3   5         31.29         22.99        10.74 o                         
  10   3   5        467.44        463.68        10.40 o                         
  11   3   5         94.98        108.99        14.95 o                         
  12   3   5       1055.02        970.50        16.84 o                         
  13   3   5        246.10        282.69        17.08 o                         
  14   3   5        738.23        694.02        21.14 o                         
  15   3   5         13.69         17.30        12.43 o                         
  16   3   5        435.66        499.15        55.59 o                         
 -17   4   5        194.51        181.62        27.42 o                         
 -16   4   5       1659.29       1690.18        37.22 o                         
 -15   4   5         13.12         15.76        13.66 o                         
 -14   4   5       2302.58       2296.56        23.80 o                         
 -13   4   5        525.51        535.21        14.98 o                         
 -12   4   5       2142.99       2123.42        30.69 o                         
 -11   4   5         51.84         60.06         8.55 o                         
 -10   4   5       1873.77       1826.71        23.14 o                         
  -9   4   5        468.90        469.52        10.21 o                         
  -8   4   5       2722.91       2786.85        25.88 o                         
  -7   4   5       1934.82       1963.58        19.78 o                         
  -6   4   5        138.95        158.20         6.67 o                         
  -5   4   5       3971.54       4110.96        35.08 o                         
  -4   4   5         43.86         53.39         4.45 o                         
  -3   4   5        120.49        120.22         3.60 o                         
  -2   4   5        147.33        142.84         5.78 o                         
  -1   4   5        201.28        251.48         5.25 o                         
   0   4   5       4105.93       4364.59        32.48 o                         
   1   4   5         71.69        100.01         4.89 o                         
   2   4   5         28.66         23.46         4.12 o                         
   3   4   5        580.38        544.66        13.27 o                         
   4   4   5          5.32         16.39         4.75 o                         
   5   4   5       3563.00       3558.69        30.06 o                         
   6   4   5       1612.78       1439.93        16.24 o                         
   7   4   5       1131.28       1143.38        18.91 o                         
   8   4   5        940.33        954.64        14.66 o                         
   9   4   5       1651.51       1718.81        21.02 o                         
  10   4   5       1755.01       1826.63        43.29 o                         
  11   4   5        118.88        154.19        25.71 o                         
  12   4   5       2579.55       2594.02        50.20 o                         
  13   4   5        244.15        263.11        22.37 o                         
  14   4   5        791.37        822.95        25.99 o                         
  15   4   5         11.55        180.44       118.08 o                         
  16   4   5        340.80        331.99        47.20 o                         
 -17   5   5          6.42        -11.27        24.51 o                         
 -16   5   5       1926.46       1820.10        34.34 o                         
 -15   5   5       2974.30       2952.19        32.72 o                         
 -14   5   5        361.45        370.15        25.61 o                         
 -13   5   5        745.56        774.16        16.07 o                         
 -12   5   5         88.21         79.50        16.61 o                         
 -11   5   5        930.35        964.53        21.84 o                         
 -10   5   5         37.83         38.43         5.95 o                         
  -9   5   5         89.64         96.91        11.03 o                         
  -8   5   5       1542.65       1578.70        18.49 o                         
  -7   5   5          2.55          7.42         4.08 o                         
  -6   5   5       3382.41       3477.97        30.43 o                         
  -5   5   5          7.13          7.95         6.30 o                         
  -4   5   5       2268.22       2259.59        22.78 o                         
  -3   5   5        445.99        447.15         8.83 o                         
  -2   5   5        131.12        148.06         4.93 o                         
  -1   5   5       1646.51       1626.45        14.40 o                         
   0   5   5        622.06        624.53         9.40 o                         
   1   5   5       5325.53       5164.19        38.72 o                         
   2   5   5        664.83        654.75        10.53 o                         
   3   5   5       1131.05       1162.55        16.81 o                         
   4   5   5       2090.47       2158.63        22.31 o                         
   5   5   5          0.90          2.89         4.38 o                         
   6   5   5        443.84        451.61        15.39 o                         
   7   5   5       1109.07       1140.59        17.38 o                         
   8   5   5        704.10        758.53        14.94 o                         
   9   5   5        262.07        320.93        10.36 o                         
  10   5   5        380.15        362.24        15.72 o                         
  11   5   5       2544.19       2545.15        44.95 o                         
  12   5   5        205.90        173.18        15.78 o                         
  13   5   5       2850.02       2960.17        54.90 o                         
  14   5   5        448.88        459.57        23.93 o                         
  15   5   5        551.94        530.92        48.08 o                         
 -15   6   5        308.60        295.84        13.15 o                         
 -14   6   5        286.98        238.90        15.81 o                         
 -13   6   5         25.57         28.08        28.48 o                         
 -12   6   5         23.07         17.54        13.23 o                         
 -11   6   5        177.84        164.75        10.60 o                         
 -10   6   5         99.18         88.81        10.39 o                         
  -9   6   5        109.41        113.65         8.02 o                         
  -8   6   5        103.27         99.26         6.67 o                         
  -7   6   5       1312.98       1263.32        18.02 o                         
  -6   6   5       3746.13       3703.17        32.96 o                         
  -5   6   5        422.51        406.65        17.19 o                         
  -4   6   5       2226.50       2204.29        21.54 o                         
  -3   6   5         30.85         39.35         3.03 o                         
  -2   6   5        889.03        806.97        12.42 o                         
  -1   6   5       1813.04       1820.84        20.56 o                         
   0   6   5       1508.59       1469.66        16.23 o                         
   1   6   5       1340.60       1333.59        15.36 o                         
   2   6   5       1397.31       1349.96        22.16 o                         
   3   6   5         49.75         61.64         7.02 o                         
   4   6   5       1848.36       1810.85        19.66 o                         
   5   6   5        650.58        618.62        11.62 o                         
   6   6   5       1636.07       1551.37        17.42 o                         
   7   6   5        824.83        845.05        13.04 o                         
   8   6   5        268.04        249.68         9.02 o                         
   9   6   5        343.68        304.05        12.02 o                         
  10   6   5        135.02        115.85        10.11 o                         
  11   6   5         43.74         50.31        17.77 o                         
  12   6   5        103.96        125.06        16.86 o                         
  13   6   5        320.67        318.64        22.18 o                         
  14   6   5        163.95        172.51        30.46 o                         
 -14   7   5        149.12        131.99        12.58 o                         
 -13   7   5        425.07        454.50        18.18 o                         
 -12   7   5         13.58         35.20        49.83 o                         
 -11   7   5        540.32        587.16        21.14 o                         
 -10   7   5        620.23        627.67        16.46 o                         
  -9   7   5        329.25        332.56        16.11 o                         
  -8   7   5       1093.89       1157.26        17.62 o                         
  -7   7   5        210.55        217.24        12.17 o                         
  -6   7   5       5840.76       5915.75        51.25 o                         
  -5   7   5          3.01         18.94        10.50 o                         
  -4   7   5        772.15        764.94        18.96 o                         
  -3   7   5         24.02         39.42         7.36 o                         
  -2   7   5       1559.08       1528.33        17.45 o                         
  -1   7   5       2466.92       2464.40        34.04 o                         
   0   7   5          2.68          1.49         6.17 o                         
   1   7   5        763.74        765.87        21.03 o                         
   2   7   5         39.99         43.45         5.81 o                         
   3   7   5        816.79        823.48        19.22 o                         
   4   7   5        190.68        203.81         9.35 o                         
   5   7   5       1185.21       1215.97        21.02 o                         
   6   7   5        821.37        821.61        22.97 o                         
   7   7   5         52.55         55.52        10.30 o                         
   8   7   5         11.58         22.28        20.69 o                         
   9   7   5        176.00        173.90        10.57 o                         
  10   7   5          5.07          0.16         7.55 o                         
  11   7   5        375.23        410.28        22.93 o                         
  12   7   5        594.57        538.28        22.13 o                         
 -12   8   5        489.58        501.92        30.19 o                         
 -11   8   5         29.07         29.53        11.16 o                         
 -10   8   5        754.55        789.53        19.49 o                         
  -9   8   5        659.33        622.53        18.36 o                         
  -8   8   5          2.46          7.00         7.62 o                         
  -7   8   5        221.10        233.12        25.11 o                         
  -6   8   5        544.53        542.54        12.94 o                         
  -5   8   5       1541.91       1488.02        27.94 o                         
  -4   8   5        814.07        825.10        13.31 o                         
  -3   8   5        461.56        445.26        10.58 o                         
  -2   8   5       1783.12       1759.35        31.82 o                         
  -1   8   5         37.64         37.29        11.68 o                         
   0   8   5       1525.17       1587.08        21.08 o                         
   1   8   5         84.01         83.15         7.64 o                         
   2   8   5        690.12        714.54        21.86 o                         
   3   8   5        239.28        282.92        13.95 o                         
   4   8   5       1009.14       1015.63        20.94 o                         
   5   8   5        662.67        643.23        15.48 o                         
   6   8   5         71.68         89.98        10.86 o                         
   7   8   5        912.97        944.45        17.65 o                         
   8   8   5        522.58        568.51        20.64 o                         
   9   8   5         62.57         80.38        14.20 o                         
  10   8   5        309.94        320.96        17.95 o                         
  11   8   5         28.61         47.73        17.39 o                         
 -10   9   5         96.30        110.79        34.08 o                         
  -9   9   5        217.30        202.14        12.35 o                         
  -8   9   5          1.93         -0.80         9.97 o                         
  -7   9   5        244.30        261.82        11.76 o                         
  -6   9   5         34.24         36.91        12.08 o                         
  -5   9   5        232.35        248.01        14.87 o                         
  -4   9   5          0.28         11.92         5.18 o                         
  -3   9   5          0.27          8.78         5.16 o                         
  -2   9   5         12.62         -1.03         9.90 o                         
  -1   9   5         46.91         54.83        10.49 o                         
   0   9   5        185.01        198.32         8.32 o                         
   1   9   5         58.47         59.89         7.10 o                         
   2   9   5          4.84         -0.96        11.96 o                         
   3   9   5        229.80        245.52        16.95 o                         
   4   9   5          1.32          0.47         8.42 o                         
   5   9   5        105.07        104.59        17.23 o                         
   6   9   5        382.80        444.57        22.92 o                         
   7   9   5         30.99         18.56        12.05 o                         
   8   9   5        199.13        189.82        15.89 o                         
  -6  10   5         81.52         79.66        10.75 o                         
  -5  10   5        328.59        258.81        13.59 o                         
  -4  10   5        172.22        163.26        12.16 o                         
  -3  10   5       1282.08       1319.00        17.50 o                         
  -2  10   5        521.36        517.43        32.60 o                         
  -1  10   5        189.69        178.87         8.98 o                         
   0  10   5        110.28         89.57        30.86 o                         
   1  10   5          5.03         11.25        11.83 o                         
   2  10   5        229.24        215.87        20.17 o                         
   3  10   5        316.26        329.06        16.67 o                         
   4  10   5        148.98        147.71        26.08 o                         
 -19   0   6       4425.82       4227.68       106.37 o                         
 -18   0   6        162.99        115.97        37.88 o                         
 -17   0   6       2739.90       2623.08        75.08 o                         
 -16   0   6         24.21         49.85        16.29 o                         
 -15   0   6       2379.70       2404.47        82.25 o                         
 -14   0   6       3086.33       2954.17        58.68 o                         
 -13   0   6         92.76         95.40        13.68 o                         
 -12   0   6       6432.77       6201.89       120.07 o                         
 -11   0   6        161.28        178.87         9.41 o                         
 -10   0   6       3809.52       3651.97        74.45 o                         
  -9   0   6        548.77        614.66        16.84 o                         
  -8   0   6       1890.61       2062.67        37.16 o                         
  -7   0   6        190.25        140.35         9.40 o                         
  -6   0   6       1095.68       1122.73        14.43 o                         
  -5   0   6       7945.54       7807.65        70.17 o                         
  -4   0   6      19635.35      19027.83       146.84 o                         
  -3   0   6      12483.83      12764.46       113.26 o                         
  -2   0   6      36900.98      35990.44      1194.36 o                         
  -1   0   6        520.05        536.02         8.99 o                         
   0   0   6      16248.21      15308.98       140.00 o                         
   1   0   6         41.15        109.85         6.83 o                         
   2   0   6      13798.00      13041.01       142.05 o                         
   3   0   6       2535.33       3314.95        50.43 o                         
   4   0   6        732.55        511.51        16.30 o                         
   5   0   6        128.42        213.48        10.68 o                         
   6   0   6         53.64         52.19        15.78 o                         
   7   0   6       4789.62       4725.15        61.50 o                         
   8   0   6       2180.98       2201.08        36.27 o                         
   9   0   6        856.21        823.66        30.45 o                         
  10   0   6       4177.74       4077.99        59.16 o                         
  11   0   6        303.55        301.73        54.55 o                         
  12   0   6        226.85        238.51        23.12 o                         
  13   0   6        560.22        508.54        27.61 o                         
  14   0   6          6.16          9.79        41.95 o                         
  15   0   6        570.70        617.18        38.73 o                         
  16   0   6        155.70        204.04       105.13 o                         
  17   0   6       2053.69       2053.04        57.85 o                         
 -19   1   6          7.45         -9.32        15.58 o                         
 -18   1   6         70.18         78.68        28.80 o                         
 -17   1   6          4.26         11.54        15.29 o                         
 -16   1   6         76.75         82.03        11.26 o                         
 -15   1   6        354.84        352.92        16.44 o                         
 -14   1   6       1001.26        969.62        18.66 o                         
 -13   1   6       1228.83       1241.41        20.33 o                         
 -12   1   6          0.77         -5.52        11.95 o                         
 -11   1   6       1200.53       1145.16        13.68 o                         
 -10   1   6       2230.84       2109.80        19.12 o                         
  -9   1   6       2209.24       2228.45        22.70 o                         
  -8   1   6       1224.05       1207.50        12.94 o                         
  -7   1   6         44.52         63.99         4.92 o                         
  -6   1   6       2451.77       2445.66        19.21 o                         
  -5   1   6        133.59        128.33         3.72 o                         
  -4   1   6       3553.19       3486.89        24.59 o                         
  -3   1   6         97.72        111.57         3.56 o                         
  -2   1   6       1213.12       1345.37        13.26 o                         
  -1   1   6       1524.97       1431.06        13.32 o                         
   0   1   6          9.58          4.90         3.68 o                         
   1   1   6        347.57        336.52         8.94 o                         
   2   1   6        952.78       1059.94        15.22 o                         
   3   1   6        134.05        149.40         9.68 o                         
   4   1   6         22.80          8.68         3.84 o                         
   5   1   6        183.57        266.27         7.92 o                         
   6   1   6       1107.84       1168.98        16.14 o                         
   7   1   6        332.59        362.78        13.90 o                         
   8   1   6        225.61        258.96        11.09 o                         
   9   1   6       1455.94       1456.30        18.26 o                         
  10   1   6        740.20        751.23        11.51 o                         
  11   1   6          3.01        101.26        54.05 o                         
  12   1   6         83.19         92.93        16.49 o                         
  13   1   6        717.96        745.50        26.52 o                         
  14   1   6        607.61        608.47        31.43 o                         
  15   1   6        799.64        790.72        32.15 o                         
  16   1   6        121.98        134.27        63.52 o                         
  17   1   6         40.70          5.73        25.28 o                         
 -18   2   6         58.36         64.58        36.74 o                         
 -17   2   6       1051.65       1112.02        15.71 o                         
 -16   2   6          0.14         -1.99         8.19 o                         
 -15   2   6        438.22        480.18        19.16 o                         
 -14   2   6        564.44        590.87        13.68 o                         
 -13   2   6        136.61        133.09         6.95 o                         
 -12   2   6       1961.83       1917.26        39.78 o                         
 -11   2   6        161.58        151.89         5.99 o                         
 -10   2   6       4802.75       4760.58        35.55 o                         
  -9   2   6        998.82        954.10        11.65 o                         
  -8   2   6        732.30        755.27         9.62 o                         
  -7   2   6         35.98         59.47         5.16 o                         
  -6   2   6        228.41        237.87         6.58 o                         
  -5   2   6       1097.40       1051.15         9.79 o                         
  -4   2   6        147.15        125.32         5.62 o                         
  -3   2   6        147.28        152.37         4.31 o                         
  -2   2   6         81.12         58.34         2.79 o                         
  -1   2   6        697.73        852.51         8.99 o                         
   0   2   6       2533.88       2423.44        20.28 o                         
   1   2   6        544.61        632.77         8.81 o                         
   2   2   6        319.32        282.91         6.47 o                         
   3   2   6         57.86         28.23        12.47 o                         
   4   2   6        645.14        841.75        14.50 o                         
   5   2   6         70.65         13.07         6.91 o                         
   6   2   6          0.94          1.50         3.73 o                         
   7   2   6       1616.98       1538.23        18.16 o                         
   8   2   6        540.42        520.58        10.72 o                         
   9   2   6       1320.28       1237.93        21.72 o                         
  10   2   6        998.10       1063.11        14.48 o                         
  11   2   6         11.06          9.25         7.82 o                         
  12   2   6         86.69         95.59        22.98 o                         
  13   2   6        359.48        355.02        17.12 o                         
  14   2   6        567.52        539.15        23.80 o                         
  15   2   6         74.73         69.79        29.98 o                         
  16   2   6         49.78         39.16        24.42 o                         
 -18   3   6        101.24        120.68        14.90 o                         
 -17   3   6         41.39         44.25        14.93 o                         
 -16   3   6          5.20          7.40        14.36 o                         
 -15   3   6       1986.39       2012.78        34.35 o                         
 -14   3   6         19.50          2.82        16.50 o                         
 -13   3   6       2333.37       2449.81        26.77 o                         
 -12   3   6        770.64        778.94        13.50 o                         
 -11   3   6       1817.35       1872.87        20.47 o                         
 -10   3   6      10307.96      10233.59        65.82 o                         
  -9   3   6       9353.70       9520.19        62.84 o                         
  -8   3   6      13052.82      13015.17        84.09 o                         
  -7   3   6        746.75        717.63        19.57 o                         
  -6   3   6      15682.48      15430.79       102.46 o                         
  -5   3   6       3213.55       3139.73        21.51 o                         
  -4   3   6       6419.90       6378.27        42.57 o                         
  -3   3   6         10.60         29.14         3.69 o                         
  -2   3   6       1204.61       1254.25        11.35 o                         
  -1   3   6       1612.95       1509.10        14.02 o                         
   0   3   6       1291.42       1470.31        13.80 o                         
   1   3   6       3551.96       3436.83        32.25 o                         
   2   3   6          6.04          3.96         5.46 o                         
   3   3   6         20.89         30.63         3.29 o                         
   4   3   6       1596.23       1502.40        23.18 o                         
   5   3   6          0.94         -2.02         6.62 o                         
   6   3   6       1525.93       1418.43        17.50 o                         
   7   3   6         87.73         93.55         6.68 o                         
   8   3   6          4.64          7.97         6.68 o                         
   9   3   6       2784.62       2780.57        33.82 o                         
  10   3   6         44.97         59.24        10.06 o                         
  11   3   6       1740.22       1767.09        21.58 o                         
  12   3   6         48.50         43.96        20.01 o                         
  13   3   6        605.24        637.62        31.73 o                         
  14   3   6        382.06        400.57        19.23 o                         
  15   3   6       1402.28       1375.30        45.08 o                         
  16   3   6         40.59         43.05        46.18 o                         
 -17   4   6        272.74        252.54        19.31 o                         
 -16   4   6       1202.85       1206.46        23.74 o                         
 -15   4   6        377.78        372.76        15.58 o                         
 -14   4   6       1471.94       1510.87        28.99 o                         
 -13   4   6         56.00         65.48        12.81 o                         
 -12   4   6        200.74        194.26        20.78 o                         
 -11   4   6         57.04         42.27         7.68 o                         
 -10   4   6          4.87          0.95         5.70 o                         
  -9   4   6       5301.42       5316.70        45.98 o                         
  -8   4   6         65.05         78.52         6.59 o                         
  -7   4   6       2811.21       2785.95        27.29 o                         
  -6   4   6        545.79        574.43        10.43 o                         
  -5   4   6        710.28        673.14        16.23 o                         
  -4   4   6       1156.02       1221.36        11.50 o                         
  -3   4   6       2315.21       2263.04        17.49 o                         
  -2   4   6        911.37        932.68        10.17 o                         
  -1   4   6        689.14        754.10         8.97 o                         
   0   4   6          9.46         30.07         2.87 o                         
   1   4   6       2536.55       2677.77        25.81 o                         
   2   4   6        799.38        796.91        11.93 o                         
   3   4   6       2137.03       2155.11        21.24 o                         
   4   4   6        371.04        340.89         7.00 o                         
   5   4   6          4.43         10.00         6.20 o                         
   6   4   6        233.62        211.29         7.01 o                         
   7   4   6         10.27          7.52        11.20 o                         
   8   4   6        140.17        134.30         7.36 o                         
   9   4   6        306.31        328.58        15.95 o                         
  10   4   6       2049.66       2047.50        27.24 o                         
  11   4   6          3.30         -4.78        13.45 o                         
  12   4   6       2219.46       2213.89        26.64 o                         
  13   4   6         13.45         15.47        16.28 o                         
  14   4   6        557.33        543.65        25.36 o                         
  15   4   6         28.19         18.42        24.34 o                         
 -16   5   6         69.34         51.22        21.75 o                         
 -15   5   6        450.81        434.66        21.03 o                         
 -14   5   6        397.94        356.37        13.14 o                         
 -13   5   6        382.41        414.45        14.94 o                         
 -12   5   6        313.45        309.80        15.40 o                         
 -11   5   6        475.96        512.39        26.30 o                         
 -10   5   6       4230.72       4229.62        38.03 o                         
  -9   5   6        832.89        845.60        14.90 o                         
  -8   5   6       3783.68       3680.17        33.16 o                         
  -7   5   6       3333.72       3379.25        30.53 o                         
  -6   5   6       1373.38       1454.62        17.03 o                         
  -5   5   6        466.91        496.04        11.36 o                         
  -4   5   6       2892.46       3017.62        24.08 o                         
  -3   5   6         96.47         74.12         5.51 o                         
  -2   5   6       4414.37       4794.53        33.19 o                         
  -1   5   6         40.23         40.10         4.74 o                         
   0   5   6        623.19        718.93        14.99 o                         
   1   5   6        713.52        731.92        15.24 o                         
   2   5   6         93.98        118.52         5.73 o                         
   3   5   6        161.19        151.63         9.15 o                         
   4   5   6        124.91        135.37        11.04 o                         
   5   5   6         82.00         84.41        11.80 o                         
   6   5   6         57.37         55.93        11.39 o                         
   7   5   6        234.57        280.38        15.80 o                         
   8   5   6          9.14         16.14        10.05 o                         
   9   5   6       1226.68       1185.74        16.51 o                         
  10   5   6         53.99         72.27        16.16 o                         
  11   5   6       1480.30       1476.30        22.24 o                         
  12   5   6          0.13          7.15        11.24 o                         
  13   5   6        336.89        361.47        26.72 o                         
  14   5   6          1.32          5.54        17.99 o                         
 -15   6   6        915.25        919.17        32.52 o                         
 -14   6   6        652.58        675.74        33.86 o                         
 -13   6   6        339.49        328.66        18.19 o                         
 -12   6   6       1704.36       1703.82        23.39 o                         
 -11   6   6       1104.95       1085.24        18.67 o                         
 -10   6   6        143.85        172.18        18.37 o                         
  -9   6   6       1146.06       1107.41        17.05 o                         
  -8   6   6        560.93        560.84        12.70 o                         
  -7   6   6       4433.39       4390.05        40.34 o                         
  -6   6   6        115.77        112.50         7.16 o                         
  -5   6   6       2483.72       2525.60        26.66 o                         
  -4   6   6       1284.67       1187.50        13.53 o                         
  -3   6   6       1938.03       1969.13        18.07 o                         
  -2   6   6       1405.95       1305.59        19.31 o                         
  -1   6   6        112.17        107.59         8.60 o                         
   0   6   6       3278.93       3257.80        28.17 o                         
   1   6   6       1572.33       1509.87        18.65 o                         
   2   6   6        284.60        285.79        13.90 o                         
   3   6   6       1135.78       1045.84        22.55 o                         
   4   6   6       1007.01        988.61        25.98 o                         
   5   6   6       1694.67       1706.87        21.07 o                         
   6   6   6        127.96        131.86        14.04 o                         
   7   6   6         14.46         -0.78         7.37 o                         
   8   6   6        298.43        315.86        21.47 o                         
   9   6   6        522.33        508.81        32.00 o                         
  10   6   6       1555.41       1537.93        24.05 o                         
  11   6   6        184.53        196.04        22.11 o                         
  12   6   6        646.31        664.96        16.33 o                         
  13   6   6          2.58         -8.30        13.66 o                         
 -14   7   6        271.43        253.98        27.73 o                         
 -13   7   6        188.86        181.56        23.71 o                         
 -12   7   6         81.66         70.62        20.09 o                         
 -11   7   6        417.33        387.14        20.76 o                         
 -10   7   6          0.51          8.12         7.69 o                         
  -9   7   6        874.99        844.18        26.09 o                         
  -8   7   6         29.39         31.55         6.67 o                         
  -7   7   6        950.30        977.37        16.10 o                         
  -6   7   6        198.69        209.58        17.08 o                         
  -5   7   6       1304.46       1310.81        19.24 o                         
  -4   7   6         75.70         72.64         8.13 o                         
  -3   7   6        284.20        272.43        16.52 o                         
  -2   7   6       1199.00       1236.38        20.40 o                         
  -1   7   6        272.57        257.41        14.76 o                         
   0   7   6        624.84        641.32        15.70 o                         
   1   7   6       1572.33       1586.54        27.42 o                         
   2   7   6        889.22        928.91        17.72 o                         
   3   7   6        396.44        396.48        12.17 o                         
   4   7   6        835.97        816.98        15.00 o                         
   5   7   6          1.99          8.00         8.24 o                         
   6   7   6       1105.01       1085.43        25.95 o                         
   7   7   6          3.81         10.65        12.62 o                         
   8   7   6        514.57        493.08        17.37 o                         
   9   7   6         10.82          4.52         6.63 o                         
  10   7   6          7.23         -2.69        11.49 o                         
  11   7   6         20.66         16.08        13.24 o                         
  12   7   6         35.90         18.35        26.76 o                         
 -12   8   6          4.62        -11.78        11.78 o                         
 -11   8   6         50.50         62.90        10.16 o                         
 -10   8   6          9.52          9.87         8.96 o                         
  -9   8   6          1.80         22.68        14.69 o                         
  -8   8   6        167.39        164.29        21.26 o                         
  -7   8   6        191.81        181.74        16.68 o                         
  -6   8   6        324.81        319.89        18.38 o                         
  -5   8   6        304.16        288.65        21.40 o                         
  -4   8   6        230.97        203.68        18.90 o                         
  -3   8   6         64.30         58.59         6.86 o                         
  -2   8   6        888.76        854.78        23.75 o                         
  -1   8   6          2.94          8.11        15.18 o                         
   0   8   6       1469.21       1455.00        43.37 o                         
   1   8   6         52.29         55.70        13.39 o                         
   2   8   6       1485.90       1482.95        23.59 o                         
   3   8   6         80.47         95.39         9.48 o                         
   4   8   6       1775.70       1667.16        21.33 o                         
   5   8   6        171.60        152.98         9.59 o                         
   6   8   6       1208.25       1172.59        18.71 o                         
   7   8   6          1.35         11.20        10.18 o                         
   8   8   6          0.24          4.13        20.21 o                         
   9   8   6         44.15         38.24        14.59 o                         
  10   8   6         18.38         18.93        23.50 o                         
 -10   9   6        121.90         80.52        42.05 o                         
  -9   9   6        147.44        138.20        11.97 o                         
  -8   9   6         76.38         99.26        15.36 o                         
  -7   9   6          4.57          6.86         8.28 o                         
  -6   9   6        643.33        635.67        17.39 o                         
  -5   9   6        200.52        197.42        11.94 o                         
  -4   9   6        526.89        506.01        26.25 o                         
  -3   9   6        369.49        395.50        12.84 o                         
  -2   9   6         11.14         22.45        19.33 o                         
  -1   9   6       1222.07       1204.14        22.77 o                         
   0   9   6        325.65        321.89        19.60 o                         
   1   9   6        651.28        636.32        19.26 o                         
   2   9   6        131.37        137.20        13.12 o                         
   3   9   6        995.75       1017.61        25.35 o                         
   4   9   6        168.69        185.43        19.73 o                         
   5   9   6        123.30        119.83        18.97 o                         
   6   9   6        807.33        800.71        25.38 o                         
   7   9   6        183.96        214.22        35.25 o                         
  -5  10   6        303.72        303.16        28.09 o                         
  -4  10   6        347.02        342.87        31.68 o                         
  -3  10   6        561.21        566.96        27.67 o                         
  -2  10   6        583.55        576.86        23.33 o                         
  -1  10   6         23.09         27.86        16.62 o                         
   0  10   6         67.67         66.43        12.50 o                         
   1  10   6          0.73         -9.80        14.00 o                         
   2  10   6        117.11        137.74        16.66 o                         
   3  10   6          8.39         12.90        15.78 o                         
 -18   1   7        496.74        500.90        28.59 o                         
 -17   1   7         97.38         99.52        13.34 o                         
 -16   1   7       1394.23       1392.75        29.31 o                         
 -15   1   7       1131.43       1142.83        18.60 o                         
 -14   1   7        221.11        254.12        13.39 o                         
 -13   1   7       4539.88       4344.40        39.37 o                         
 -12   1   7          6.57          0.69         9.78 o                         
 -11   1   7       9527.80       9528.45        63.86 o                         
 -10   1   7        225.64        208.33         9.74 o                         
  -9   1   7       4992.16       5048.39        36.59 o                         
  -8   1   7        529.31        478.22         8.18 o                         
  -7   1   7       1848.23       1853.11        17.14 o                         
  -6   1   7       1660.65       1713.33        13.83 o                         
  -5   1   7         41.99         45.66         4.93 o                         
  -4   1   7       9663.30      10223.34        63.61 o                         
  -3   1   7      12378.05      12406.55        74.63 o                         
  -2   1   7        867.03        881.19        13.24 o                         
  -1   1   7       4671.02       4855.65        36.94 o                         
   0   1   7        552.19        474.48         7.93 o                         
   1   1   7       1517.98       1549.93        17.09 o                         
   2   1   7      12634.44      12548.20        94.19 o                         
   3   1   7        217.51        151.46         9.65 o                         
   4   1   7       5863.69       5673.30        57.28 o                         
   5   1   7        556.14        542.39        11.77 o                         
   6   1   7       3645.96       3586.77        35.32 o                         
   7   1   7       1249.92       1283.22        26.27 o                         
   8   1   7       4509.87       4473.60        43.71 o                         
   9   1   7        492.10        468.53        15.21 o                         
  10   1   7       1189.20       1189.57        19.95 o                         
  11   1   7         26.34         22.85         7.89 o                         
  12   1   7        902.58        883.70        26.84 o                         
  13   1   7        142.58        195.94        20.91 o                         
  14   1   7         73.77         68.73        30.29 o                         
  15   1   7          0.59         33.32        25.30 o                         
  16   1   7        267.41        303.71        45.77 o                         
 -18   2   7        227.81        213.87        11.35 o                         
 -17   2   7         69.14         78.60        28.08 o                         
 -16   2   7        165.64        167.87        17.27 o                         
 -15   2   7        367.63        358.36        10.87 o                         
 -14   2   7       1853.13       1851.68        44.70 o                         
 -13   2   7        694.37        707.84        19.76 o                         
 -12   2   7        473.23        457.81        10.30 o                         
 -11   2   7        646.55        654.30        20.39 o                         
 -10   2   7       3080.80       3160.56        27.26 o                         
  -9   2   7      10695.96      10848.01        77.43 o                         
  -8   2   7       3471.40       3322.49        26.01 o                         
  -7   2   7       6228.91       6303.70        42.61 o                         
  -6   2   7        850.36        853.87         8.48 o                         
  -5   2   7      10642.97      10413.41        62.76 o                         
  -4   2   7       8729.27       8916.07        59.02 o                         
  -3   2   7      12313.45      12628.10        89.65 o                         
  -2   2   7       1485.91       1573.03        13.65 o                         
  -1   2   7       1139.33       1169.41        13.06 o                         
   0   2   7       1894.93       1715.47        17.49 o                         
   1   2   7        108.58        100.73         8.12 o                         
   2   2   7       3493.55       3308.37        37.22 o                         
   3   2   7         21.92         18.16         4.79 o                         
   4   2   7        497.37        530.68        12.56 o                         
   5   2   7       2262.61       2177.52        41.40 o                         
   6   2   7        489.92        515.82        11.38 o                         
   7   2   7        744.60        772.67        19.51 o                         
   8   2   7       2743.00       2678.99        27.77 o                         
   9   2   7       3183.67       3175.35        37.97 o                         
  10   2   7       1781.63       1792.80        20.34 o                         
  11   2   7          1.72          6.35        25.31 o                         
  12   2   7         77.78         81.34        31.52 o                         
  13   2   7        266.30        270.91        27.35 o                         
  14   2   7         43.99         49.37        18.97 o                         
  15   2   7       1712.28       1617.95        30.17 o                         
  16   2   7          5.70         24.74        36.07 o                         
 -18   3   7          0.69         -8.63        21.70 o                         
 -17   3   7          9.23         10.56         8.95 o                         
 -16   3   7         42.26         48.98        17.07 o                         
 -15   3   7        449.98        413.80        19.17 o                         
 -14   3   7          0.89         -3.67        17.88 o                         
 -13   3   7        192.80        170.32        17.69 o                         
 -12   3   7         29.46         45.85         4.98 o                         
 -11   3   7         90.63         87.22         7.88 o                         
 -10   3   7        885.69        925.60        11.11 o                         
  -9   3   7       1703.23       1768.28        17.36 o                         
  -8   3   7       1038.05       1032.00        14.19 o                         
  -7   3   7        560.17        596.26         8.39 o                         
  -6   3   7        494.45        504.25         8.00 o                         
  -5   3   7        737.08        774.78        10.19 o                         
  -4   3   7          0.34         -1.99         1.99 o                         
  -3   3   7       1306.22       1442.61        13.07 o                         
  -2   3   7        173.05        204.51         4.79 o                         
  -1   3   7        133.93        159.74         6.49 o                         
   0   3   7       1041.23       1108.85        15.67 o                         
   1   3   7        765.99        813.03        12.60 o                         
   2   3   7        767.66        768.97        12.46 o                         
   3   3   7        124.35        135.91         8.39 o                         
   4   3   7          6.72          6.60         3.94 o                         
   5   3   7          2.24          0.85         7.73 o                         
   6   3   7        685.49        721.65        15.75 o                         
   7   3   7        957.96        901.66        16.62 o                         
   8   3   7        553.79        545.81        13.35 o                         
   9   3   7        798.12        773.34        13.70 o                         
  10   3   7          1.35          0.72         9.41 o                         
  11   3   7        229.10        229.29        10.29 o                         
  12   3   7        104.36        105.27        24.50 o                         
  13   3   7        163.34        173.02        13.51 o                         
  14   3   7          0.88        -10.03        23.42 o                         
  15   3   7        151.84        154.11        26.96 o                         
 -17   4   7        513.09        534.12        30.73 o                         
 -16   4   7         87.46         98.82        15.18 o                         
 -15   4   7          3.85         -3.70        19.58 o                         
 -14   4   7         55.58         54.18        14.77 o                         
 -13   4   7        343.19        354.14        12.53 o                         
 -12   4   7        226.64        230.46         9.81 o                         
 -11   4   7         52.20         69.45         6.57 o                         
 -10   4   7         69.12         86.63         8.12 o                         
  -9   4   7       2335.89       2362.29        25.64 o                         
  -8   4   7         20.26         22.38         9.90 o                         
  -7   4   7       9707.20       9657.33        74.99 o                         
  -6   4   7       2780.77       2861.84        28.58 o                         
  -5   4   7       2617.42       2481.31        28.62 o                         
  -4   4   7       4890.05       5226.18        36.87 o                         
  -3   4   7       3847.97       3792.12        29.56 o                         
  -2   4   7       6134.00       6307.14        45.74 o                         
  -1   4   7       3756.21       3843.07        29.78 o                         
   0   4   7       6688.72       6590.56        51.67 o                         
   1   4   7         60.89         88.43         4.75 o                         
   2   4   7       3035.68       2980.17        26.26 o                         
   3   4   7         93.68         84.03         6.67 o                         
   4   4   7         89.34         67.36        10.03 o                         
   5   4   7        269.74        253.98        10.40 o                         
   6   4   7        187.20        224.79         7.49 o                         
   7   4   7        208.41        205.63        11.67 o                         
   8   4   7         86.25        112.04        10.73 o                         
   9   4   7        593.35        646.79        20.31 o                         
  10   4   7       2090.42       2132.58        30.95 o                         
  11   4   7       1039.62        974.43        17.18 o                         
  12   4   7        395.22        399.76        16.06 o                         
  13   4   7       1857.98       1881.54        27.90 o                         
  14   4   7         40.72         32.17        51.42 o                         
  15   4   7        804.41        736.62        68.47 o                         
 -16   5   7       2257.95       2227.61        52.20 o                         
 -15   5   7        412.49        405.74        16.22 o                         
 -14   5   7        248.48        269.71        19.62 o                         
 -13   5   7        620.48        666.26        33.67 o                         
 -12   5   7         82.68         83.02        11.48 o                         
 -11   5   7       1019.97       1045.70        21.34 o                         
 -10   5   7        341.09        362.85        13.72 o                         
  -9   5   7        470.51        495.86        14.94 o                         
  -8   5   7       5293.19       5416.95        47.59 o                         
  -7   5   7        698.23        722.18        12.46 o                         
  -6   5   7       4072.53       4154.74        35.61 o                         
  -5   5   7          4.36          3.00         6.92 o                         
  -4   5   7       2295.90       2251.89        20.22 o                         
  -3   5   7       2201.12       2219.93        19.21 o                         
  -2   5   7         35.10         37.17         5.23 o                         
  -1   5   7       5244.01       5303.30        37.84 o                         
   0   5   7        382.54        402.49         9.60 o                         
   1   5   7       4368.77       4303.76        36.37 o                         
   2   5   7       1732.72       1713.03        24.40 o                         
   3   5   7        637.97        604.09        12.13 o                         
   4   5   7        781.83        756.05        18.72 o                         
   5   5   7        212.80        188.80         8.19 o                         
   6   5   7       1119.39       1114.27        19.62 o                         
   7   5   7          1.53         -4.07        13.04 o                         
   8   5   7        170.73        167.92        19.67 o                         
   9   5   7       1640.01       1665.95        31.09 o                         
  10   5   7        446.68        432.35        16.68 o                         
  11   5   7       1086.75       1077.50        29.92 o                         
  12   5   7        522.87        515.06        14.15 o                         
  13   5   7        590.64        623.82        34.56 o                         
  14   5   7        384.36        404.74        30.81 o                         
 -15   6   7        421.13        415.24        31.79 o                         
 -14   6   7        444.99        472.47        16.70 o                         
 -13   6   7        708.56        717.06        34.94 o                         
 -12   6   7         40.22         49.03        19.06 o                         
 -11   6   7        441.71        387.03        17.97 o                         
 -10   6   7        942.53        975.07        37.22 o                         
  -9   6   7        138.34        150.52         8.39 o                         
  -8   6   7        797.67        872.69        17.25 o                         
  -7   6   7         69.03         70.77         6.33 o                         
  -6   6   7        845.79        824.48        14.66 o                         
  -5   6   7        577.15        525.52        17.42 o                         
  -4   6   7        558.37        506.25        10.08 o                         
  -3   6   7        770.50        746.58        11.78 o                         
  -2   6   7        249.52        237.95        11.11 o                         
  -1   6   7        387.28        403.90         9.55 o                         
   0   6   7       1069.61       1095.86        17.42 o                         
   1   6   7       3585.37       3476.58        34.14 o                         
   2   6   7        462.60        454.51        12.60 o                         
   3   6   7        719.01        797.65        25.32 o                         
   4   6   7         12.31         15.02         9.37 o                         
   5   6   7       1030.52        984.70        17.08 o                         
   6   6   7         39.98         42.89         8.19 o                         
   7   6   7       1357.96       1414.08        22.08 o                         
   8   6   7          0.05         -1.27         8.73 o                         
   9   6   7        171.08        168.93        17.78 o                         
  10   6   7         58.61         54.14        34.22 o                         
  11   6   7        388.38        413.29        15.13 o                         
  12   6   7          0.27         -8.86         8.86 o                         
  13   6   7         48.38         24.35        35.99 o                         
 -14   7   7        527.36        543.20        21.62 o                         
 -13   7   7        833.39        804.95        59.13 o                         
 -12   7   7         22.75         23.58        12.13 o                         
 -11   7   7        368.46        374.29        27.66 o                         
 -10   7   7        305.95        318.42        14.00 o                         
  -9   7   7        215.48        218.30        10.84 o                         
  -8   7   7        491.39        503.61        15.59 o                         
  -7   7   7        750.73        706.95        14.94 o                         
  -6   7   7       1466.19       1440.96        27.57 o                         
  -5   7   7         11.16          5.83        10.08 o                         
  -4   7   7         87.96         86.20         6.95 o                         
  -3   7   7        129.77        118.86         7.39 o                         
  -2   7   7        111.04        125.40        13.06 o                         
  -1   7   7       2403.41       2315.25        35.84 o                         
   0   7   7       3151.12       3012.79        30.35 o                         
   1   7   7       1379.94       1340.33        25.31 o                         
   2   7   7         72.48         85.37        14.81 o                         
   3   7   7        729.75        731.03        17.37 o                         
   4   7   7        982.40        983.03        19.44 o                         
   5   7   7         40.31         42.27        10.83 o                         
   6   7   7       1424.29       1400.15        32.64 o                         
   7   7   7        132.69        159.12        19.93 o                         
   8   7   7         53.29         65.03        16.67 o                         
   9   7   7        231.97        253.07        21.26 o                         
  10   7   7          8.45         18.12        20.74 o                         
  11   7   7        283.95        275.61        19.04 o                         
 -12   8   7       2305.40       2248.91        47.14 o                         
 -11   8   7         22.44         20.91        19.18 o                         
 -10   8   7       2085.98       2060.20        28.33 o                         
  -9   8   7        394.99        402.19        17.62 o                         
  -8   8   7        604.30        602.45        21.42 o                         
  -7   8   7       1127.51       1095.69        20.13 o                         
  -6   8   7         46.42         68.40        13.26 o                         
  -5   8   7       1395.16       1373.16        41.04 o                         
  -4   8   7        190.48        185.21        10.76 o                         
  -3   8   7        489.59        482.88        12.97 o                         
  -2   8   7       1077.72       1078.76        23.08 o                         
  -1   8   7         93.26         90.05         8.22 o                         
   0   8   7        311.82        307.64        14.64 o                         
   1   8   7        315.46        342.15        25.29 o                         
   2   8   7       1075.94       1003.79        17.79 o                         
   3   8   7        572.35        563.61        14.00 o                         
   4   8   7         16.17         27.95        10.57 o                         
   5   8   7       2025.17       2062.04        25.77 o                         
   6   8   7        802.69        816.38        29.94 o                         
   7   8   7       1490.54       1411.72        21.65 o                         
   8   8   7        203.60        205.58        17.84 o                         
   9   8   7        270.23        291.68        23.06 o                         
  -9   9   7        137.01        146.12        15.82 o                         
  -8   9   7         34.19         38.77        11.36 o                         
  -7   9   7          3.23         20.24         8.74 o                         
  -6   9   7        343.58        347.84        16.85 o                         
  -5   9   7        349.85        348.73        29.23 o                         
  -4   9   7        682.72        741.35        29.51 o                         
  -3   9   7       1162.39       1119.10        15.96 o                         
  -2   9   7        417.53        438.51        12.07 o                         
  -1   9   7        758.44        724.26        14.80 o                         
   0   9   7         99.85         85.45        16.11 o                         
   1   9   7          9.17         26.06        17.03 o                         
   2   9   7          0.02        164.07        88.63 o                         
   3   9   7        100.78         69.40        21.09 o                         
   4   9   7          5.29         12.66        11.45 o                         
   5   9   7          1.04         -4.81        18.28 o                         
   6   9   7         29.77         30.12        22.52 o                         
   7   9   7         66.51         71.19        26.05 o                         
  -4  10   7        192.29        208.88        19.64 o                         
  -3  10   7        337.57        364.78        33.94 o                         
  -2  10   7        154.45        175.51        16.43 o                         
  -1  10   7        312.58        315.21        15.11 o                         
   0  10   7        299.23        267.71        20.93 o                         
   1  10   7         10.02         22.19        11.70 o                         
   2  10   7        169.74        140.71        13.98 o                         
 -18   0   8        218.17        204.36        70.75 o                         
 -17   0   8        456.57        359.87        20.94 o                         
 -16   0   8        569.22        570.80        29.34 o                         
 -15   0   8        280.65        265.87        22.71 o                         
 -14   0   8       2523.64       2633.56        76.30 o                         
 -13   0   8        530.23        510.38        25.02 o                         
 -12   0   8       5551.25       5324.56       106.27 o                         
 -11   0   8        474.33        478.71        21.55 o                         
 -10   0   8       3348.56       3217.80        53.57 o                         
  -9   0   8        220.94        250.79         9.87 o                         
  -8   0   8        212.55        267.13        10.11 o                         
  -7   0   8        231.09        167.24         6.89 o                         
  -6   0   8       3736.93       3672.07        35.40 o                         
  -5   0   8      35648.52      35693.82       290.96 o                         
  -4   0   8       3558.44       3608.00        38.56 o                         
  -3   0   8        740.94        684.03        29.75 o                         
  -2   0   8       7270.37       6989.94        64.81 o                         
  -1   0   8        183.37        213.15         8.67 o                         
   0   0   8      11793.97      12093.96       116.11 o                         
   1   0   8        421.32        396.21        16.38 o                         
   2   0   8        189.34        292.15        14.81 o                         
   3   0   8      13568.30      13606.18       146.84 o                         
   4   0   8         23.38         71.36        14.14 o                         
   5   0   8       7803.64       8257.63       113.69 o                         
   6   0   8       1101.77       1032.21        23.33 o                         
   7   0   8       6558.83       6422.78        81.46 o                         
   8   0   8       4335.19       4368.06        61.64 o                         
   9   0   8       1783.44       1778.75        45.07 o                         
  10   0   8        303.01        308.77        35.03 o                         
  11   0   8        217.77         27.37        89.40 o                         
  12   0   8       4127.68       4081.62        77.83 o                         
  13   0   8       1765.43       1710.29        93.43 o                         
  14   0   8       2511.96       2476.89        61.60 o                         
  15   0   8        366.60        346.76        52.37 o                         
  16   0   8         41.23         74.47       138.38 o                         
 -18   1   8        241.27        249.14        29.02 o                         
 -17   1   8        513.88        497.29        14.02 o                         
 -16   1   8        177.04        157.74        15.25 o                         
 -15   1   8         87.14        102.78        18.44 o                         
 -14   1   8        514.15        557.80        20.30 o                         
 -13   1   8       1043.54       1038.97        45.70 o                         
 -12   1   8        336.27        279.83        11.79 o                         
 -11   1   8         31.76         29.92        11.06 o                         
 -10   1   8          2.74          9.71         4.49 o                         
  -9   1   8          6.05          6.13         8.41 o                         
  -8   1   8       3103.11       3092.04        26.13 o                         
  -7   1   8        470.68        438.87         6.49 o                         
  -6   1   8       1729.15       1681.31        14.54 o                         
  -5   1   8        879.12        891.49        11.45 o                         
  -4   1   8       1062.72       1107.39        14.63 o                         
  -3   1   8       6119.36       6280.37        40.71 o                         
  -2   1   8       4648.08       4754.07        34.52 o                         
  -1   1   8       4132.16       4354.17        31.95 o                         
   0   1   8        111.08        141.02         5.22 o                         
   1   1   8       3756.78       3733.63        34.06 o                         
   2   1   8        262.87        327.57         8.72 o                         
   3   1   8       8717.45       8811.02       102.98 o                         
   4   1   8         83.24         87.46        12.02 o                         
   5   1   8         91.76         85.50         9.24 o                         
   6   1   8       1857.73       1894.25        28.93 o                         
   7   1   8        380.03        386.28        11.30 o                         
   8   1   8        638.93        649.95        23.41 o                         
   9   1   8         23.98         29.58         9.80 o                         
  10   1   8        465.01        467.73        14.45 o                         
  11   1   8        233.44        258.27        21.50 o                         
  12   1   8        381.37        367.86        15.43 o                         
  13   1   8         33.70         22.08        23.35 o                         
  14   1   8        361.83        367.24        36.53 o                         
  15   1   8         29.91         47.74        19.14 o                         
 -18   2   8         51.70         29.80        16.89 o                         
 -17   2   8        197.51        208.38        14.68 o                         
 -16   2   8        256.77        266.98        21.35 o                         
 -15   2   8        108.11         98.15        26.00 o                         
 -14   2   8       2519.26       2579.69        50.96 o                         
 -13   2   8        222.47        216.07        13.41 o                         
 -12   2   8       1519.51       1546.81        19.90 o                         
 -11   2   8         15.49         11.45         6.82 o                         
 -10   2   8       2099.38       1930.25        19.42 o                         
  -9   2   8        797.88        749.28        10.33 o                         
  -8   2   8       1514.19       1457.67        15.87 o                         
  -7   2   8       3207.04       3330.41        24.50 o                         
  -6   2   8        333.21        341.49         6.74 o                         
  -5   2   8       3282.96       3427.62        25.95 o                         
  -4   2   8        272.17        271.85         5.86 o                         
  -3   2   8       4919.28       5245.64        34.57 o                         
  -2   2   8         39.30         42.53         5.34 o                         
  -1   2   8        819.24        976.63        11.62 o                         
   0   2   8        671.41        654.46        13.23 o                         
   1   2   8        788.95        734.43        12.94 o                         
   2   2   8        949.76       1010.47        13.36 o                         
   3   2   8       2010.18       1986.39        22.12 o                         
   4   2   8        263.30        230.66        12.95 o                         
   5   2   8       3443.20       3636.84        45.26 o                         
   6   2   8       1553.88       1470.00        20.31 o                         
   7   2   8       1673.07       1801.76        23.49 o                         
   8   2   8         32.91         24.96         9.70 o                         
   9   2   8       3203.02       3159.61        32.56 o                         
  10   2   8        841.45        825.71        25.64 o                         
  11   2   8        523.43        501.15        17.20 o                         
  12   2   8        388.05        404.18        17.84 o                         
  13   2   8         17.98         31.50        58.48 o                         
  14   2   8        753.47        683.97        55.41 o                         
  15   2   8         56.33         65.08        54.98 o                         
 -17   3   8        806.89        819.39        24.71 o                         
 -16   3   8       1504.79       1548.39        28.16 o                         
 -15   3   8         58.23         63.03        15.21 o                         
 -14   3   8        275.18        273.35        21.16 o                         
 -13   3   8         65.93         69.43        13.26 o                         
 -12   3   8       1635.52       1658.96        44.55 o                         
 -11   3   8       1731.35       1778.60        23.45 o                         
 -10   3   8          2.85          2.94        13.28 o                         
  -9   3   8        549.56        535.00        10.27 o                         
  -8   3   8       5266.33       5385.77        39.94 o                         
  -7   3   8        482.45        514.44         8.70 o                         
  -6   3   8       2262.57       2222.80        17.37 o                         
  -5   3   8       1064.35       1050.08        12.10 o                         
  -4   3   8        442.75        385.09         6.25 o                         
  -3   3   8       8630.99       8703.27        58.73 o                         
  -2   3   8       3533.10       3626.31        26.84 o                         
  -1   3   8       3354.09       3441.27        28.90 o                         
   0   3   8          2.59          1.39         4.47 o                         
   1   3   8      15279.30      15171.20       154.23 o                         
   2   3   8       4944.72       5282.96        43.66 o                         
   3   3   8       5191.80       5374.50        44.70 o                         
   4   3   8       1137.53       1070.87        22.30 o                         
   5   3   8        411.43        427.88        10.94 o                         
   6   3   8       3894.76       4036.27        37.41 o                         
   7   3   8         19.53         27.85        10.00 o                         
   8   3   8         13.49         27.05         8.17 o                         
   9   3   8       1155.30       1161.70        17.31 o                         
  10   3   8        579.15        584.35        17.65 o                         
  11   3   8        426.29        451.61        16.60 o                         
  12   3   8        204.01        238.17        18.42 o                         
  13   3   8        100.65         95.00        24.44 o                         
  14   3   8       1583.74       1562.49        65.18 o                         
  15   3   8        126.94        135.06        24.42 o                         
 -17   4   8        889.86        934.85        27.23 o                         
 -16   4   8          4.39         34.61        26.75 o                         
 -15   4   8        686.09        712.12        28.59 o                         
 -14   4   8        143.39        161.36        12.90 o                         
 -13   4   8        168.93        178.14        20.98 o                         
 -12   4   8        157.14        153.91        22.84 o                         
 -11   4   8         10.21         18.75        10.05 o                         
 -10   4   8        201.43        209.81        13.03 o                         
  -9   4   8         25.34         27.66        15.36 o                         
  -8   4   8        713.00        721.92        17.57 o                         
  -7   4   8       1650.22       1603.24        21.01 o                         
  -6   4   8        309.33        347.97         7.14 o                         
  -5   4   8       1788.86       1786.54        18.98 o                         
  -4   4   8         53.69         56.44         3.34 o                         
  -3   4   8        636.71        588.09        14.54 o                         
  -2   4   8       5681.23       5853.93        42.62 o                         
  -1   4   8         56.83         37.55         8.12 o                         
   0   4   8       4091.59       4147.02        36.45 o                         
   1   4   8         22.53         16.97         6.02 o                         
   2   4   8        916.35        915.45        14.27 o                         
   3   4   8       1455.75       1516.46        17.23 o                         
   4   4   8        152.52        142.34         6.68 o                         
   5   4   8         36.72         30.41         9.06 o                         
   6   4   8         36.36         27.67        10.43 o                         
   7   4   8         44.33         41.53         7.73 o                         
   8   4   8        642.05        614.28        17.78 o                         
   9   4   8        369.97        383.22        22.55 o                         
  10   4   8       1058.78        983.15        43.24 o                         
  11   4   8          0.14          0.27        20.88 o                         
  12   4   8         70.27         81.66        12.94 o                         
  13   4   8        270.21        292.92        20.07 o                         
  14   4   8        531.27        561.54        28.98 o                         
 -16   5   8        481.90        475.03        27.39 o                         
 -15   5   8        608.16        592.57        18.62 o                         
 -14   5   8        686.57        670.24        17.55 o                         
 -13   5   8         84.32         90.54        22.50 o                         
 -12   5   8        260.83        293.88        34.62 o                         
 -11   5   8         11.47          6.82         9.28 o                         
 -10   5   8          0.12          4.92        14.25 o                         
  -9   5   8          2.62         -0.17         7.03 o                         
  -8   5   8         17.41         11.22         6.16 o                         
  -7   5   8        272.31        266.50        12.73 o                         
  -6   5   8        229.66        238.07        14.72 o                         
  -5   5   8        418.84        446.28         7.80 o                         
  -4   5   8        428.87        421.95         7.70 o                         
  -3   5   8       1821.07       1862.75        20.59 o                         
  -2   5   8        590.61        579.05        10.11 o                         
  -1   5   8       2224.34       2234.72        22.75 o                         
   0   5   8         33.40         35.04         4.12 o                         
   1   5   8        867.63        847.69        13.87 o                         
   2   5   8        134.00        125.27         6.39 o                         
   3   5   8       2983.91       3008.32        37.60 o                         
   4   5   8        304.03        323.48         9.90 o                         
   5   5   8       1027.15       1046.24        15.27 o                         
   6   5   8        525.91        474.40        11.51 o                         
   7   5   8       1355.36       1329.89        16.19 o                         
   8   5   8        208.35        224.25        16.82 o                         
   9   5   8         79.25         69.94         6.65 o                         
  10   5   8         47.98         57.37        14.05 o                         
  11   5   8          6.05         31.91        41.26 o                         
  12   5   8         78.99         92.13        12.42 o                         
  13   5   8        237.82        281.18        26.45 o                         
 -15   6   8        887.20        901.68        26.00 o                         
 -14   6   8        102.73        103.31        20.93 o                         
 -13   6   8        178.27        207.18        14.43 o                         
 -12   6   8        603.70        625.76        18.61 o                         
 -11   6   8        175.01        193.07        37.98 o                         
 -10   6   8        848.24        879.28        17.94 o                         
  -9   6   8        636.80        636.21        17.74 o                         
  -8   6   8       3383.91       3386.59        47.47 o                         
  -7   6   8       1237.93       1273.97        22.61 o                         
  -6   6   8        203.04        204.24        17.42 o                         
  -5   6   8       1427.06       1452.17        19.89 o                         
  -4   6   8         37.68         48.49         8.07 o                         
  -3   6   8       3220.80       3230.96        30.49 o                         
  -2   6   8       1609.33       1694.86        17.82 o                         
  -1   6   8         47.47         40.88         5.38 o                         
   0   6   8       1062.77       1116.29        15.92 o                         
   1   6   8        289.13        310.24        17.67 o                         
   2   6   8       1224.40       1241.53        22.64 o                         
   3   6   8       1762.82       1793.51        24.78 o                         
   4   6   8        100.31         99.41         7.41 o                         
   5   6   8        289.83        320.54        15.95 o                         
   6   6   8        253.55        264.66        10.59 o                         
   7   6   8       1048.07       1105.26        29.74 o                         
   8   6   8       1578.81       1576.64        40.53 o                         
   9   6   8        629.81        631.75        16.04 o                         
  10   6   8       1326.49       1264.73        22.43 o                         
  11   6   8        166.15        191.35        12.01 o                         
  12   6   8        538.93        526.17        32.34 o                         
 -13   7   8        738.70        738.76        34.17 o                         
 -12   7   8         14.95         13.15        13.41 o                         
 -11   7   8       1429.74       1479.09        24.22 o                         
 -10   7   8         15.43         27.61        16.16 o                         
  -9   7   8       1541.18       1524.70        23.79 o                         
  -8   7   8       1523.85       1489.83        22.33 o                         
  -7   7   8        681.47        649.13        16.36 o                         
  -6   7   8       1001.08       1052.03        26.15 o                         
  -5   7   8        158.10        151.45         9.44 o                         
  -4   7   8         82.26         94.13         8.29 o                         
  -3   7   8          8.88         13.34         6.27 o                         
  -2   7   8        345.58        361.71        16.58 o                         
  -1   7   8          2.03         11.08        11.11 o                         
   0   7   8        251.60        260.58        19.53 o                         
   1   7   8         91.41        104.24        20.85 o                         
   2   7   8       1114.24       1145.31        27.27 o                         
   3   7   8          2.25          9.36        11.89 o                         
   4   7   8       1415.00       1368.40        26.98 o                         
   5   7   8       1139.06       1157.69        25.39 o                         
   6   7   8       2359.45       2294.37        33.75 o                         
   7   7   8       1813.75       1777.69        35.81 o                         
   8   7   8        815.59        793.73        17.51 o                         
   9   7   8       1032.38       1011.62        36.75 o                         
  10   7   8         48.54         48.29        22.05 o                         
  11   7   8        439.44        447.20        23.01 o                         
 -11   8   8         17.49         41.32        11.12 o                         
 -10   8   8         55.35         52.56        12.69 o                         
  -9   8   8         70.46         73.97        10.98 o                         
  -8   8   8        495.10        532.47        17.01 o                         
  -7   8   8         60.98         75.73        13.64 o                         
  -6   8   8         73.06        105.46        22.55 o                         
  -5   8   8         60.51         48.34        12.21 o                         
  -4   8   8         82.08         86.57        17.46 o                         
  -3   8   8        113.95        109.38         8.78 o                         
  -2   8   8         39.72         46.34        16.58 o                         
  -1   8   8          0.35        -12.36        18.43 o                         
   0   8   8         93.27         72.78        19.00 o                         
   1   8   8         24.29         32.37         8.35 o                         
   2   8   8        130.42        118.54        14.95 o                         
   3   8   8         85.29         90.16        14.10 o                         
   4   8   8          5.58         -7.73         9.24 o                         
   5   8   8          0.68          3.11         7.66 o                         
   6   8   8        143.35        120.29        10.90 o                         
   7   8   8        168.52        200.09        12.45 o                         
   8   8   8        399.07        415.33        15.21 o                         
   9   8   8         10.63          9.66        23.52 o                         
  -8   9   8        302.39        285.49        20.34 o                         
  -7   9   8         88.35         74.14        13.10 o                         
  -6   9   8       1241.16       1284.68        35.94 o                         
  -5   9   8          6.22        -12.71        29.50 o                         
  -4   9   8        679.14        712.04        26.69 o                         
  -3   9   8        552.42        543.96        20.21 o                         
  -2   9   8        102.40        110.05        18.11 o                         
  -1   9   8        862.66        862.42        28.03 o                         
   0   9   8         17.27         18.45        16.99 o                         
   1   9   8        745.07        717.70        20.53 o                         
   2   9   8          2.73         48.32        32.34 o                         
   3   9   8        699.76        735.48        20.92 o                         
   4   9   8        675.05        720.52        44.92 o                         
   5   9   8         92.71        113.42        11.05 o                         
   6   9   8        635.12        573.33        27.65 o                         
 -18   1   9        154.97        131.63        22.20 o                         
 -17   1   9        204.19        204.87        20.81 o                         
 -16   1   9         35.15         33.75        19.43 o                         
 -15   1   9        198.30        209.84        15.35 o                         
 -14   1   9         43.21         37.73        25.30 o                         
 -13   1   9         10.50         10.23        16.40 o                         
 -12   1   9         22.28         20.36        11.75 o                         
 -11   1   9         10.47         11.05         8.61 o                         
 -10   1   9       2466.57       2439.38        25.51 o                         
  -9   1   9         81.18         98.70         6.42 o                         
  -8   1   9         20.81         14.67         4.40 o                         
  -7   1   9       1510.07       1506.74        14.27 o                         
  -6   1   9       2951.03       3025.15        23.09 o                         
  -5   1   9        242.30        251.83         7.16 o                         
  -4   1   9       2923.12       2937.19        23.02 o                         
  -3   1   9        314.72        351.96         8.96 o                         
  -2   1   9        284.48        272.23         7.55 o                         
  -1   1   9       2324.14       2348.24        20.14 o                         
   0   1   9         30.45         10.96         7.70 o                         
   1   1   9         41.48         70.53         5.77 o                         
   2   1   9       2446.69       2797.17        28.49 o                         
   3   1   9        427.65        529.26        10.88 o                         
   4   1   9       6168.52       6722.59        58.21 o                         
   5   1   9         35.85         21.28         9.11 o                         
   6   1   9        865.36        948.49        16.58 o                         
   7   1   9       1242.66       1270.96        19.89 o                         
   8   1   9         43.74         35.94        10.26 o                         
   9   1   9       4688.97       4655.29        48.52 o                         
  10   1   9         49.21         53.60        19.61 o                         
  11   1   9       5829.03       5826.40        85.71 o                         
  12   1   9        840.72        849.21        34.94 o                         
  13   1   9       2141.97       2139.12        50.64 o                         
  14   1   9        884.15        865.79        65.58 o                         
  15   1   9       1011.34       1036.52        66.37 o                         
 -18   2   9         25.88         38.63        14.14 o                         
 -17   2   9       1274.76       1214.33        31.45 o                         
 -16   2   9          0.89         -5.88        12.33 o                         
 -15   2   9        915.18        957.63        23.95 o                         
 -14   2   9        175.30        177.84        14.19 o                         
 -13   2   9         29.15         28.82        22.83 o                         
 -12   2   9       1551.63       1584.67        39.50 o                         
 -11   2   9        524.92        553.91        11.31 o                         
 -10   2   9        734.91        695.51        20.95 o                         
  -9   2   9          6.55          5.25         7.37 o                         
  -8   2   9        332.84        317.41         7.47 o                         
  -7   2   9       2326.37       2390.94        19.70 o                         
  -6   2   9         45.52         45.17         3.60 o                         
  -5   2   9        184.74        140.36         7.48 o                         
  -4   2   9       2768.98       2763.25        23.09 o                         
  -3   2   9         20.23         23.54         3.54 o                         
  -2   2   9       3484.44       3420.77        27.24 o                         
  -1   2   9        707.86        724.18        14.14 o                         
   0   2   9       2988.82       3062.73        28.06 o                         
   1   2   9       3699.14       3984.57        34.81 o                         
   2   2   9       4190.70       4427.38        52.69 o                         
   3   2   9       4092.92       4238.92        40.71 o                         
   4   2   9       3742.90       3943.12        38.39 o                         
   5   2   9       9936.43      10253.30        84.14 o                         
   6   2   9        601.76        633.03        15.50 o                         
   7   2   9       3683.17       3714.78        41.98 o                         
   8   2   9       1718.25       1710.21        30.98 o                         
   9   2   9        429.24        457.17        15.25 o                         
  10   2   9         85.24        116.71        11.58 o                         
  11   2   9        449.33        424.52        27.43 o                         
  12   2   9        693.05        666.60        14.66 o                         
  13   2   9        241.49        261.64        23.32 o                         
  14   2   9          3.30          2.01        21.23 o                         
  15   2   9        267.15        241.87        19.50 o                         
 -17   3   9        146.07        152.73        15.08 o                         
 -16   3   9        355.76        343.05        25.83 o                         
 -15   3   9          0.21          0.05        13.98 o                         
 -14   3   9        267.98        271.25         9.66 o                         
 -13   3   9        134.29        127.40        25.00 o                         
 -12   3   9        271.29        239.80        21.19 o                         
 -11   3   9        672.03        617.52        22.19 o                         
 -10   3   9         12.34          9.57        14.10 o                         
  -9   3   9       1166.91       1137.10        21.22 o                         
  -8   3   9       1180.41       1226.57        18.97 o                         
  -7   3   9        452.32        447.78         9.38 o                         
  -6   3   9        163.26        248.24         6.27 o                         
  -5   3   9        547.28        553.42         9.75 o                         
  -4   3   9       1288.94       1290.26        13.47 o                         
  -3   3   9          6.20         10.75         4.18 o                         
  -2   3   9       1242.37       1265.64        13.13 o                         
  -1   3   9          0.66         12.57        19.87 o                         
   0   3   9        147.19        109.43         8.63 o                         
   1   3   9       1416.98       1539.20        18.02 o                         
   2   3   9          5.30          0.93         3.22 o                         
   3   3   9        230.49        368.41        10.80 o                         
   4   3   9        123.36        111.27         7.57 o                         
   5   3   9         12.88         12.24         8.02 o                         
   6   3   9        402.54        451.83        13.15 o                         
   7   3   9          8.19         -3.87        11.50 o                         
   8   3   9        518.53        515.17        18.70 o                         
   9   3   9         50.78         41.01         9.14 o                         
  10   3   9        841.90        822.92        22.03 o                         
  11   3   9         61.13         52.80         9.98 o                         
  12   3   9        358.99        340.17        24.66 o                         
  13   3   9        518.12        496.80        36.37 o                         
  14   3   9          0.02         -4.62        22.24 o                         
 -17   4   9       1102.33        998.87        31.63 o                         
 -16   4   9          1.33          9.09        16.93 o                         
 -15   4   9       2260.29       2256.13        27.78 o                         
 -14   4   9          2.80         -0.31        22.16 o                         
 -13   4   9        659.64        651.27        22.48 o                         
 -12   4   9        118.65        111.61         8.96 o                         
 -11   4   9       1947.05       1931.54        31.19 o                         
 -10   4   9        462.49        501.99        22.64 o                         
  -9   4   9        754.07        744.18        15.17 o                         
  -8   4   9        422.43        391.32        12.33 o                         
  -7   4   9        199.08        185.30         9.87 o                         
  -6   4   9       1370.30       1350.91        15.99 o                         
  -5   4   9        444.05        432.20         8.83 o                         
  -4   4   9        531.35        504.88        11.32 o                         
  -3   4   9          3.63          3.56         3.21 o                         
  -2   4   9       3239.10       3262.03        27.38 o                         
  -1   4   9        997.60       1034.13        13.40 o                         
   0   4   9       3685.18       3818.78        34.60 o                         
   1   4   9       1771.03       1829.00        20.78 o                         
   2   4   9       5636.15       5805.41        53.22 o                         
   3   4   9       3796.80       3710.95        39.51 o                         
   4   4   9        141.42        163.78        17.19 o                         
   5   4   9       2557.14       2565.85        24.28 o                         
   6   4   9         58.01         66.35        14.02 o                         
   7   4   9       2738.16       2671.27        26.00 o                         
   8   4   9        110.10        121.21        13.64 o                         
   9   4   9        931.41        910.40        33.30 o                         
  10   4   9        528.61        564.57        15.23 o                         
  11   4   9        142.76        152.69        16.58 o                         
  12   4   9          7.95          7.50        23.01 o                         
  13   4   9         97.76         84.49        12.59 o                         
 -16   5   9        286.24        299.35        31.91 o                         
 -15   5   9          2.03          9.92        18.36 o                         
 -14   5   9         55.56         62.22        13.85 o                         
 -13   5   9        171.24        166.53        10.15 o                         
 -12   5   9          2.81          5.30         8.75 o                         
 -11   5   9        325.42        320.14        35.82 o                         
 -10   5   9        172.06        153.37        19.32 o                         
  -9   5   9        537.65        602.03        23.97 o                         
  -8   5   9        221.92        209.93        14.04 o                         
  -7   5   9          0.65          0.98        12.87 o                         
  -6   5   9       2122.67       2100.00        23.69 o                         
  -5   5   9        243.12        232.30        11.08 o                         
  -4   5   9       2192.04       2220.06        21.08 o                         
  -3   5   9       1881.59       1921.41        22.54 o                         
  -2   5   9        235.79        247.79         9.98 o                         
  -1   5   9       8721.63       8628.04        64.08 o                         
   0   5   9          0.67         -0.33         6.18 o                         
   1   5   9       8288.44       8366.87        70.17 o                         
   2   5   9       1817.68       1753.92        17.87 o                         
   3   5   9       1295.53       1258.62        21.39 o                         
   4   5   9        101.17        101.43         9.91 o                         
   5   5   9        376.32        406.38         9.97 o                         
   6   5   9       1031.42       1094.17        21.40 o                         
   7   5   9        131.31        175.87         8.57 o                         
   8   5   9       2263.76       2217.67        23.14 o                         
   9   5   9        737.18        700.61        16.51 o                         
  10   5   9        192.86        225.40        10.17 o                         
  11   5   9       1401.15       1374.32        32.95 o                         
  12   5   9        155.88        191.00        19.77 o                         
  13   5   9        187.92        196.94        36.16 o                         
 -14   6   9         38.14         42.64        23.69 o                         
 -13   6   9        176.41        168.39        13.68 o                         
 -12   6   9          8.65         17.45        19.18 o                         
 -11   6   9         79.85         86.37         9.04 o                         
 -10   6   9        614.92        604.35        41.63 o                         
  -9   6   9       1190.76       1188.37        30.29 o                         
  -8   6   9        143.44        141.38        12.78 o                         
  -7   6   9       1639.93       1592.29        20.79 o                         
  -6   6   9        244.14        248.95        16.44 o                         
  -5   6   9         15.91         18.67         8.94 o                         
  -4   6   9        287.54        311.30        19.24 o                         
  -3   6   9       1206.94       1179.44        18.98 o                         
  -2   6   9         19.52         25.66        10.22 o                         
  -1   6   9       2877.36       2861.32        42.07 o                         
   0   6   9          5.15          3.30        11.68 o                         
   1   6   9        635.27        634.50        18.52 o                         
   2   6   9        212.95        199.08        11.69 o                         
   3   6   9         52.31         50.15        11.40 o                         
   4   6   9         24.03         37.11        14.70 o                         
   5   6   9         21.92         20.05         7.46 o                         
   6   6   9        177.71        168.68        15.90 o                         
   7   6   9        293.06        252.92        17.50 o                         
   8   6   9        475.46        506.27        14.84 o                         
   9   6   9        140.04        147.28        15.35 o                         
  10   6   9        554.72        564.17        21.65 o                         
  11   6   9        436.77        385.72        27.88 o                         
 -13   7   9        715.84        706.74        24.96 o                         
 -12   7   9        378.94        386.64        19.07 o                         
 -11   7   9         32.94         39.15        28.26 o                         
 -10   7   9         24.95         29.75         9.60 o                         
  -9   7   9        643.04        631.77        32.45 o                         
  -8   7   9       1516.98       1545.71        24.34 o                         
  -7   7   9         10.06         13.02         9.58 o                         
  -6   7   9        209.22        231.97        15.68 o                         
  -5   7   9        375.19        356.55        14.60 o                         
  -4   7   9        571.79        580.07        13.46 o                         
  -3   7   9        658.95        668.03        18.24 o                         
  -2   7   9         43.55         26.11        12.22 o                         
  -1   7   9        457.57        488.68        21.45 o                         
   0   7   9         67.61         52.82         9.22 o                         
   1   7   9        222.96        225.21        14.87 o                         
   2   7   9        104.03        112.12        11.39 o                         
   3   7   9        818.81        819.11        21.32 o                         
   4   7   9        401.64        414.87        19.41 o                         
   5   7   9        379.99        369.55        15.57 o                         
   6   7   9        443.70        434.11        19.44 o                         
   7   7   9       1158.75       1146.97        21.25 o                         
   8   7   9        977.64        952.82        20.60 o                         
   9   7   9        654.38        681.12        29.64 o                         
  10   7   9         51.79         25.41        20.19 o                         
 -11   8   9        248.06        219.78        17.63 o                         
 -10   8   9         79.96        101.24        11.60 o                         
  -9   8   9        621.38        593.31        24.55 o                         
  -8   8   9         72.87         81.26         9.89 o                         
  -7   8   9       2302.72       2280.47        30.72 o                         
  -6   8   9         52.06         50.10         9.52 o                         
  -5   8   9       1372.14       1364.50        39.94 o                         
  -4   8   9        451.62        433.70        17.84 o                         
  -3   8   9        826.56        846.73        28.15 o                         
  -2   8   9        839.31        831.04        18.03 o                         
  -1   8   9        729.17        721.12        17.58 o                         
   0   8   9        684.40        678.22        16.14 o                         
   1   8   9        209.68        219.72        21.61 o                         
   2   8   9        411.93        450.81        14.97 o                         
   3   8   9        210.31        225.90        15.78 o                         
   4   8   9         51.14         61.84        18.75 o                         
   5   8   9       1976.45       1966.55        27.82 o                         
   6   8   9        158.37        176.58        17.94 o                         
   7   8   9        297.36        284.88        25.15 o                         
   8   8   9        438.23        396.82        35.35 o                         
  -8   9   9        310.64        184.30        42.94 o                         
  -7   9   9         90.25         95.82        26.80 o                         
  -6   9   9          0.95         15.37        24.08 o                         
  -5   9   9         58.41         57.04        14.98 o                         
  -4   9   9        134.62        126.65        27.31 o                         
  -3   9   9         88.21         91.60        16.02 o                         
  -2   9   9         55.98         68.77        35.11 o                         
  -1   9   9        134.73        141.76        11.99 o                         
   0   9   9         42.53         85.02        27.80 o                         
   1   9   9         33.85         53.74        14.78 o                         
   2   9   9        128.23        125.81        17.04 o                         
   3   9   9        139.78        168.98        28.29 o                         
   4   9   9        483.17        546.32        24.94 o                         
   5   9   9         61.90       -138.67       182.51 o                         
 -18   0  10        957.42        960.93        37.33 o                         
 -17   0  10       1542.85       1523.52        75.08 o                         
 -16   0  10         17.47        -10.12        35.46 o                         
 -15   0  10        191.40        170.09        28.91 o                         
 -14   0  10        586.03        541.74        43.13 o                         
 -13   0  10       1248.50       1156.33        50.40 o                         
 -12   0  10        345.85        346.10        25.66 o                         
 -11   0  10        341.75        392.36        62.22 o                         
 -10   0  10        870.34        872.70        26.94 o                         
  -9   0  10        103.17        104.93         8.11 o                         
  -8   0  10        222.40        217.35         8.29 o                         
  -7   0  10       2923.48       2927.78        31.18 o                         
  -6   0  10        163.23        146.74        12.38 o                         
  -5   0  10      13670.46      13568.42       120.37 o                         
  -4   0  10       4425.82       4569.37        61.21 o                         
  -3   0  10       3585.54       3471.74        42.68 o                         
  -2   0  10       6161.27       5945.20        58.36 o                         
  -1   0  10       1712.63       1686.39        22.22 o                         
   0   0  10       8587.25       8517.55        98.45 o                         
   1   0  10        745.62        832.36        19.83 o                         
   2   0  10       1904.28       1939.74        39.44 o                         
   3   0  10          4.72          3.64         7.69 o                         
   4   0  10        621.86        608.86        18.38 o                         
   5   0  10       1874.45       1950.63        49.15 o                         
   6   0  10         19.59         32.38        17.02 o                         
   7   0  10        194.68        211.99        27.55 o                         
   8   0  10         37.27         55.67        12.15 o                         
   9   0  10         26.97         30.10        25.11 o                         
  10   0  10       2132.59       2116.71        42.80 o                         
  11   0  10        806.22        760.24        68.38 o                         
  12   0  10       1327.51       1315.55        62.58 o                         
  13   0  10       1234.18       1184.45        81.15 o                         
  14   0  10        950.60        935.09        86.20 o                         
 -18   1  10         14.05          9.49        40.95 o                         
 -17   1  10         23.97         47.43        15.85 o                         
 -16   1  10        724.08        696.70        18.67 o                         
 -15   1  10         42.95         36.84        15.58 o                         
 -14   1  10        267.22        287.39        21.88 o                         
 -13   1  10         69.11         80.17        13.87 o                         
 -12   1  10          1.44        -12.67        19.45 o                         
 -11   1  10        823.53        853.49        15.57 o                         
 -10   1  10         92.08         91.21         8.20 o                         
  -9   1  10          8.45          7.64         4.02 o                         
  -8   1  10          4.42          7.91         2.97 o                         
  -7   1  10        141.06        153.29         7.68 o                         
  -6   1  10        836.30        858.86        10.41 o                         
  -5   1  10        404.18        450.42         7.69 o                         
  -4   1  10         38.52         51.83         7.53 o                         
  -3   1  10       1445.73       1306.32        18.56 o                         
  -2   1  10        550.23        568.82         9.03 o                         
  -1   1  10       2513.19       2688.31        23.29 o                         
   0   1  10        203.04        209.63         7.09 o                         
   1   1  10       2413.29       2347.23        23.92 o                         
   2   1  10        243.33        167.86         8.66 o                         
   3   1  10       2595.15       2801.59        30.26 o                         
   4   1  10       3314.46       3422.84        35.63 o                         
   5   1  10         80.02         70.17         9.81 o                         
   6   1  10       2143.37       2138.09        28.99 o                         
   7   1  10       1146.73       1132.38        29.09 o                         
   8   1  10         30.25         40.19         9.14 o                         
   9   1  10          4.97          7.50        14.11 o                         
  10   1  10        372.21        368.05        16.60 o                         
  11   1  10        454.64        496.94        36.98 o                         
  12   1  10         51.53         64.48        24.31 o                         
  13   1  10        447.91        415.21        27.98 o                         
  14   1  10         42.40         34.64        24.01 o                         
 -17   2  10        300.46        289.82        20.99 o                         
 -16   2  10         79.36        101.38        12.64 o                         
 -15   2  10         12.49         17.03        14.94 o                         
 -14   2  10         28.13         27.20        10.77 o                         
 -13   2  10         50.67         47.39        11.86 o                         
 -12   2  10          0.95          6.16        13.57 o                         
 -11   2  10          0.97        -10.16        21.50 o                         
 -10   2  10          6.40          7.14         9.20 o                         
  -9   2  10        427.06        470.00        21.85 o                         
  -8   2  10        152.09        164.44        11.61 o                         
  -7   2  10       1373.52       1381.78        14.00 o                         
  -6   2  10        516.33        479.85         8.07 o                         
  -5   2  10       1003.66        885.92        10.94 o                         
  -4   2  10         83.83         77.18         7.30 o                         
  -3   2  10       1143.53       1147.32        12.44 o                         
  -2   2  10       2249.11       2307.33        20.88 o                         
  -1   2  10        827.84        845.26        12.94 o                         
   0   2  10       2234.12       2203.82        22.76 o                         
   1   2  10         29.69         29.09         8.29 o                         
   2   2  10         16.15          8.39         4.65 o                         
   3   2  10        151.23        153.82        11.85 o                         
   4   2  10        158.26        148.54         9.07 o                         
   5   2  10        412.46        404.52        18.42 o                         
   6   2  10        768.38        698.14        15.19 o                         
   7   2  10         66.99         63.71        12.01 o                         
   8   2  10         38.25         16.76        18.47 o                         
   9   2  10          1.12         -7.14        19.29 o                         
  10   2  10        561.52        578.04        20.63 o                         
  11   2  10        196.41        189.69        16.70 o                         
  12   2  10         33.41         38.79        22.24 o                         
  13   2  10         34.83         21.54        17.05 o                         
  14   2  10        144.19        131.11        20.63 o                         
 -17   3  10        798.13        740.11        32.08 o                         
 -16   3  10        963.81        903.32        32.27 o                         
 -15   3  10        711.86        733.59        20.20 o                         
 -14   3  10        340.70        357.67        18.40 o                         
 -13   3  10        810.41        805.56        22.09 o                         
 -12   3  10         23.07         18.43        14.94 o                         
 -11   3  10       6156.03       6142.76        59.54 o                         
 -10   3  10          5.93          1.72        16.28 o                         
  -9   3  10       3442.30       3479.74        31.41 o                         
  -8   3  10       1066.90       1022.89        16.30 o                         
  -7   3  10         18.86         18.86         3.51 o                         
  -6   3  10        424.56        414.47         7.55 o                         
  -5   3  10        103.37        119.12         5.63 o                         
  -4   3  10         42.76         32.66         7.13 o                         
  -3   3  10         10.15          4.89         3.84 o                         
  -2   3  10         18.47         34.50         4.50 o                         
  -1   3  10       2189.65       2114.24        31.12 o                         
   0   3  10       1716.94       1767.33        30.18 o                         
   1   3  10       3079.55       3144.16        30.24 o                         
   2   3  10       3705.42       3833.39        35.15 o                         
   3   3  10       1064.13       1107.00        15.77 o                         
   4   3  10       6678.35       6597.26        55.62 o                         
   5   3  10          5.70         13.86        10.70 o                         
   6   3  10       5194.81       5263.23        51.23 o                         
   7   3  10       1625.47       1613.33        44.52 o                         
   8   3  10       3140.10       3131.73        35.89 o                         
   9   3  10       1598.31       1586.35        33.31 o                         
  10   3  10        839.55        856.53        36.91 o                         
  11   3  10        851.37        862.97        18.44 o                         
  12   3  10         20.28         14.95        14.47 o                         
  13   3  10        398.15        382.59        36.23 o                         
 -16   4  10        335.87        316.21        21.11 o                         
 -15   4  10          9.11         10.19        25.56 o                         
 -14   4  10        240.10        237.46        23.42 o                         
 -13   4  10        138.29        113.66         9.57 o                         
 -12   4  10         70.79         67.49        12.16 o                         
 -11   4  10        360.88        374.64        17.82 o                         
 -10   4  10         39.51         43.55         9.87 o                         
  -9   4  10         22.68         23.72         6.91 o                         
  -8   4  10        201.95        201.38        10.88 o                         
  -7   4  10          2.57          5.10         9.47 o                         
  -6   4  10          0.98         -3.74         5.14 o                         
  -5   4  10        925.96        952.14        11.44 o                         
  -4   4  10        568.40        634.73        11.34 o                         
  -3   4  10          2.38         10.09         4.65 o                         
  -2   4  10        481.67        481.31        10.30 o                         
  -1   4  10         69.11         83.23         5.38 o                         
   0   4  10       2166.19       2163.92        23.47 o                         
   1   4  10       3119.70       3113.31        30.73 o                         
   2   4  10        367.11        391.27        12.13 o                         
   3   4  10       1290.50       1306.56        27.89 o                         
   4   4  10          1.99         -3.37         8.97 o                         
   5   4  10        738.17        734.51        12.17 o                         
   6   4  10        243.04        236.93        18.52 o                         
   7   4  10       3132.75       3098.11        37.27 o                         
   8   4  10        782.53        769.62        19.26 o                         
   9   4  10       1037.52       1020.48        18.02 o                         
  10   4  10        992.35        995.83        28.39 o                         
  11   4  10         63.68         71.92        11.51 o                         
  12   4  10        389.05        378.19        30.29 o                         
  13   4  10        342.19        333.16        29.50 o                         
 -15   5  10        195.29        214.55        20.36 o                         
 -14   5  10        335.22        357.36        28.84 o                         
 -13   5  10        710.47        661.71        43.48 o                         
 -12   5  10         31.93         40.39        24.51 o                         
 -11   5  10        668.63        665.19        16.90 o                         
 -10   5  10          3.49         23.72        29.93 o                         
  -9   5  10       1154.72       1181.01        23.00 o                         
  -8   5  10         46.68         58.43        10.72 o                         
  -7   5  10        676.35        664.62        15.25 o                         
  -6   5  10        110.13        138.27         6.64 o                         
  -5   5  10         13.91          8.40         6.07 o                         
  -4   5  10         10.70          7.02         9.09 o                         
  -3   5  10        246.29        199.30        12.66 o                         
  -2   5  10        565.86        600.46        12.91 o                         
  -1   5  10        121.29        161.13        11.80 o                         
   0   5  10       1402.97       1454.94        17.95 o                         
   1   5  10        331.78        345.49        10.41 o                         
   2   5  10       2987.76       2930.15        35.42 o                         
   3   5  10        139.46        155.20        14.52 o                         
   4   5  10        771.39        811.32        18.85 o                         
   5   5  10          0.34          1.78        10.03 o                         
   6   5  10        926.62        910.68        14.56 o                         
   7   5  10        155.85        163.13        18.24 o                         
   8   5  10       1797.39       1869.92        30.42 o                         
   9   5  10        190.94        195.14         9.02 o                         
  10   5  10        830.08        816.72        24.04 o                         
  11   5  10         19.96         10.90        19.28 o                         
  12   5  10        767.92        791.16        24.48 o                         
 -14   6  10        466.27        438.45        32.09 o                         
 -13   6  10         36.41         38.17        12.50 o                         
 -12   6  10         18.52         21.25        17.91 o                         
 -11   6  10        137.84        139.38        24.01 o                         
 -10   6  10        486.03        500.04        17.44 o                         
  -9   6  10        794.60        790.03        17.70 o                         
  -8   6  10          1.37          2.05        19.62 o                         
  -7   6  10        753.08        774.45        27.61 o                         
  -6   6  10        251.61        277.72        19.54 o                         
  -5   6  10       1228.91       1253.44        20.60 o                         
  -4   6  10        517.84        560.97        19.75 o                         
  -3   6  10        621.45        627.39        11.46 o                         
  -2   6  10       3955.68       3867.95        34.53 o                         
  -1   6  10         11.32         16.15        10.96 o                         
   0   6  10        567.75        583.58        24.84 o                         
   1   6  10        574.57        554.56        15.37 o                         
   2   6  10        650.04        608.57        16.02 o                         
   3   6  10       3477.16       3406.55        39.26 o                         
   4   6  10         37.20         48.73        14.33 o                         
   5   6  10        932.59        946.16        25.11 o                         
   6   6  10        115.63        133.68         9.94 o                         
   7   6  10       1629.45       1541.19        24.34 o                         
   8   6  10       1443.21       1380.33        23.26 o                         
   9   6  10        827.94        793.43        22.87 o                         
  10   6  10       1423.47       1414.79        25.53 o                         
  11   6  10        143.66        127.15        14.79 o                         
 -12   7  10         11.78         19.09        16.01 o                         
 -11   7  10        186.54        184.97        31.34 o                         
 -10   7  10        360.13        321.67        32.91 o                         
  -9   7  10          4.37         -1.52        17.52 o                         
  -8   7  10        874.07        954.51        20.14 o                         
  -7   7  10         55.39         61.95         9.08 o                         
  -6   7  10        787.23        783.00        18.18 o                         
  -5   7  10        323.82        347.82        17.52 o                         
  -4   7  10        287.35        307.35        11.75 o                         
  -3   7  10         91.06        110.28        11.76 o                         
  -2   7  10        609.70        635.70        28.18 o                         
  -1   7  10        914.30        916.41        20.18 o                         
   0   7  10        241.19        246.27        16.89 o                         
   1   7  10        718.33        714.55        15.57 o                         
   2   7  10          2.20          1.43         6.81 o                         
   3   7  10         38.07         41.59        11.15 o                         
   4   7  10        692.79        672.70        16.01 o                         
   5   7  10         72.58         66.60        12.07 o                         
   6   7  10        362.08        362.65        13.63 o                         
   7   7  10        168.14        191.51        30.17 o                         
   8   7  10         80.19         90.85        11.84 o                         
   9   7  10        421.33        432.64        23.32 o                         
 -10   8  10        123.66        118.88        26.50 o                         
  -9   8  10        232.75        252.89        21.15 o                         
  -8   8  10        358.66        348.27        15.16 o                         
  -7   8  10        282.93        279.80        16.59 o                         
  -6   8  10        417.49        427.17        16.50 o                         
  -5   8  10        142.29        162.62        22.57 o                         
  -4   8  10        766.11        783.20        18.57 o                         
  -3   8  10          8.59         17.83        16.70 o                         
  -2   8  10        736.07        677.27        19.20 o                         
  -1   8  10        151.54        169.07        24.99 o                         
   0   8  10        296.95        303.13        14.47 o                         
   1   8  10         53.14         71.23        16.91 o                         
   2   8  10         95.43        105.28        11.91 o                         
   3   8  10          1.20         13.21        14.06 o                         
   4   8  10        202.65        204.26        12.35 o                         
   5   8  10         24.33         32.42        10.05 o                         
   6   8  10         13.25          8.77        24.66 o                         
   7   8  10         28.97         45.44        45.33 o                         
  -6   9  10        197.18        210.49        17.61 o                         
  -5   9  10        586.74        558.80        41.45 o                         
  -4   9  10        152.92        170.13        25.37 o                         
  -3   9  10       1952.56       1843.12        28.05 o                         
  -2   9  10         20.98         28.08        16.25 o                         
  -1   9  10       1115.01       1158.59        37.04 o                         
   0   9  10         15.06         15.69         9.95 o                         
   1   9  10       1058.10       1095.46        25.10 o                         
   2   9  10        132.46        134.64        19.20 o                         
   3   9  10        531.13        528.72        28.09 o                         
 -17   1  11          4.66          4.52        19.60 o                         
 -16   1  11        610.10        603.95        23.23 o                         
 -15   1  11        236.99        266.31        20.88 o                         
 -14   1  11        508.70        535.05        14.71 o                         
 -13   1  11        624.77        621.31        26.84 o                         
 -12   1  11         15.35          9.17        27.90 o                         
 -11   1  11        162.63        129.97        11.78 o                         
 -10   1  11         72.30         62.05         6.25 o                         
  -9   1  11        178.64        155.51         8.51 o                         
  -8   1  11          3.65          0.52         4.05 o                         
  -7   1  11         78.07        101.24         8.37 o                         
  -6   1  11       1175.31       1271.00        16.50 o                         
  -5   1  11       3712.17       3780.48        29.48 o                         
  -4   1  11        699.39        620.40        11.07 o                         
  -3   1  11       7471.10       7677.18        54.71 o                         
  -2   1  11       1151.74       1232.12        14.47 o                         
  -1   1  11       8992.70       9082.91        63.11 o                         
   0   1  11        378.19        399.51        12.61 o                         
   1   1  11       4358.71       4353.02        39.36 o                         
   2   1  11       1989.00       2028.69        24.21 o                         
   3   1  11       3688.94       3895.22        39.05 o                         
   4   1  11       5554.02       5520.34        51.58 o                         
   5   1  11       1204.66       1215.93        28.10 o                         
   6   1  11       2666.02       2607.17        29.01 o                         
   7   1  11       1103.99       1088.75        25.83 o                         
   8   1  11        900.84        885.49        21.07 o                         
   9   1  11       1833.38       1769.62        29.83 o                         
  10   1  11        102.17         88.00        17.30 o                         
  11   1  11        886.95        857.66        42.64 o                         
  12   1  11          4.49         -7.72        10.77 o                         
  13   1  11        212.62        221.69        13.08 o                         
  14   1  11       1040.31       1040.19        73.22 o                         
 -17   2  11        108.15         96.92        10.74 o                         
 -16   2  11        830.53        819.43        19.45 o                         
 -15   2  11        212.53        209.89        10.70 o                         
 -14   2  11        322.42        312.09        15.13 o                         
 -13   2  11        104.57         92.79        12.41 o                         
 -12   2  11       1208.27       1237.99        35.83 o                         
 -11   2  11        982.35       1012.87        34.05 o                         
 -10   2  11       2112.69       2057.32        26.32 o                         
  -9   2  11       1201.48       1239.02        21.77 o                         
  -8   2  11       1482.58       1551.41        22.15 o                         
  -7   2  11        863.69        817.54        16.50 o                         
  -6   2  11         92.48        105.91         4.70 o                         
  -5   2  11       1727.18       1806.48        22.19 o                         
  -4   2  11          6.02          1.85         5.30 o                         
  -3   2  11       1188.02       1203.83        13.38 o                         
  -2   2  11          9.05          5.47         3.52 o                         
  -1   2  11         37.90         39.01         4.59 o                         
   0   2  11        867.37        850.09        13.23 o                         
   1   2  11        445.94        479.51        13.09 o                         
   2   2  11        646.23        609.77        14.36 o                         
   3   2  11       3447.74       3396.27        33.04 o                         
   4   2  11        161.86        161.65        14.56 o                         
   5   2  11       8379.06       8523.47        74.46 o                         
   6   2  11       3388.93       3297.44        44.19 o                         
   7   2  11       2105.45       2090.01        29.05 o                         
   8   2  11       2143.25       2129.95        56.13 o                         
   9   2  11       1566.46       1549.67        25.97 o                         
  10   2  11       1474.75       1485.62        23.37 o                         
  11   2  11        117.04        118.10        16.61 o                         
  12   2  11       2229.90       2137.02        34.88 o                         
  13   2  11         73.24         54.33        11.38 o                         
 -16   3  11         65.60         70.66        23.22 o                         
 -15   3  11         39.99         47.35        36.60 o                         
 -14   3  11         53.40         53.09        18.04 o                         
 -13   3  11        290.29        312.23        24.49 o                         
 -12   3  11        643.95        639.76        33.28 o                         
 -11   3  11          0.16         -3.15        15.34 o                         
 -10   3  11        106.61        105.55        18.03 o                         
  -9   3  11        369.42        344.30        13.22 o                         
  -8   3  11         97.32        107.77         9.60 o                         
  -7   3  11       1579.15       1657.85        20.21 o                         
  -6   3  11        759.17        753.19        10.44 o                         
  -5   3  11        979.41        963.07        16.07 o                         
  -4   3  11        137.38        145.54         6.95 o                         
  -3   3  11        846.27        836.86        13.14 o                         
  -2   3  11          2.96         -3.36        10.28 o                         
  -1   3  11       1517.01       1584.41        24.86 o                         
   0   3  11         15.84         17.86        13.75 o                         
   1   3  11        346.80        386.72        16.28 o                         
   2   3  11         11.94         17.84        10.01 o                         
   3   3  11         38.61         44.41        10.36 o                         
   4   3  11        148.30        171.16        15.60 o                         
   5   3  11        553.46        532.11        12.16 o                         
   6   3  11         53.56         56.61        14.83 o                         
   7   3  11        877.97        881.60        23.05 o                         
   8   3  11        176.03        196.28        13.49 o                         
   9   3  11         75.15         86.40        15.21 o                         
  10   3  11        207.39        223.73        23.49 o                         
  11   3  11        124.92        111.06        24.14 o                         
  12   3  11         72.78         68.91        13.09 o                         
  13   3  11          4.39         -3.37        28.23 o                         
 -16   4  11        175.42        150.23        26.08 o                         
 -15   4  11         52.20         64.14        39.45 o                         
 -14   4  11        935.75        944.77        25.18 o                         
 -13   4  11         29.57         60.95        57.88 o                         
 -12   4  11        862.87        822.67        26.40 o                         
 -11   4  11         20.90         18.98        21.68 o                         
 -10   4  11       1630.70       1673.49        36.52 o                         
  -9   4  11       2601.81       2577.12        47.42 o                         
  -8   4  11         57.01         61.12         7.68 o                         
  -7   4  11       1760.99       1807.56        18.41 o                         
  -6   4  11          2.11          1.91        14.66 o                         
  -5   4  11       1702.26       1811.69        18.41 o                         
  -4   4  11          5.08          5.41         6.50 o                         
  -3   4  11       1329.95       1371.38        25.84 o                         
  -2   4  11        421.70        428.62        11.81 o                         
  -1   4  11          7.23          9.24        11.69 o                         
   0   4  11        949.44       1012.98        15.85 o                         
   1   4  11        175.17        180.03        10.30 o                         
   2   4  11        310.81        343.38        16.13 o                         
   3   4  11       1730.56       1713.67        29.54 o                         
   4   4  11        166.97        187.18        19.81 o                         
   5   4  11        901.26        903.28        18.17 o                         
   6   4  11       1022.41       1040.81        15.53 o                         
   7   4  11       3065.58       3042.45        42.12 o                         
   8   4  11       2392.72       2468.82        25.94 o                         
   9   4  11        994.17        964.73        21.04 o                         
  10   4  11       1211.43       1222.66        24.02 o                         
  11   4  11        132.20        153.28        30.99 o                         
  12   4  11        896.11        866.79        53.81 o                         
 -15   5  11        263.30        303.44        34.78 o                         
 -14   5  11        373.96        376.20        26.50 o                         
 -13   5  11        252.47        270.52        34.60 o                         
 -12   5  11         87.57         91.69        13.81 o                         
 -11   5  11        338.73        355.56        22.16 o                         
 -10   5  11         53.08         51.57        24.92 o                         
  -9   5  11        147.79        160.68        13.15 o                         
  -8   5  11         67.17         72.62         8.05 o                         
  -7   5  11         13.12         15.99         6.14 o                         
  -6   5  11       1174.52       1160.38        14.69 o                         
  -5   5  11          0.88          4.46         3.87 o                         
  -4   5  11        232.21        259.02        11.77 o                         
  -3   5  11        657.15        698.60        14.91 o                         
  -2   5  11          1.04         10.75        10.85 o                         
  -1   5  11       3312.95       3321.16        58.90 o                         
   0   5  11        462.72        464.40        11.80 o                         
   1   5  11       2979.62       2969.21        31.51 o                         
   2   5  11       1507.28       1483.50        31.80 o                         
   3   5  11         36.62         35.42         5.69 o                         
   4   5  11          7.60         10.93        11.58 o                         
   5   5  11        180.97        169.18        13.74 o                         
   6   5  11       1858.64       1823.62        31.88 o                         
   7   5  11        663.49        658.33        26.43 o                         
   8   5  11        476.80        473.84        20.87 o                         
   9   5  11       1668.32       1660.76        23.32 o                         
  10   5  11         65.48         68.47         9.22 o                         
  11   5  11       1538.03       1520.17        24.20 o                         
 -13   6  11        471.77        466.61        26.51 o                         
 -12   6  11         99.86        124.35        19.59 o                         
 -11   6  11        123.46        133.53        19.42 o                         
 -10   6  11          4.68         17.70        14.03 o                         
  -9   6  11        129.94        137.53        11.26 o                         
  -8   6  11        104.30         95.88        10.80 o                         
  -7   6  11         59.46         69.31         7.88 o                         
  -6   6  11        886.04        866.78        13.83 o                         
  -5   6  11        225.57        230.81        18.27 o                         
  -4   6  11        100.45        107.03         7.70 o                         
  -3   6  11       1027.26        985.00        18.52 o                         
  -2   6  11        929.14        936.79        17.44 o                         
  -1   6  11        123.51        142.41        14.22 o                         
   0   6  11        700.31        748.35        17.29 o                         
   1   6  11        379.14        374.09        15.41 o                         
   2   6  11        891.36        844.64        22.46 o                         
   3   6  11         38.67         40.94        11.48 o                         
   4   6  11        990.55        938.01        22.70 o                         
   5   6  11         47.56         47.70        14.22 o                         
   6   6  11        714.25        691.45        27.63 o                         
   7   6  11        267.11        270.57        18.10 o                         
   8   6  11        353.62        382.83        14.71 o                         
   9   6  11        220.42        227.53        25.52 o                         
  10   6  11         35.93         36.10        13.12 o                         
 -12   7  11          0.04         -2.09        15.36 o                         
 -11   7  11        118.14        125.36        42.43 o                         
 -10   7  11          7.55        246.30       358.41 o                         
  -9   7  11        290.35        291.17        26.90 o                         
  -8   7  11        516.79        523.50        23.23 o                         
  -7   7  11        167.67        179.36        11.21 o                         
  -6   7  11        430.69        435.70        18.41 o                         
  -5   7  11         16.60         21.09        20.23 o                         
  -4   7  11        567.89        537.96        16.32 o                         
  -3   7  11       1254.23       1257.02        23.72 o                         
  -2   7  11        633.31        606.92        22.06 o                         
  -1   7  11       1243.33       1226.71        27.97 o                         
   0   7  11         85.10         74.50        10.20 o                         
   1   7  11       2069.86       2038.91        26.50 o                         
   2   7  11         95.12        109.96        13.72 o                         
   3   7  11        700.40        711.85        24.76 o                         
   4   7  11        815.44        762.27        18.33 o                         
   5   7  11         14.49          5.33        13.11 o                         
   6   7  11        508.64        480.91        20.19 o                         
   7   7  11         83.01         93.31        22.20 o                         
   8   7  11         29.32         28.28        14.84 o                         
  -9   8  11        175.27        168.60        16.78 o                         
  -8   8  11         82.73         58.56        15.69 o                         
  -7   8  11        293.49        284.06        17.68 o                         
  -6   8  11         34.62         28.03        14.74 o                         
  -5   8  11        418.03        468.69        19.41 o                         
  -4   8  11       1093.53       1099.65        31.64 o                         
  -3   8  11         45.55         38.81        23.86 o                         
  -2   8  11        611.45        673.37        38.46 o                         
  -1   8  11         42.44         52.25        17.79 o                         
   0   8  11       1387.04       1311.81        23.44 o                         
   1   8  11         25.39         12.54        11.04 o                         
   2   8  11       1043.08        986.21        20.82 o                         
   3   8  11       1895.45       1890.45        26.48 o                         
   4   8  11        272.41        258.40        20.61 o                         
   5   8  11       1731.97       1580.70        27.49 o                         
  -4   9  11        477.75        461.14        28.54 o                         
  -3   9  11         42.84         49.64        21.81 o                         
  -2   9  11        241.17        185.03        25.80 o                         
  -1   9  11         71.04         27.12        26.14 o                         
   0   9  11         59.09         52.82        25.10 o                         
   1   9  11        135.18         78.73       155.67 o                         
 -17   0  12       1569.72       1622.11       110.79 o                         
 -16   0  12        790.73        868.06        62.20 o                         
 -15   0  12       1483.20       1517.52        57.46 o                         
 -14   0  12       2009.54       1996.66        59.14 o                         
 -13   0  12        528.34        515.61        23.68 o                         
 -12   0  12       2927.68       2807.38       113.02 o                         
 -11   0  12          1.16        -11.40        32.41 o                         
 -10   0  12          7.11         10.64         8.94 o                         
  -9   0  12       3276.78       3170.13        40.41 o                         
  -8   0  12       1277.43       1257.09        21.39 o                         
  -7   0  12       2109.96       2253.18        30.01 o                         
  -6   0  12       1722.61       2005.44        27.38 o                         
  -5   0  12        772.90        715.70        15.45 o                         
  -4   0  12       1103.49       1074.86        24.72 o                         
  -3   0  12       1125.96       1176.89        21.84 o                         
  -2   0  12       1756.55       1837.43        25.33 o                         
  -1   0  12        246.60        280.61        11.64 o                         
   0   0  12       2233.29       2266.79        32.63 o                         
   1   0  12       1594.91       1659.73        39.70 o                         
   2   0  12       2724.49       2750.23        65.23 o                         
   3   0  12       1953.37       1887.78        45.62 o                         
   4   0  12        518.62        517.46        32.08 o                         
   5   0  12       8517.75       8359.89       104.28 o                         
   6   0  12        437.98        386.82        46.40 o                         
   7   0  12       2882.22       2888.01        43.47 o                         
   8   0  12         99.96         90.49        24.08 o                         
   9   0  12       1690.27       1641.09        91.59 o                         
  10   0  12       1236.74       1211.64        46.04 o                         
  11   0  12         80.92        402.26       151.10 o                         
  12   0  12        715.02        720.01        63.32 o                         
  13   0  12       1403.42       1236.95        52.28 o                         
 -17   1  12         77.46         80.27        25.21 o                         
 -16   1  12        194.25        194.97        23.36 o                         
 -15   1  12        452.67        426.31        18.79 o                         
 -14   1  12         18.20         27.12        11.76 o                         
 -13   1  12        474.47        470.68        21.54 o                         
 -12   1  12        306.80        285.61        18.37 o                         
 -11   1  12        141.74        154.48         9.44 o                         
 -10   1  12        155.96        164.01        14.05 o                         
  -9   1  12        209.34        221.17        11.10 o                         
  -8   1  12        580.27        562.72        13.47 o                         
  -7   1  12        174.62        146.06         8.84 o                         
  -6   1  12         49.31         71.29         9.21 o                         
  -5   1  12          0.37          3.81         8.05 o                         
  -4   1  12        453.71        496.08        10.95 o                         
  -3   1  12        300.37        320.25        11.10 o                         
  -2   1  12         47.32         36.68         6.20 o                         
  -1   1  12          4.12         -2.03         9.56 o                         
   0   1  12        915.02        954.09        16.09 o                         
   1   1  12        822.64        870.56        14.31 o                         
   2   1  12         35.66         39.76         7.93 o                         
   3   1  12       1226.01       1180.20        18.82 o                         
   4   1  12        533.88        532.68        29.58 o                         
   5   1  12        394.77        441.56        17.79 o                         
   6   1  12          1.83         -0.74         9.01 o                         
   7   1  12        319.16        311.32        19.77 o                         
   8   1  12        211.97        212.72        13.48 o                         
   9   1  12        279.84        284.02        32.03 o                         
  10   1  12         75.82        116.22        20.42 o                         
  11   1  12        709.78        731.02        32.56 o                         
  12   1  12         62.54         58.66        34.22 o                         
  13   1  12       1125.94       1096.70        33.95 o                         
 -17   2  12        694.53        664.87        96.17 o                         
 -16   2  12        645.00        616.79        17.72 o                         
 -15   2  12        256.49        255.75        24.00 o                         
 -14   2  12        476.84        527.50        29.85 o                         
 -13   2  12        316.55        312.78        20.04 o                         
 -12   2  12       1330.74       1256.98        36.46 o                         
 -11   2  12        473.94        451.51        19.83 o                         
 -10   2  12       2144.24       2109.10        27.66 o                         
  -9   2  12        154.66        123.25         9.82 o                         
  -8   2  12         13.34          9.59         7.53 o                         
  -7   2  12        539.80        487.14         9.41 o                         
  -6   2  12          0.08          7.93        10.71 o                         
  -5   2  12         21.04         29.65        12.31 o                         
  -4   2  12          1.38          3.36         4.48 o                         
  -3   2  12        465.48        496.60        12.22 o                         
  -2   2  12          1.59          0.86         6.88 o                         
  -1   2  12       1282.87       1233.03        18.81 o                         
   0   2  12         61.43         77.68         8.26 o                         
   1   2  12       2307.49       2172.02        31.90 o                         
   2   2  12        257.94        267.92         9.74 o                         
   3   2  12       2816.34       2673.58        41.03 o                         
   4   2  12        312.28        284.22        15.73 o                         
   5   2  12       1696.82       1614.80        36.93 o                         
   6   2  12        741.63        718.59        15.48 o                         
   7   2  12       3964.26       3859.92        39.75 o                         
   8   2  12        162.59        159.62        25.43 o                         
   9   2  12         87.09         78.90        13.95 o                         
  10   2  12         15.78          1.72        12.54 o                         
  11   2  12         69.77         91.63        19.10 o                         
  12   2  12          7.83         -7.55        29.71 o                         
 -16   3  12         27.20         24.90        20.10 o                         
 -15   3  12        158.80        146.78        29.53 o                         
 -14   3  12         13.93         -1.03         9.11 o                         
 -13   3  12       1797.71       1925.70        36.56 o                         
 -12   3  12          0.76          5.96        19.04 o                         
 -11   3  12       1271.83       1293.72        28.63 o                         
 -10   3  12       2262.08       2308.01        63.49 o                         
  -9   3  12       1068.96       1072.02        15.39 o                         
  -8   3  12       3527.11       3569.52        38.71 o                         
  -7   3  12        413.26        369.51         9.63 o                         
  -6   3  12       1603.94       1718.75        20.01 o                         
  -5   3  12          2.64          6.67         7.78 o                         
  -4   3  12       1785.86       1833.52        20.15 o                         
  -3   3  12          5.89         15.46         8.42 o                         
  -2   3  12       3352.29       3491.51        34.79 o                         
  -1   3  12       2175.36       2231.05        30.94 o                         
   0   3  12        617.98        600.06        14.57 o                         
   1   3  12        471.59        444.11        13.66 o                         
   2   3  12         23.82         26.05         7.48 o                         
   3   3  12       1304.41       1318.35        18.75 o                         
   4   3  12        496.88        526.52        14.67 o                         
   5   3  12          1.99         15.25        13.09 o                         
   6   3  12        593.72        614.35        20.39 o                         
   7   3  12       2150.95       2111.71        26.26 o                         
   8   3  12        469.17        466.55        20.23 o                         
   9   3  12       1000.65        996.18        31.56 o                         
  10   3  12          7.21        -11.53        19.04 o                         
  11   3  12       2805.89       2726.60        52.16 o                         
  12   3  12        377.92        438.59        25.88 o                         
 -15   4  12        132.55        150.82        24.99 o                         
 -14   4  12        291.13        291.41        24.46 o                         
 -13   4  12          0.71          5.19        11.03 o                         
 -12   4  12          1.95         -7.32        23.37 o                         
 -11   4  12        135.72        110.34        25.98 o                         
 -10   4  12         74.44         74.30        13.40 o                         
  -9   4  12        516.66        533.46        25.45 o                         
  -8   4  12        260.48        246.57        12.14 o                         
  -7   4  12        743.64        749.24        14.51 o                         
  -6   4  12       1012.92       1040.54        21.31 o                         
  -5   4  12        715.15        711.79        11.94 o                         
  -4   4  12         18.90         14.02         6.29 o                         
  -3   4  12         61.82         57.45         8.93 o                         
  -2   4  12        307.84        316.55        11.25 o                         
  -1   4  12        197.59        197.15        19.49 o                         
   0   4  12       1203.88       1306.45        32.08 o                         
   1   4  12         21.57         15.36        13.75 o                         
   2   4  12         26.37         18.83        14.40 o                         
   3   4  12        118.70        100.98        11.67 o                         
   4   4  12         14.57         17.29        12.20 o                         
   5   4  12         82.56        100.02        10.71 o                         
   6   4  12        136.07        136.25        11.93 o                         
   7   4  12        390.30        382.97        23.91 o                         
   8   4  12        598.54        601.22        14.23 o                         
   9   4  12        356.11        339.58        17.51 o                         
  10   4  12       1417.29       1429.54        32.70 o                         
  11   4  12          0.26         -0.19        19.41 o                         
 -14   5  12         45.67         11.07        22.97 o                         
 -13   5  12         39.12         33.68        15.69 o                         
 -12   5  12        134.00        139.74        21.75 o                         
 -11   5  12        311.78        301.81        33.80 o                         
 -10   5  12        449.38        409.25        17.69 o                         
  -9   5  12        488.28        487.53        30.78 o                         
  -8   5  12        571.63        586.86        13.62 o                         
  -7   5  12        398.18        362.65         9.73 o                         
  -6   5  12       1366.27       1461.68        16.69 o                         
  -5   5  12        120.73        117.47        12.84 o                         
  -4   5  12       1184.21       1220.66        17.15 o                         
  -3   5  12         49.82         57.80        18.73 o                         
  -2   5  12        329.13        314.24        14.66 o                         
  -1   5  12          5.24          5.04        11.19 o                         
   0   5  12       1785.29       1811.95        25.09 o                         
   1   5  12         49.10         41.44        11.43 o                         
   2   5  12          1.02         -2.51        11.24 o                         
   3   5  12        404.63        405.27        22.04 o                         
   4   5  12        172.98        158.84        11.84 o                         
   5   5  12          1.53         -6.72        25.35 o                         
   6   5  12         50.01         52.12         9.36 o                         
   7   5  12        599.52        572.28        21.14 o                         
   8   5  12         42.50         60.09        23.00 o                         
   9   5  12        851.54        823.02        29.36 o                         
  10   5  12         56.47         58.75        11.04 o                         
 -13   6  12        139.28        179.14        24.61 o                         
 -12   6  12        161.14        147.05        12.84 o                         
 -11   6  12         31.18         21.63        18.72 o                         
 -10   6  12       1229.37       1230.61        26.10 o                         
  -9   6  12        738.65        800.23        36.19 o                         
  -8   6  12        829.83        804.61        17.76 o                         
  -7   6  12        307.53        318.80        19.50 o                         
  -6   6  12        927.95        926.14        17.77 o                         
  -5   6  12        945.58        995.88        15.34 o                         
  -4   6  12         98.87        112.84         8.37 o                         
  -3   6  12        358.43        362.27        17.83 o                         
  -2   6  12        178.17        201.53        16.46 o                         
  -1   6  12         33.08         31.93         7.24 o                         
   0   6  12       1232.46       1238.99        23.39 o                         
   1   6  12        342.28        329.85        19.65 o                         
   2   6  12        494.67        513.99        20.16 o                         
   3   6  12        129.79        142.98        11.22 o                         
   4   6  12        161.90        142.18        11.55 o                         
   5   6  12       1597.32       1594.47        32.66 o                         
   6   6  12         12.02         12.46         8.46 o                         
   7   6  12        783.99        756.00        19.00 o                         
   8   6  12        298.07        303.75        16.32 o                         
   9   6  12        552.63        575.58        20.84 o                         
 -11   7  12        584.67        576.83        32.66 o                         
 -10   7  12         44.20         58.75        12.08 o                         
  -9   7  12        166.47        159.04        20.02 o                         
  -8   7  12         20.19         24.97        14.71 o                         
  -7   7  12         18.45         40.79        18.72 o                         
  -6   7  12        103.20        107.41        11.67 o                         
  -5   7  12         63.36         70.21        26.84 o                         
  -4   7  12          4.68         -1.39        14.51 o                         
  -3   7  12         40.64         48.52        14.36 o                         
  -2   7  12         34.30         32.19        13.14 o                         
  -1   7  12        114.34        116.72        24.63 o                         
   0   7  12        275.06        287.96        14.07 o                         
   1   7  12        514.63        566.68        21.44 o                         
   2   7  12       1206.17       1243.51        40.23 o                         
   3   7  12        853.79        832.53        19.51 o                         
   4   7  12       1514.50       1517.96        24.84 o                         
   5   7  12         99.36        112.31        17.46 o                         
   6   7  12       1185.68       1135.50        23.03 o                         
   7   7  12         87.74         93.57        13.02 o                         
  -8   8  12        100.58         85.95        22.94 o                         
  -7   8  12          6.85         19.27        11.86 o                         
  -6   8  12        181.59        140.23        38.31 o                         
  -5   8  12          0.97         -1.26        30.10 o                         
  -4   8  12         29.47         40.33        14.29 o                         
  -3   8  12         80.02         95.10        21.06 o                         
  -2   8  12         52.20         72.31        17.84 o                         
  -1   8  12         14.95         17.91        23.56 o                         
   0   8  12        337.62        367.93        26.15 o                         
   1   8  12         13.47         10.33        30.84 o                         
   2   8  12        347.48        371.31        30.17 o                         
   3   8  12         74.91         85.88        11.71 o                         
   4   8  12        174.67        175.89        18.81 o                         
 -16   1  13        184.84        173.48        22.70 o                         
 -15   1  13       2162.71       2312.58        46.71 o                         
 -14   1  13        271.93        290.44        11.09 o                         
 -13   1  13       3251.62       3228.02        48.27 o                         
 -12   1  13        256.76        233.10        11.43 o                         
 -11   1  13       1281.25       1304.81        25.65 o                         
 -10   1  13         52.78         38.21         8.56 o                         
  -9   1  13       2629.51       2614.33        27.44 o                         
  -8   1  13        192.03        228.02        10.67 o                         
  -7   1  13        776.22        777.72        16.03 o                         
  -6   1  13          9.31         16.92        11.29 o                         
  -5   1  13         10.29         11.26         6.94 o                         
  -4   1  13        530.29        588.94        12.06 o                         
  -3   1  13         23.68          9.36         8.26 o                         
  -2   1  13        115.99        119.44         6.63 o                         
  -1   1  13       2319.80       2196.12        32.12 o                         
   0   1  13       2258.52       2292.09        25.71 o                         
   1   1  13        277.12        277.83        10.18 o                         
   2   1  13       2240.17       2337.11        26.70 o                         
   3   1  13        195.66        190.23        10.98 o                         
   4   1  13       1265.79       1335.70        24.54 o                         
   5   1  13         42.73         45.41        15.12 o                         
   6   1  13       1341.88       1380.88        31.68 o                         
   7   1  13        128.86        141.26        14.71 o                         
   8   1  13        482.19        506.70        20.50 o                         
   9   1  13       2219.04       2186.08        51.40 o                         
  10   1  13        207.58        193.15        22.10 o                         
  11   1  13       1706.63       1636.04        35.76 o                         
  12   1  13         49.95         46.48        29.34 o                         
 -16   2  13          1.58         35.70        11.85 o                         
 -15   2  13        151.11        144.72        11.27 o                         
 -14   2  13        712.42        711.15        23.11 o                         
 -13   2  13          0.30          7.71        18.45 o                         
 -12   2  13       1222.50       1222.49        19.75 o                         
 -11   2  13        295.31        285.78        16.83 o                         
 -10   2  13        213.49        225.08        12.11 o                         
  -9   2  13       1841.40       1915.70        24.21 o                         
  -8   2  13          0.96          3.64        11.17 o                         
  -7   2  13       2731.49       2775.33        32.86 o                         
  -6   2  13        135.08        143.33        12.75 o                         
  -5   2  13        504.69        525.38        12.12 o                         
  -4   2  13          6.76         13.11         7.66 o                         
  -3   2  13        242.25        252.73         8.00 o                         
  -2   2  13       1075.78       1115.13        15.27 o                         
  -1   2  13        596.89        602.26        22.62 o                         
   0   2  13          6.90          9.06         8.34 o                         
   1   2  13        512.42        544.38        18.63 o                         
   2   2  13        568.24        603.47        13.39 o                         
   3   2  13       1438.97       1496.59        20.90 o                         
   4   2  13        351.68        362.91        20.58 o                         
   5   2  13        282.12        300.59        13.68 o                         
   6   2  13        539.44        516.49        21.50 o                         
   7   2  13          3.71          8.73        18.31 o                         
   8   2  13         21.07         28.09        14.54 o                         
   9   2  13        288.63        274.78        20.34 o                         
  10   2  13        686.50        677.52        37.60 o                         
  11   2  13        195.17        228.24        20.33 o                         
  12   2  13        478.65        503.66       130.73 o                         
 -15   3  13         40.46         30.79         9.91 o                         
 -14   3  13        125.36        162.70        11.38 o                         
 -13   3  13         86.63         73.47        14.62 o                         
 -12   3  13        460.20        448.83        13.82 o                         
 -11   3  13        218.47        202.97         9.55 o                         
 -10   3  13        199.91        199.12        14.43 o                         
  -9   3  13          9.74          4.65         8.20 o                         
  -8   3  13         79.49         90.43         8.14 o                         
  -7   3  13          4.55          6.02        10.90 o                         
  -6   3  13        453.67        436.19         9.55 o                         
  -5   3  13        597.22        646.40        12.75 o                         
  -4   3  13        112.77        126.32        10.90 o                         
  -3   3  13        157.56        160.04        13.77 o                         
  -2   3  13        105.94         89.66         7.20 o                         
  -1   3  13       1715.70       1682.88        25.82 o                         
   0   3  13         58.48         68.32         8.15 o                         
   1   3  13       1179.46       1172.03        30.86 o                         
   2   3  13        702.14        712.23        14.61 o                         
   3   3  13         35.01         34.42        13.09 o                         
   4   3  13         27.58         36.14        10.35 o                         
   5   3  13         16.02         19.98        16.42 o                         
   6   3  13         10.05         13.36        15.33 o                         
   7   3  13        248.34        251.07        22.44 o                         
   8   3  13        125.23        116.99        17.39 o                         
   9   3  13          3.60          1.35        16.90 o                         
  10   3  13        132.97        126.90        10.65 o                         
  11   3  13         16.40         17.26        15.49 o                         
 -15   4  13         79.80         56.67        30.00 o                         
 -14   4  13         20.37          1.89        15.45 o                         
 -13   4  13        385.15        366.17        36.86 o                         
 -12   4  13         99.61         82.89        17.35 o                         
 -11   4  13         25.87         37.44         9.45 o                         
 -10   4  13          8.30          8.10         7.87 o                         
  -9   4  13       1333.16       1377.91        26.88 o                         
  -8   4  13        896.54        886.70        14.03 o                         
  -7   4  13        713.82        742.90        23.40 o                         
  -6   4  13        388.39        405.20        12.93 o                         
  -5   4  13       1838.12       1897.74        23.06 o                         
  -4   4  13        641.28        656.18        12.98 o                         
  -3   4  13         97.17        117.18        22.97 o                         
  -2   4  13       1629.65       1704.16        34.05 o                         
  -1   4  13        641.86        637.10        15.40 o                         
   0   4  13       3080.43       3063.86        45.99 o                         
   1   4  13         81.52         94.39         8.69 o                         
   2   4  13        209.87        186.45        23.64 o                         
   3   4  13         17.04         15.43        14.82 o                         
   4   4  13        295.46        286.46        16.23 o                         
   5   4  13         45.46         46.63        22.84 o                         
   6   4  13          9.93         10.66        19.47 o                         
   7   4  13        167.53        171.82        13.41 o                         
   8   4  13        319.21        373.67        36.98 o                         
   9   4  13        477.95        502.37        32.93 o                         
  10   4  13        183.50        191.60        31.93 o                         
 -13   5  13       1094.58       1076.17        27.03 o                         
 -12   5  13        100.11         90.33        13.23 o                         
 -11   5  13        804.15        847.28        22.64 o                         
 -10   5  13        385.55        343.37        18.22 o                         
  -9   5  13        341.65        351.50        20.48 o                         
  -8   5  13       1134.55       1078.38        22.07 o                         
  -7   5  13        378.22        385.18        22.82 o                         
  -6   5  13        376.88        377.23        12.49 o                         
  -5   5  13         58.10         63.36         7.15 o                         
  -4   5  13        267.21        241.64        24.69 o                         
  -3   5  13        754.99        718.58        27.23 o                         
  -2   5  13        217.02        195.95        19.20 o                         
  -1   5  13       2727.84       2703.90        49.18 o                         
   0   5  13        430.74        431.93        22.63 o                         
   1   5  13       1096.01       1071.36        32.46 o                         
   2   5  13        724.61        745.45        29.12 o                         
   3   5  13         69.61         89.12        15.56 o                         
   4   5  13         43.29         31.81         7.63 o                         
   5   5  13          0.00         -4.00        12.91 o                         
   6   5  13        698.98        666.21        16.93 o                         
   7   5  13         25.62         29.92        25.24 o                         
   8   5  13        657.11        673.47        20.51 o                         
   9   5  13        827.52        842.49        26.79 o                         
 -12   6  13        478.32        521.38        29.73 o                         
 -11   6  13         40.64         16.22        29.58 o                         
 -10   6  13        185.46        205.23        22.20 o                         
  -9   6  13         65.58         88.20        21.82 o                         
  -8   6  13         79.54         90.66        18.74 o                         
  -7   6  13        221.03        224.15        15.42 o                         
  -6   6  13          8.06          7.63        11.47 o                         
  -5   6  13        186.86        198.92        11.04 o                         
  -4   6  13          0.71         -7.24        15.91 o                         
  -3   6  13         13.95         31.45        12.33 o                         
  -2   6  13          4.94          7.39        16.85 o                         
  -1   6  13         11.18         19.48         8.56 o                         
   0   6  13        251.63        259.84        16.85 o                         
   1   6  13        252.08        250.49        14.51 o                         
   2   6  13          2.16         -0.66        13.69 o                         
   3   6  13        494.86        455.86        17.31 o                         
   4   6  13        121.13        123.68        18.97 o                         
   5   6  13         25.43         22.03        12.41 o                         
   6   6  13          0.59          5.89        17.80 o                         
   7   6  13        307.21        314.60        28.49 o                         
   8   6  13        121.62         49.75        38.54 o                         
 -10   7  13        329.26        321.54        36.56 o                         
  -9   7  13        291.72        283.28        13.29 o                         
  -8   7  13         87.88         87.61        21.88 o                         
  -7   7  13       1268.73       1226.38        30.87 o                         
  -6   7  13        380.32        359.99        18.26 o                         
  -5   7  13          1.80         -3.82        17.71 o                         
  -4   7  13         10.70          3.53        16.73 o                         
  -3   7  13        130.50        153.12        10.38 o                         
  -2   7  13         85.40         81.16         7.93 o                         
  -1   7  13        162.33        152.59        10.92 o                         
   0   7  13         22.87         26.28        10.82 o                         
   1   7  13        998.28        932.81        33.38 o                         
   2   7  13        120.10        140.87        21.10 o                         
   3   7  13          5.53          6.95        21.51 o                         
   4   7  13        247.31        289.33        26.94 o                         
   5   7  13        356.88        320.27        29.73 o                         
  -6   8  13          0.08          4.30        23.93 o                         
  -5   8  13        377.24        318.27        51.33 o                         
  -4   8  13         19.72         19.80        23.10 o                         
  -3   8  13         60.75         71.92        19.42 o                         
  -2   8  13         35.59         45.75        18.57 o                         
  -1   8  13         29.07         32.36        32.77 o                         
   0   8  13         10.70         -3.54        15.78 o                         
   1   8  13         81.52         67.64        19.15 o                         
   2   8  13        120.25        125.90        32.14 o                         
 -16   0  14        204.07        220.19        19.38 o                         
 -15   0  14        897.96        860.29        34.14 o                         
 -14   0  14       3274.32       3020.49        50.26 o                         
 -13   0  14        261.00        243.73        20.63 o                         
 -12   0  14       1435.89       1543.17        28.53 o                         
 -11   0  14         28.84         10.58        15.99 o                         
 -10   0  14        837.73        911.65        23.90 o                         
  -9   0  14       1933.48       2019.70        34.67 o                         
  -8   0  14       1030.71       1079.24        32.25 o                         
  -7   0  14       8387.40       8731.66        96.42 o                         
  -6   0  14         17.12         -0.07         9.19 o                         
  -5   0  14       4127.34       4280.73        57.68 o                         
  -4   0  14         74.12         95.74        19.34 o                         
  -3   0  14       3242.25       3237.42        73.19 o                         
  -2   0  14        231.91        218.06        12.61 o                         
  -1   0  14        106.65         92.54        17.66 o                         
   0   0  14        302.67        275.49        25.40 o                         
   1   0  14        934.73        955.04        25.47 o                         
   2   0  14        161.66        161.18        18.44 o                         
   3   0  14        170.55        172.18        18.65 o                         
   4   0  14        380.73        385.19        23.96 o                         
   5   0  14        131.61         98.70        26.56 o                         
   6   0  14        476.75        476.66        23.94 o                         
   7   0  14        199.53        211.18        23.07 o                         
   8   0  14       1125.07       1142.56        41.76 o                         
   9   0  14         11.83          1.81        17.44 o                         
  10   0  14       1264.97       1215.95        46.79 o                         
  11   0  14        219.87        162.23        19.90 o                         
 -16   1  14        451.21        415.43        33.84 o                         
 -15   1  14        129.53        155.53        17.72 o                         
 -14   1  14        250.63        241.48        19.29 o                         
 -13   1  14        527.69        500.92        20.13 o                         
 -12   1  14         10.93         17.57         7.45 o                         
 -11   1  14        440.29        448.98        16.82 o                         
 -10   1  14         27.83         26.73         7.26 o                         
  -9   1  14         95.71        118.79        12.77 o                         
  -8   1  14        606.64        652.79        14.09 o                         
  -7   1  14        500.59        546.06        13.87 o                         
  -6   1  14       1077.39       1117.01        24.52 o                         
  -5   1  14        260.89        245.10        29.40 o                         
  -4   1  14         15.40         15.10         8.57 o                         
  -3   1  14        809.40        814.32        22.00 o                         
  -2   1  14         73.91         86.55         7.04 o                         
  -1   1  14       1069.81       1061.61        19.60 o                         
   0   1  14        545.25        541.36        15.50 o                         
   1   1  14        847.08        865.95        17.09 o                         
   2   1  14         23.60         25.27        16.24 o                         
   3   1  14        235.64        275.06        15.42 o                         
   4   1  14        523.69        522.88        31.04 o                         
   5   1  14        189.53        204.27        16.35 o                         
   6   1  14        196.71        180.50        20.25 o                         
   7   1  14         47.79         10.61        26.70 o                         
   8   1  14          2.93         20.01        13.04 o                         
   9   1  14         74.86         98.29        10.65 o                         
  10   1  14         19.42         23.91        25.02 o                         
  11   1  14         62.38         83.65        21.06 o                         
 -15   2  14          4.94        -15.64        23.86 o                         
 -14   2  14        525.61        510.93        17.50 o                         
 -13   2  14         72.14         53.14        18.08 o                         
 -12   2  14       1520.33       1519.37        25.72 o                         
 -11   2  14        186.28        197.47        13.98 o                         
 -10   2  14        947.81        992.19        30.01 o                         
  -9   2  14       1206.36       1268.16        17.16 o                         
  -8   2  14        191.34        214.32        13.87 o                         
  -7   2  14       2271.38       2198.89        56.13 o                         
  -6   2  14       1087.84       1110.58        16.55 o                         
  -5   2  14       3454.75       3508.94        34.03 o                         
  -4   2  14        835.85        820.25        22.19 o                         
  -3   2  14       2434.55       2473.50        32.49 o                         
  -2   2  14        808.55        805.63        22.03 o                         
  -1   2  14         51.90         52.52         8.00 o                         
   0   2  14        959.66        892.69        22.50 o                         
   1   2  14        270.21        255.28        15.38 o                         
   2   2  14         93.40         98.51        28.60 o                         
   3   2  14          3.22          9.10         9.65 o                         
   4   2  14         25.86         10.82         7.91 o                         
   5   2  14         91.76         80.28        12.76 o                         
   6   2  14        125.76        150.85        10.04 o                         
   7   2  14         16.04         17.23        14.50 o                         
   8   2  14        909.98        916.26        31.96 o                         
   9   2  14         26.98         35.71        39.71 o                         
  10   2  14        276.78        314.28        29.31 o                         
  11   2  14         16.25        108.84       216.06 o                         
 -15   3  14        265.54        277.78        30.81 o                         
 -14   3  14       1220.25       1240.32        23.69 o                         
 -13   3  14       1155.57       1208.27        29.15 o                         
 -12   3  14        170.05        154.33        14.31 o                         
 -11   3  14       2261.57       2251.80        32.12 o                         
 -10   3  14        513.72        502.31        13.81 o                         
  -9   3  14        214.31        206.87        12.92 o                         
  -8   3  14        228.57        257.78        11.93 o                         
  -7   3  14        404.66        384.97        23.81 o                         
  -6   3  14        497.15        568.93        22.90 o                         
  -5   3  14        254.72        236.59        17.52 o                         
  -4   3  14         16.72          7.21         8.33 o                         
  -3   3  14       1993.33       1993.24        23.55 o                         
  -2   3  14        289.00        298.37        11.52 o                         
  -1   3  14       3294.78       3405.81        41.92 o                         
   0   3  14         30.28         44.98        12.60 o                         
   1   3  14        938.80        951.41        42.97 o                         
   2   3  14        614.54        618.34        16.17 o                         
   3   3  14        245.45        267.13        19.89 o                         
   4   3  14       1185.93       1240.67        31.67 o                         
   5   3  14          0.09          2.96        14.93 o                         
   6   3  14        470.75        466.02        22.47 o                         
   7   3  14         49.72         54.48        26.30 o                         
   8   3  14          2.66         16.44        21.58 o                         
   9   3  14        350.46        367.22        30.00 o                         
  10   3  14         58.38         59.84        32.21 o                         
 -14   4  14        387.35        348.01        22.97 o                         
 -13   4  14         99.01         75.52        12.22 o                         
 -12   4  14        222.59        231.33        16.44 o                         
 -11   4  14         85.27         66.87         7.75 o                         
 -10   4  14         18.30          6.39        17.56 o                         
  -9   4  14        500.15        518.59        12.89 o                         
  -8   4  14        300.26        288.59        14.80 o                         
  -7   4  14        427.55        437.48        20.76 o                         
  -6   4  14        257.42        262.31        20.70 o                         
  -5   4  14        194.40        161.31        16.18 o                         
  -4   4  14       1439.27       1472.44        21.49 o                         
  -3   4  14         86.57         90.03         9.47 o                         
  -2   4  14       2406.49       2438.25        59.55 o                         
  -1   4  14        614.24        591.87        19.07 o                         
   0   4  14        515.62        520.83        20.89 o                         
   1   4  14        215.63        230.60        16.70 o                         
   2   4  14         18.57         10.32        17.29 o                         
   3   4  14          3.95         -1.66        11.74 o                         
   4   4  14        132.55        123.19        29.78 o                         
   5   4  14        649.41        624.60        30.87 o                         
   6   4  14         45.38         22.61        13.45 o                         
   7   4  14        709.72        707.58        21.38 o                         
   8   4  14         25.40         43.09        21.47 o                         
   9   4  14        164.70        174.38        24.42 o                         
 -13   5  14         32.70         24.18        24.73 o                         
 -12   5  14        355.16        390.02        18.27 o                         
 -11   5  14          0.61         31.18        11.99 o                         
 -10   5  14         24.34         42.68        27.31 o                         
  -9   5  14        156.66        141.54        13.44 o                         
  -8   5  14          8.44         17.64        16.65 o                         
  -7   5  14        115.07        101.41        20.18 o                         
  -6   5  14         13.67         10.19         9.05 o                         
  -5   5  14        487.39        448.08        15.28 o                         
  -4   5  14         65.84         76.64        12.33 o                         
  -3   5  14        340.96        340.13        11.79 o                         
  -2   5  14        115.81        106.91        12.08 o                         
  -1   5  14        920.67        959.10        18.35 o                         
   0   5  14         52.39         50.50         9.45 o                         
   1   5  14        307.57        333.97        16.78 o                         
   2   5  14          4.27         15.85        16.60 o                         
   3   5  14        170.90        181.62        11.99 o                         
   4   5  14         60.92         84.94        16.69 o                         
   5   5  14        131.91        149.20        16.12 o                         
   6   5  14        146.10        172.99        19.27 o                         
   7   5  14         59.88         82.73        18.74 o                         
   8   5  14         66.98         66.43        19.80 o                         
 -11   6  14        616.18        621.70        26.24 o                         
 -10   6  14        594.64        569.91        46.31 o                         
  -9   6  14       1143.67       1152.33        34.12 o                         
  -8   6  14        555.28        558.52        20.99 o                         
  -7   6  14        787.88        839.62        31.67 o                         
  -6   6  14        182.53        175.59         9.19 o                         
  -5   6  14        411.16        459.72        24.24 o                         
  -4   6  14       1235.14       1230.81        17.85 o                         
  -3   6  14         58.24         79.39        10.76 o                         
  -2   6  14        439.78        418.87        22.96 o                         
  -1   6  14         18.25         19.44        20.29 o                         
   0   6  14        250.13        249.33        14.54 o                         
   1   6  14        459.04        421.64        14.85 o                         
   2   6  14        250.20        235.56        13.62 o                         
   3   6  14        416.06        447.06        14.96 o                         
   4   6  14        165.24        176.40        22.69 o                         
   5   6  14        804.73        795.60        21.40 o                         
   6   6  14        517.76        467.12        21.46 o                         
  -8   7  14        686.24        702.03        27.96 o                         
  -7   7  14        173.22        138.42        16.93 o                         
  -6   7  14        639.40        652.62        38.86 o                         
  -5   7  14          0.24         -4.31        21.24 o                         
  -4   7  14        387.58        403.87        31.82 o                         
  -3   7  14          1.13         12.90        16.91 o                         
  -2   7  14          7.03          1.68        15.98 o                         
  -1   7  14          1.94          0.96        22.48 o                         
   0   7  14         69.74         84.39        10.80 o                         
   1   7  14         13.77         -1.53        11.00 o                         
   2   7  14        326.62        310.03        26.01 o                         
   3   7  14          2.28         -4.36        19.01 o                         
   4   7  14        221.86        199.93        17.09 o                         
 -15   1  15        139.23        100.05        37.01 o                         
 -14   1  15        107.47         91.32        10.45 o                         
 -13   1  15        306.93        283.89        20.25 o                         
 -12   1  15        322.40        318.63        25.85 o                         
 -11   1  15         72.01         83.35        12.13 o                         
 -10   1  15        856.97        838.13        20.80 o                         
  -9   1  15         47.02         49.39        10.29 o                         
  -8   1  15       6638.92       6539.86        56.13 o                         
  -7   1  15         49.47         46.68         7.40 o                         
  -6   1  15       5154.12       5119.02        43.93 o                         
  -5   1  15        526.47        513.89        17.17 o                         
  -4   1  15       3041.40       3042.53        31.74 o                         
  -3   1  15       3796.27       3791.32        48.96 o                         
  -2   1  15        449.16        439.14        22.42 o                         
  -1   1  15       2397.93       2403.65        46.86 o                         
   0   1  15          1.94          4.32         7.42 o                         
   1   1  15       1155.64       1144.26        19.99 o                         
   2   1  15       1170.14       1121.21        20.71 o                         
   3   1  15        360.80        319.96        22.22 o                         
   4   1  15         15.22         23.81        13.23 o                         
   5   1  15        100.34        105.59        15.89 o                         
   6   1  15         17.43         34.82        17.53 o                         
   7   1  15       1946.34       1788.35        31.23 o                         
   8   1  15          7.94         -4.20        24.88 o                         
   9   1  15       1425.24       1403.14        55.44 o                         
  10   1  15         45.29         70.95        14.21 o                         
 -14   2  15        539.34        469.09        28.33 o                         
 -13   2  15        127.65        156.09        17.04 o                         
 -12   2  15        708.08        645.54        16.88 o                         
 -11   2  15        649.86        623.90        16.81 o                         
 -10   2  15       2492.32       2476.56        48.86 o                         
  -9   2  15        843.24        820.41        15.34 o                         
  -8   2  15        162.47        186.29        11.04 o                         
  -7   2  15        880.92        876.47        22.41 o                         
  -6   2  15        428.50        383.83        14.37 o                         
  -5   2  15       1243.99       1248.08        45.37 o                         
  -4   2  15        513.85        513.34        13.94 o                         
  -3   2  15         39.33         40.94        13.51 o                         
  -2   2  15       1020.99       1061.76        27.01 o                         
  -1   2  15        441.29        467.60        18.95 o                         
   0   2  15       1504.00       1493.40        34.15 o                         
   1   2  15        881.28        868.67        19.41 o                         
   2   2  15       1679.23       1647.25        23.96 o                         
   3   2  15       4678.10       4669.94        46.92 o                         
   4   2  15        328.32        319.34        13.88 o                         
   5   2  15       2432.43       2403.31        58.12 o                         
   6   2  15         18.48         14.29        39.81 o                         
   7   2  15        554.20        545.82        29.88 o                         
   8   2  15        188.14        201.47        30.38 o                         
   9   2  15        207.36        222.56        19.98 o                         
 -14   3  15          2.46          2.19        36.16 o                         
 -13   3  15        120.69        138.15        12.99 o                         
 -12   3  15         51.32         64.40        18.49 o                         
 -11   3  15        433.53        419.46        20.29 o                         
 -10   3  15        454.78        434.50        12.77 o                         
  -9   3  15       1148.03       1146.76        24.09 o                         
  -8   3  15        191.84        180.76        12.93 o                         
  -7   3  15        483.81        474.30        13.06 o                         
  -6   3  15        571.58        553.74        19.41 o                         
  -5   3  15          2.62          6.24        10.65 o                         
  -4   3  15        365.16        338.09        13.35 o                         
  -3   3  15         14.86          3.24        20.42 o                         
  -2   3  15         27.23         28.55        16.59 o                         
  -1   3  15        262.06        265.43        20.12 o                         
   0   3  15        197.33        197.26        27.97 o                         
   1   3  15        296.13        300.38        16.19 o                         
   2   3  15        262.46        263.44        11.14 o                         
   3   3  15        270.79        296.76        21.01 o                         
   4   3  15        129.11        115.14        27.86 o                         
   5   3  15        193.48        171.64        11.78 o                         
   6   3  15        158.73        168.65        10.53 o                         
   7   3  15         26.93         23.80        17.19 o                         
   8   3  15        473.70        470.69        24.30 o                         
   9   3  15         73.29         58.16        26.96 o                         
 -13   4  15        729.43        715.06        18.72 o                         
 -12   4  15       1173.51       1131.15        26.66 o                         
 -11   4  15         45.52         36.14        14.11 o                         
 -10   4  15        449.92        464.55        14.37 o                         
  -9   4  15        101.69         94.35        12.42 o                         
  -8   4  15         37.20         37.42         7.03 o                         
  -7   4  15        145.60        145.59         7.98 o                         
  -6   4  15          4.08         -2.55        10.38 o                         
  -5   4  15        178.81        183.16        22.87 o                         
  -4   4  15        554.14        555.89        20.07 o                         
  -3   4  15         17.78          6.12        12.01 o                         
  -2   4  15       1096.33       1127.38        31.84 o                         
  -1   4  15        421.41        422.66        45.49 o                         
   0   4  15       1461.11       1529.38        28.96 o                         
   1   4  15       1990.33       1952.39        30.67 o                         
   2   4  15        418.21        430.12        23.94 o                         
   3   4  15       1110.78       1114.42        25.48 o                         
   4   4  15         71.93         85.94        13.28 o                         
   5   4  15       2683.17       2654.42        31.22 o                         
   6   4  15         49.69         47.80        25.04 o                         
   7   4  15       1130.05       1120.88        26.93 o                         
   8   4  15        279.84        308.42        27.72 o                         
 -12   5  15         43.24          3.08        20.22 o                         
 -11   5  15        824.78        830.57        57.16 o                         
 -10   5  15         31.59         22.62        15.22 o                         
  -9   5  15        376.35        406.36        20.40 o                         
  -8   5  15        753.61        715.89        14.92 o                         
  -7   5  15          0.51         -5.95        10.50 o                         
  -6   5  15        741.89        789.15        19.06 o                         
  -5   5  15        752.44        730.39        30.06 o                         
  -4   5  15       1040.14       1050.39        31.29 o                         
  -3   5  15       2551.13       2547.43        47.98 o                         
  -2   5  15        318.95        331.07        14.24 o                         
  -1   5  15       3072.63       3099.32        35.79 o                         
   0   5  15        235.51        220.46        14.25 o                         
   1   5  15          5.21          8.98        14.11 o                         
   2   5  15          3.84          4.18        15.43 o                         
   3   5  15         91.64        119.26        27.64 o                         
   4   5  15        489.89        524.90        30.64 o                         
   5   5  15        105.89         87.28        10.84 o                         
   6   5  15        322.25        308.84        32.18 o                         
   7   5  15        429.07        388.27        54.57 o                         
 -10   6  15         30.76          9.53        15.79 o                         
  -9   6  15        338.76        345.39        15.92 o                         
  -8   6  15        185.76        169.76        14.48 o                         
  -7   6  15         22.36         40.15        17.21 o                         
  -6   6  15          1.34         -8.86         8.86 o                         
  -5   6  15        960.38        965.57        21.04 o                         
  -4   6  15         99.46        107.75         8.84 o                         
  -3   6  15        204.56        217.26        20.95 o                         
  -2   6  15         11.16         22.96         8.85 o                         
  -1   6  15        242.29        242.78        15.48 o                         
   0   6  15         10.08         16.23        12.47 o                         
   1   6  15        282.25        271.14        12.34 o                         
   2   6  15          6.40          3.32         8.04 o                         
   3   6  15         93.62         86.28        19.73 o                         
   4   6  15        106.33        108.35        14.39 o                         
  -6   7  15        945.05        961.52        23.11 o                         
  -5   7  15        546.87        523.91        34.87 o                         
  -4   7  15        226.96        257.84        18.37 o                         
  -3   7  15        216.98        181.24        26.10 o                         
  -2   7  15        237.58        224.82        28.24 o                         
  -1   7  15        499.73        462.45        18.85 o                         
   0   7  15        209.07        188.13        15.54 o                         
   1   7  15        312.80        312.90        16.50 o                         
 -14   0  16        119.01        144.66        31.69 o                         
 -13   0  16        179.94        162.61        19.48 o                         
 -12   0  16        406.48        336.29        49.75 o                         
 -11   0  16        846.96        734.66        24.70 o                         
 -10   0  16        320.50        296.22        24.63 o                         
  -9   0  16       1371.05       1223.93        26.16 o                         
  -8   0  16       1084.98       1026.32        39.92 o                         
  -7   0  16       3140.69       3101.43        41.71 o                         
  -6   0  16        531.02        567.52        19.11 o                         
  -5   0  16       4292.12       4182.76        53.67 o                         
  -4   0  16       1042.78       1055.65        23.76 o                         
  -3   0  16         39.69         55.38        19.91 o                         
  -2   0  16       6031.09       6110.85        78.93 o                         
  -1   0  16         18.74         26.00        16.64 o                         
   0   0  16       5975.98       6022.04        75.71 o                         
   1   0  16          9.93         21.77         9.39 o                         
   2   0  16       2517.35       2533.29        56.75 o                         
   3   0  16        649.15        671.99        29.63 o                         
   4   0  16        790.11        828.11        77.52 o                         
   5   0  16         10.10         15.57        13.69 o                         
   6   0  16          2.40         12.37        40.93 o                         
   7   0  16        307.12        304.85        19.64 o                         
   8   0  16        132.61        152.69        34.87 o                         
   9   0  16          1.85        -19.15        19.59 o                         
 -14   1  16        197.72        177.84        19.59 o                         
 -13   1  16        115.77        131.46        26.31 o                         
 -12   1  16         18.55         16.08        21.95 o                         
 -11   1  16        125.99        130.41        17.70 o                         
 -10   1  16        201.97        186.40         9.76 o                         
  -9   1  16         74.01         72.61         8.71 o                         
  -8   1  16        167.97        174.33         9.37 o                         
  -7   1  16         13.51         18.08         8.29 o                         
  -6   1  16        431.86        445.35        27.65 o                         
  -5   1  16        955.96        910.79        20.77 o                         
  -4   1  16         66.44         75.11         9.62 o                         
  -3   1  16        206.14        219.57         9.25 o                         
  -2   1  16        261.13        275.11        24.51 o                         
  -1   1  16        449.52        465.51        14.17 o                         
   0   1  16          0.20          6.35         9.42 o                         
   1   1  16       2187.91       2139.70        32.73 o                         
   2   1  16        586.70        574.58        20.40 o                         
   3   1  16          2.15          2.38        14.97 o                         
   4   1  16        249.12        268.89        15.76 o                         
   5   1  16         47.91         63.69        41.64 o                         
   6   1  16        432.00        387.35        18.03 o                         
   7   1  16         80.23         94.05        22.62 o                         
   8   1  16         16.49         48.27        13.09 o                         
   9   1  16        155.53        206.39        66.65 o                         
 -14   2  16        116.20        135.51        16.12 o                         
 -13   2  16         40.99         38.28        15.25 o                         
 -12   2  16          0.63         -9.08        11.60 o                         
 -11   2  16        109.60        106.33        12.38 o                         
 -10   2  16        403.54        397.83        17.72 o                         
  -9   2  16         38.91         46.40        11.73 o                         
  -8   2  16        492.15        459.46        23.11 o                         
  -7   2  16        433.79        406.80        21.59 o                         
  -6   2  16        263.78        276.16        19.84 o                         
  -5   2  16       1148.42       1142.71        31.34 o                         
  -4   2  16        466.07        490.90        19.58 o                         
  -3   2  16         75.59         61.46        15.38 o                         
  -2   2  16       1042.74        984.31        19.46 o                         
  -1   2  16        114.12         94.97        10.15 o                         
   0   2  16       2971.21       2919.40        54.32 o                         
   1   2  16        303.34        246.45        21.69 o                         
   2   2  16        353.94        364.35        26.77 o                         
   3   2  16         71.04         83.89        38.34 o                         
   4   2  16       1338.94       1255.78        31.30 o                         
   5   2  16        323.36        324.21        20.21 o                         
   6   2  16         72.60         44.64        19.00 o                         
   7   2  16          8.20         14.57        34.55 o                         
   8   2  16          0.65         -2.01        28.34 o                         
 -13   3  16       1251.10       1221.65        36.88 o                         
 -12   3  16         45.81         19.80        28.52 o                         
 -11   3  16       1997.30       1963.78        27.36 o                         
 -10   3  16        775.49        741.23        16.08 o                         
  -9   3  16       1448.49       1436.52        19.86 o                         
  -8   3  16        861.47        862.90        25.46 o                         
  -7   3  16        398.52        397.63        19.00 o                         
  -6   3  16        345.59        375.44        13.34 o                         
  -5   3  16          0.90         17.99         7.09 o                         
  -4   3  16       1593.66       1636.85        22.56 o                         
  -3   3  16        974.95        985.72        17.51 o                         
  -2   3  16        275.29        255.74        11.31 o                         
  -1   3  16        165.39        190.22        21.62 o                         
   0   3  16        105.09        112.67        11.13 o                         
   1   3  16       1192.25       1183.15        30.38 o                         
   2   3  16        886.02        882.30        32.67 o                         
   3   3  16         71.05         78.49        11.33 o                         
   4   3  16       2326.91       2257.48        45.07 o                         
   5   3  16        413.85        416.32        35.94 o                         
   6   3  16       1386.87       1377.33        25.45 o                         
   7   3  16        347.26        332.93        31.22 o                         
 -12   4  16        248.29        239.38        18.54 o                         
 -11   4  16         33.11         30.94        10.14 o                         
 -10   4  16        565.11        507.46        18.04 o                         
  -9   4  16        135.91        137.75        13.20 o                         
  -8   4  16        587.36        561.04        19.99 o                         
  -7   4  16        542.00        561.03        14.33 o                         
  -6   4  16          2.32          5.59        20.23 o                         
  -5   4  16        597.55        597.15        21.68 o                         
  -4   4  16        174.73        179.55        30.66 o                         
  -3   4  16        582.13        567.32        30.12 o                         
  -2   4  16       1287.44       1275.66        25.15 o                         
  -1   4  16         13.22          3.36        26.03 o                         
   0   4  16         18.91         26.47        16.90 o                         
   1   4  16        125.64        149.86        23.02 o                         
   2   4  16         24.82         26.85        18.28 o                         
   3   4  16        651.31        645.72        32.33 o                         
   4   4  16        214.32        195.03        32.24 o                         
   5   4  16        584.31        594.19        19.74 o                         
   6   4  16          1.08         13.44        25.85 o                         
 -10   5  16         47.93         44.49        19.66 o                         
  -9   5  16        635.96        628.31        21.20 o                         
  -8   5  16         61.45         56.05        15.35 o                         
  -7   5  16        287.47        302.66        18.14 o                         
  -6   5  16         59.96         71.98        15.86 o                         
  -5   5  16          0.03          3.98        14.76 o                         
  -4   5  16          0.56          8.86        22.00 o                         
  -3   5  16         23.70          9.99        10.52 o                         
  -2   5  16        451.45        436.83        30.10 o                         
  -1   5  16         30.33         42.52        21.53 o                         
   0   5  16         84.11         96.15        16.16 o                         
   1   5  16        276.12        258.24        21.73 o                         
   2   5  16         77.21         87.61        11.82 o                         
   3   5  16          3.59         -3.62        29.73 o                         
   4   5  16        493.45        486.93        28.94 o                         
   5   5  16          1.67         -5.46        21.86 o                         
  -8   6  16        501.84        459.75        43.79 o                         
  -7   6  16        910.37        909.54        19.26 o                         
  -6   6  16        204.93        170.09        17.67 o                         
  -5   6  16       1082.69       1081.86        38.46 o                         
  -4   6  16        553.05        551.09        22.89 o                         
  -3   6  16       1029.61       1000.96        20.21 o                         
  -2   6  16       1725.94       1708.07        36.51 o                         
  -1   6  16         57.99         51.57        10.24 o                         
   0   6  16        535.71        540.77        28.36 o                         
   1   6  16         33.50         35.96        33.34 o                         
   2   6  16        412.39        407.70        17.53 o                         
 -13   1  17         29.92         80.28        24.92 o                         
 -12   1  17        558.86        543.24        19.71 o                         
 -11   1  17        171.18        164.61        20.19 o                         
 -10   1  17          9.76          5.95         7.57 o                         
  -9   1  17        146.38        129.78         8.67 o                         
  -8   1  17         19.69         20.67        15.92 o                         
  -7   1  17         78.50        100.72        12.23 o                         
  -6   1  17        523.95        589.45        32.62 o                         
  -5   1  17        593.54        615.48        21.87 o                         
  -4   1  17         53.56         62.10        28.02 o                         
  -3   1  17       1607.45       1654.03        33.88 o                         
  -2   1  17        144.59        165.95        22.26 o                         
  -1   1  17       3906.19       3990.68        43.20 o                         
   0   1  17        172.39        161.19        17.72 o                         
   1   1  17       1082.27       1062.22        26.58 o                         
   2   1  17        533.02        513.12        29.58 o                         
   3   1  17        665.47        652.49        22.43 o                         
   4   1  17       1009.53       1048.19        34.70 o                         
   5   1  17        371.81        380.34        19.75 o                         
   6   1  17       1127.01       1124.51        25.48 o                         
   7   1  17         28.10         64.90        30.03 o                         
 -12   2  17        737.65        735.19        40.42 o                         
 -11   2  17        425.91        448.54        19.49 o                         
 -10   2  17        449.08        468.31        16.04 o                         
  -9   2  17       2043.42       2064.32        26.33 o                         
  -8   2  17        126.56        113.06         8.60 o                         
  -7   2  17       1199.79       1165.80        41.72 o                         
  -6   2  17         52.42         22.09        23.60 o                         
  -5   2  17       1011.99       1005.73        22.80 o                         
  -4   2  17        922.95        919.10        17.07 o                         
  -3   2  17        765.80        784.60        17.92 o                         
  -2   2  17         35.10         36.51        12.70 o                         
  -1   2  17        363.82        390.38        16.30 o                         
   0   2  17       1061.48       1057.47        23.10 o                         
   1   2  17        627.18        607.25        27.83 o                         
   2   2  17        710.79        705.09        26.80 o                         
   3   2  17       1602.16       1526.72        26.95 o                         
   4   2  17        136.97        152.72        14.54 o                         
   5   2  17        383.41        380.25        27.13 o                         
   6   2  17         31.33         30.82        13.06 o                         
   7   2  17        419.89        392.62        30.46 o                         
 -12   3  17        337.84        310.57        23.64 o                         
 -11   3  17        154.91        131.99        21.15 o                         
 -10   3  17         74.46         71.57        16.14 o                         
  -9   3  17        702.68        731.67        29.51 o                         
  -8   3  17        348.15        314.10        14.18 o                         
  -7   3  17          0.23          2.65        13.58 o                         
  -6   3  17        156.22        160.73        13.36 o                         
  -5   3  17         53.76         44.43        14.57 o                         
  -4   3  17        425.35        435.29        18.19 o                         
  -3   3  17         11.30         11.56        15.89 o                         
  -2   3  17        155.09        149.59        20.56 o                         
  -1   3  17         67.98         76.62        10.55 o                         
   0   3  17         13.92         24.32        13.36 o                         
   1   3  17         61.00         54.28        16.51 o                         
   2   3  17         79.03         67.09        30.73 o                         
   3   3  17         71.27         48.03        39.53 o                         
   4   3  17          5.66         -1.50        13.66 o                         
   5   3  17         13.35         19.57        11.16 o                         
   6   3  17          4.97         -5.28        17.80 o                         
 -10   4  17        103.99        122.02        23.74 o                         
  -9   4  17       1111.67       1130.42        22.58 o                         
  -8   4  17         89.17         94.18        21.67 o                         
  -7   4  17       2297.88       2175.22        25.30 o                         
  -6   4  17         78.31         87.33        12.39 o                         
  -5   4  17       1396.82       1407.09        28.54 o                         
  -4   4  17        150.75        166.07        10.29 o                         
  -3   4  17       2095.43       2080.89        28.93 o                         
  -2   4  17        603.70        566.91        28.15 o                         
  -1   4  17         63.57         58.24        15.56 o                         
   0   4  17        291.37        276.98        36.75 o                         
   1   4  17          5.21         10.81        22.50 o                         
   2   4  17        324.58        341.84        27.73 o                         
   3   4  17         49.10         48.54        23.67 o                         
   4   4  17         64.77         37.19        19.45 o                         
   5   4  17        505.50        425.56        93.55 o                         
  -8   5  17        172.20        188.54        15.68 o                         
  -7   5  17        120.54         97.98        16.48 o                         
  -6   5  17        757.61        691.98        20.28 o                         
  -5   5  17        386.22        381.88        24.87 o                         
  -4   5  17       1405.41       1345.02        42.79 o                         
  -3   5  17       2512.85       2432.69        41.27 o                         
  -2   5  17          8.10         13.36        36.03 o                         
  -1   5  17       1318.39       1251.39        34.49 o                         
   0   5  17         16.59          5.01        20.25 o                         
   1   5  17        623.11        651.77        32.95 o                         
   2   5  17        260.03        242.15        30.73 o                         
   3   5  17        524.15        453.06        68.94 o                         
  -4   6  17         95.96        108.46        36.34 o                         
  -3   6  17        110.14        115.65        12.13 o                         
  -2   6  17        145.63        169.00        17.28 o                         
 -12   0  18        504.66        558.39        36.92 o                         
 -11   0  18        127.44        115.61        24.48 o                         
 -10   0  18       1699.22       1643.91        34.49 o                         
  -9   0  18        253.17        257.21        15.56 o                         
  -8   0  18        468.79        525.07        39.81 o                         
  -7   0  18        586.14        641.73        23.39 o                         
  -6   0  18         37.39         95.29        12.54 o                         
  -5   0  18       1224.74       1246.07        30.79 o                         
  -4   0  18         70.63         48.24        21.29 o                         
  -3   0  18         17.53         43.74        37.96 o                         
  -2   0  18        646.89        668.73        35.11 o                         
  -1   0  18        291.42        287.82        24.99 o                         
   0   0  18       1576.94       1553.90        34.99 o                         
   1   0  18       1739.26       1762.43        42.05 o                         
   2   0  18        602.71        646.30        26.04 o                         
   3   0  18        990.61       1011.82        30.66 o                         
   4   0  18        263.04        299.08        43.72 o                         
   5   0  18       2162.30       2092.73        51.45 o                         
   6   0  18          9.19        295.23       250.50 o                         
 -11   1  18        171.44        164.34        13.50 o                         
 -10   1  18          7.07          9.27        11.09 o                         
  -9   1  18          9.29          6.15        10.68 o                         
  -8   1  18        279.69        302.89        24.66 o                         
  -7   1  18          6.31         -5.30        17.64 o                         
  -6   1  18        304.84        302.05        16.73 o                         
  -5   1  18        245.87        246.57        14.61 o                         
  -4   1  18         80.25         65.91        15.49 o                         
  -3   1  18        109.69        123.11        21.24 o                         
  -2   1  18        368.16        371.81        15.79 o                         
  -1   1  18        679.28        657.82        18.92 o                         
   0   1  18         66.37         65.12        10.45 o                         
   1   1  18        921.68        893.95        32.43 o                         
   2   1  18        375.68        365.95        28.36 o                         
   3   1  18         56.59         10.58        36.63 o                         
   4   1  18         17.37         49.84        22.15 o                         
   5   1  18          0.33         25.45        11.60 o                         
 -11   2  18         12.40         20.87        22.17 o                         
 -10   2  18        441.57        433.85        17.09 o                         
  -9   2  18         36.26         50.56        20.66 o                         
  -8   2  18        674.26        617.51        19.89 o                         
  -7   2  18         16.86          6.28        17.02 o                         
  -6   2  18        342.64        342.58        14.99 o                         
  -5   2  18        107.12        132.18        16.36 o                         
  -4   2  18         75.33         85.04        23.11 o                         
  -3   2  18         42.56         23.03        16.83 o                         
  -2   2  18          2.07         19.50        16.32 o                         
  -1   2  18        510.06        499.83        18.05 o                         
   0   2  18          1.06         19.94        34.70 o                         
   1   2  18        545.75        535.88        45.30 o                         
   2   2  18         93.62         96.66        29.91 o                         
   3   2  18        594.91        593.20        31.28 o                         
   4   2  18        116.31        110.95        14.02 o                         
   5   2  18        984.85        960.96        30.55 o                         
 -10   3  18        311.64        361.34        18.47 o                         
  -9   3  18          2.29         -0.82         9.32 o                         
  -8   3  18       1011.32       1016.96        19.95 o                         
  -7   3  18          0.53          8.56        12.25 o                         
  -6   3  18       1285.31       1287.33        20.44 o                         
  -5   3  18        714.09        707.30        38.72 o                         
  -4   3  18       1360.65       1490.80        37.97 o                         
  -3   3  18       1074.00       1085.36        22.19 o                         
  -2   3  18        785.18        766.33        27.05 o                         
  -1   3  18       1388.12       1404.61        23.93 o                         
   0   3  18         58.90         35.85        37.06 o                         
   1   3  18       1210.70       1208.80        48.22 o                         
   2   3  18        155.78        122.16        29.82 o                         
   3   3  18        111.78         98.02        28.65 o                         
   4   3  18        583.40        558.83        26.89 o                         
  -8   4  18          0.62         14.81        11.34 o                         
  -7   4  18         49.48         58.32        10.89 o                         
  -6   4  18          5.74         10.97        12.16 o                         
  -5   4  18        515.60        480.88        28.93 o                         
  -4   4  18        713.07        731.41        44.37 o                         
  -3   4  18          2.56          4.55        25.54 o                         
  -2   4  18        902.78        872.85        25.84 o                         
  -1   4  18         24.77          6.05        22.20 o                         
   0   4  18        160.98        151.63        30.78 o                         
   1   4  18         86.26         72.34        15.78 o                         
   2   4  18        155.85        130.97        38.47 o                         
  -5   5  18        168.82        167.54        13.92 o                         
  -4   5  18        735.98        753.95        24.28 o                         
  -3   5  18        475.37        418.14        42.48 o                         
  -2   5  18        260.81        249.53        22.07 o                         
  -1   5  18         40.23         78.63        81.60 o                         
 -10   1  19        514.60        513.14        20.08 o                         
  -9   1  19        535.48        526.44        26.82 o                         
  -8   1  19        707.55        758.04        33.92 o                         
  -7   1  19        839.02        773.49        18.57 o                         
  -6   1  19        870.65        857.30        37.27 o                         
  -5   1  19         15.03         35.34         9.08 o                         
  -4   1  19        194.31        173.85        21.67 o                         
  -3   1  19        111.37        130.83        26.30 o                         
  -2   1  19        144.11        129.98        23.65 o                         
  -1   1  19        149.68        157.01        16.92 o                         
   0   1  19        644.83        562.49        23.71 o                         
   1   1  19          2.24          2.49         9.88 o                         
   2   1  19       1018.29       1028.04        31.59 o                         
   3   1  19         78.77         51.25        18.64 o                         
  -9   2  19         67.89         35.87        13.86 o                         
  -8   2  19         50.60         36.76        17.89 o                         
  -7   2  19        132.98        125.73        14.26 o                         
  -6   2  19         43.51         30.25         9.88 o                         
  -5   2  19        303.60        298.02        12.95 o                         
  -4   2  19        144.84        153.07        14.55 o                         
  -3   2  19        105.73        109.53        11.76 o                         
  -2   2  19        334.90        328.76        16.28 o                         
  -1   2  19         94.46        100.19        17.74 o                         
   0   2  19       2882.49       2785.93        70.46 o                         
   1   2  19        753.74        730.24        40.39 o                         
   2   2  19        523.42        582.54        22.48 o                         
   3   2  19        927.96        906.27        70.68 o                         
  -8   3  19        139.00        112.05        37.06 o                         
  -7   3  19         86.97         93.37        37.02 o                         
  -6   3  19         21.57         28.03        14.99 o                         
  -5   3  19         41.25         76.34        17.55 o                         
  -4   3  19          0.12         13.26        26.07 o                         
  -3   3  19         59.61         76.24        22.44 o                         
  -2   3  19         33.91         35.69        11.34 o                         
  -1   3  19         94.57         87.33        16.79 o                         
   0   3  19         10.98         -1.94        11.98 o                         
   1   3  19         74.13         76.80        17.60 o                         
  -4   4  19        647.26        642.31        42.16 o                         
  -3   4  19         73.06         67.99        14.24 o                         
  -2   4  19       1610.48        953.69       249.60 o                         
  -7   0  20        832.28        733.84        35.23 o                         
  -6   0  20         79.14         95.69        25.05 o                         
  -5   0  20        231.77        206.96        37.69 o                         
  -4   0  20         13.10          8.25        34.07 o                         
  -3   0  20         54.83         65.14        40.72 o                         
  -2   0  20         25.22          1.87        42.48 o                         
  -1   0  20          2.76         18.00        18.42 o                         
   0   0  20        213.58        239.83        25.98 o                         
  -7   1  20        118.49         67.37        16.47 o                         
  -6   1  20         11.12         18.21        27.51 o                         
  -5   1  20          2.93          2.57        30.11 o                         
  -4   1  20         11.95         11.84        26.54 o                         
  -3   1  20          1.74         -9.63        24.72 o                         
  -2   1  20        175.78        181.05        14.99 o                         
  -1   1  20        659.31        628.36        34.91 o                         
   0   1  20         75.04         62.84        27.90 o                         
  -5   2  20         40.62         31.86        12.90 o                         
  -4   2  20         91.32         71.13        29.84 o                         
  -3   2  20        111.23        155.87        38.55 o                         
  -2   2  20          1.98         16.78        12.43 o                         
                                                                                
